# Supplementary material for: Development and Application of Fruit Color-Related Expressed Sequence Tag-Simple Sequence Repeat Markers in Abelmoschus esculentus on the Basis of Transcriptome Sequencing
Source: Front Plant Sci. 2022 May 23;13:907895. doi: 10.3389/fpls.2022.907895 (PMC9168766; doi:10.3389/fpls.2022.907895)
Supplement: Supplementary Table 2 — Details regarding the EST-SSR primers used in this study. [file Table_2.XLSX]

## Sheet: Sheet1
ID	SSR nr.	SSR type	SSR	size	start	end	FORWARD PRIMER1 (5'-3')	Tm(°C)	size	REVERSE PRIMER1 (5'-3')	Tm(°C)	size	PRODUCT1 size (bp)	start (bp)	end (bp)	FORWARD PRIMER2 (5'-3')	Tm(°C)	size	REVERSE PRIMER2 (5'-3')	Tm(°C)	size	PRODUCT2 size (bp)	start (bp)	end (bp)	FORWARD PRIMER3 (5'-3')	Tm(°C)	size	REVERSE PRIMER3 (5'-3')	Tm(°C)	size	PRODUCT3 size (bp)	start (bp)	end (bp)
Cluster-13059.0	1	p3	(TTC)6	18	89	106	GCAGATTTTCTGGTTCTAACGTT	57.642	23	CACCAGAATACCCAGCCTGG	60.107	20	126	36	161	GCAGATTTTCTGGTTCTAACGTT	57.642	23	ATCGTCTCCCTCGGCTTTTG	60.108	20	180	36	215	GCAGATTTTCTGGTTCTAACGTT	57.642	23	ACCAGAATACCCAGCCTGGA	60.253	20	125	36	160
Cluster-12086.23284	2	p2	(CA)6	12	448	459	CATCCCAATCATGCCCCCAT	60.179	20	AGGATCGGCTCTCTTGGGAT	60.105	20	155	361	515	TCCCAAGAAAAACTCGGGCA	59.816	20	AGGATCGGCTCTCTTGGGAT	60.105	20	218	298	515	CATCCCAATCATGCCCCCAT	60.179	20	TGTGCAGATTGTCCTTGCCT	59.889	20	187	361	547
Cluster-12086.23288	1	p2	(TA)9	18	182	199	ACCAACCTCACCTCTCAAGA	57.897	20	AGGATTGCCGAAGAGGTTGG	60.035	20	156	109	264	ACCAACCTCACCTCTCAAGA	57.897	20	AGGGACAAGGATTGCCGAAG	60.035	20	163	109	271	ACCAACCTCACCTCTCAAGA	57.897	20	GGATTGCCGAAGAGGTTGGA	60.035	20	155	109	263
Cluster-12086.1403	1	p1	(A)16	16	325	340	CAAATGCCGCATGTACAGCA	59.829	20	TTCCGCATTCGTCCTTGTGA	59.966	20	263	229	491	TCAAATGCCGCATGTACAGC	59.549	20	TTCCGCATTCGTCCTTGTGA	59.966	20	264	228	491	AATGCCGCATGTACAGCAAG	59.547	20	TTCCGCATTCGTCCTTGTGA	59.966	20	261	231	491
Cluster-12086.22888	1	p1	(T)12	12	146	157	CCCGAAGAAAGAACGCTCGA	60.388	20	CGGAAGACCTTGGCCTTGAT	60.035	20	224	111	334	TCGAGCCCGAAGAAAGAACG	60.388	20	CGGAAGACCTTGGCCTTGAT	60.035	20	229	106	334	CCCGAAGAAAGAACGCTCGA	60.388	20	ATCATGGCCGCGAATCTTCT	59.893	20	162	111	272
Cluster-12086.12361	1	p1	(T)14	14	905	918	ACAGGTGACAGCAGTTGCAA	60.394	20	TGGCAAGAAGACTTTGTTGTCG	59.645	22	272	727	998	AACAGGTGACAGCAGTTGCA	60.394	20	TGGCAAGAAGACTTTGTTGTCG	59.645	22	273	726	998	ACAGGTGACAGCAGTTGCAA	60.394	20	GGCAAGAAGACTTTGTTGTCGA	59.388	22	271	727	997
Cluster-12086.28252	1	p3	(AGA)6	18	313	330	CTGGTAAACCTGCCGGTGAT	60.035	20	GTGCTGTGTTGCTTGAAGCT	59.617	20	250	192	441	CTGGTAAACCTGCCGGTGAT	60.035	20	AGTGCTGTGTTGCTTGAAGC	59.617	20	251	192	442	AGGCGAAGAGGGAGAGAGAG	60.107	20	GTGCTGTGTTGCTTGAAGCT	59.617	20	178	264	441
Cluster-9632.0	1	p3	(CTC)5	15	1931	1945	GTGAGACTGACTTGCCGGAA	59.966	20	CGAAGCTAGCAGTACTCCCG	59.97	20	180	1845	2024	ATGGTGAGACTGACTTGCCG	60.037	20	CGAAGCTAGCAGTACTCCCG	59.97	20	183	1842	2024	GGTGAGACGATGATGGTGCT	59.823	20	CGAAGCTAGCAGTACTCCCG	59.97	20	278	1747	2024
Cluster-12086.39955	1	p3	(AGA)14	42	1090	1131	TTTTGACATTGCCGCTGACG	60.041	20	TGTTCCCACTCACTTCCATCA	58.946	21	269	928	1196	TCTTCCTTTTGCTGCACCGA	60.179	20	TGTTCCCACTCACTTCCATCA	58.946	21	240	957	1196	GATCGGTGTTTGCGTTCGTC	60.179	20	TGTTCCCACTCACTTCCATCA	58.946	21	222	975	1196
Cluster-12086.4633	1	p3	(GAA)5	15	899	913	GGTGCCAAAAAGCCTCTTCA	58.96	20	CGGTTGCTGTTGAGCTCAAT	59.123	20	280	811	1090	GGTGCCAAAAAGCCTCTTCAA	59.588	21	CGGTTGCTGTTGAGCTCAAT	59.123	20	280	811	1090	GGTGCCAAAAAGCCTCTTCA	58.96	20	CGGTTGCTGTTGAGCTCAATG	60.401	21	280	811	1090
Cluster-12086.12583	1	p2	(CA)7	14	3822	3835	ACGGAAGGCGTTATCGTTCA	59.756	20	AGGAATAAAAGTGTCGTACAATCCA	58.531	25	228	3641	3868	ATGGACGGAAGGCGTTATCG	60.249	20	AGGAATAAAAGTGTCGTACAATCCA	58.531	25	232	3637	3868	ATTCCGGTAAGGGTCAACCG	59.749	20	AGGAATAAAAGTGTCGTACAATCCA	58.531	25	276	3593	3868
Cluster-12086.14404	1	p1	(A)10	10	952	961	ACTTCTCAGCACCATCAGGC	60.036	20	GGGATGGGGAATCAGCTTGT	59.74	20	196	805	1000	ACATGGTCTGCTGGTGTGTT	59.817	20	GGGATGGGGAATCAGCTTGT	59.74	20	266	735	1000	ACTTCTCAGCACCATCAGGC	60.036	20	GGGGATGGGGAATCAGCTTG	60.469	20	197	805	1001
Cluster-12086.6678	1	p1	(T)10	10	85	94	TCTTCCAGCTTTCTGTGTGTGT	60.093	22	TCGTCATCGTCGTCATCGTC	59.974	20	219	23	241	TCTTCCAGCTTTCTGTGTGTGT	60.093	22	CGTCATCGTCGTCATCGTCT	59.974	20	218	23	240	TCTTCCAGCTTTCTGTGTGTGT	60.093	22	CTCGTCATCGTCGTCATCGT	59.974	20	220	23	242
Cluster-12086.6678	2	p1	(T)10	10	638	647	ACGACGACGACAGTGATGAC	60.11	20	TCTCAGACTAGTGACGGGAAGA	59.695	22	270	409	678	GACGACGACAGTGATGACGA	59.835	20	TCTCAGACTAGTGACGGGAAGA	59.695	22	268	411	678	GACGACGACGACAGTGATGA	59.835	20	TCTCAGACTAGTGACGGGAAGA	59.695	22	271	408	678
Cluster-12086.10981	1	p1	(T)11	11	323	333	ACCGAGCATACCGCAATCAT	59.893	20	GCGGAAGATCTAGAAATCGGC	58.937	21	244	240	483	ACCGAGCATACCGCAATCAT	59.893	20	AGCGGAAGATCTAGAAATCGGC	60.289	22	245	240	484	AAGAAGGAGATCGAGCCTGC	59.536	20	GCGGAAGATCTAGAAATCGGC	58.937	21	265	219	483
Cluster-12086.10981	2	p1	(T)10	10	914	923	AGGAAATTGAAGCGAGGGGG	60.034	20	GGTCACATTCCTTCCACCGT	59.964	20	233	889	1121	GGAAATTGAAGCGAGGGGGA	60.034	20	GGTCACATTCCTTCCACCGT	59.964	20	232	890	1121	AGGAAATTGAAGCGAGGGGG	60.034	20	CTTCCCGGGAAATCGTCGAT	59.896	20	257	889	1145
Cluster-11518.0	1	p2	(TA)8	16	265	280	GGGAAGTGACTGCCCCAATA	59.376	20	CACCTCATCCCAAAGCTCGT	60.036	20	156	169	324	GGGAAGTGACTGCCCCAATA	59.376	20	AATTTGTCCCCCACCGTGTT	60.106	20	234	169	402	GGGAAGTGACTGCCCCAATA	59.376	20	CTCCTCCCGGAATTTGTCCC	60.107	20	244	169	412
Cluster-11518.0	2	p3	(GTG)5	15	657	671	CGAGTTCGATGACGGTAGGG	59.971	20	GCTCTAGTAACTTTGGTGCAGC	59.583	22	241	462	702	TGCCGTCTCTTCCTCCACTA	59.961	20	GCTCTAGTAACTTTGGTGCAGC	59.583	22	111	592	702	TTCGAGGGATGGAAGCGAAC	60.108	20	GCTCTAGTAACTTTGGTGCAGC	59.583	22	271	432	702
Cluster-12086.3114	1	p1	(T)10	10	426	435	TGATGCCCCGTTTTTGCATT	59.316	20	TCCATCCCTGGGTAAAGGCT	60.254	20	221	354	574	TACTGATGCCCCGTTTTTGC	59.115	20	TCCATCCCTGGGTAAAGGCT	60.254	20	224	351	574	TGATGCCCCGTTTTTGCATT	59.316	20	CCATCCCTGGGTAAAGGCTT	59.369	20	220	354	573
Cluster-10579.1	1	p1	(A)11	11	45	55	AGGTCTTTCACATGCTCCCG	60.036	20	AGTGTGTCGGTGCTGATGTT	59.893	20	251	1	251	AGGTCTTTCACATGCTCCCG	60.036	20	TGAGTGTGTCGGTGCTGATG	60.32	20	253	1	253	AGGTCTTTCACATGCTCCCG	60.036	20	GAGTGTGTCGGTGCTGATGT	60.32	20	252	1	252
Cluster-12086.13180	1	p1	(A)10	10	2698	2707	AGACACTGTCTTTGAAGCTCCT	59.297	22	ACAAGGAAAAGGGAGAAAACAAGA	58.731	24	188	2557	2744	CAGACACTGTCTTTGAAGCTCC	59.195	22	ACAAGGAAAAGGGAGAAAACAAGA	58.731	24	189	2556	2744	AGACACTGTCTTTGAAGCTCCT	59.297	22	ACAAGGAAAAGGGAGAAAACAAG	57.402	23	188	2557	2744
Cluster-12086.13187	1	p3	(GAT)5	15	909	923	CCACCAATCTGACCCGACAA	59.964	20	TGCCTTTCTAATTCATTCTCATGCA	59.347	25	192	784	975	CCACCAATCTGACCCGACAA	59.964	20	ACGTCTTGCCTTTCTAATTCATTCT	59.06	25	198	784	981	CCAATCTGACCCGACAAGGT	59.675	20	TGCCTTTCTAATTCATTCTCATGCA	59.347	25	189	787	975
Cluster-12086.23793	1	p3	(CAC)7	21	144	164	TGCCTCAACCTTCCCAGTTC	59.89	20	TGGGGAAGATGGAGACTGGT	59.881	20	189	109	297	TGCCTCAACCTTCCCAGTTC	59.89	20	TTTTCCAGTCCCACGTGCAT	60.179	20	147	109	255	TGCCTCAACCTTCCCAGTTC	59.89	20	GGTTCAGCCAAACATGGGGA	60.542	20	203	109	311
Cluster-12086.31816	1	p1	(T)10	10	2933	2942	AACAGCAGAGAAGGCAGCAT	59.962	20	AATCAGCGTGGTTAGGGGTG	60.035	20	191	2801	2991	TCAACAGCAGAGAAGGCAGC	60.605	20	AATCAGCGTGGTTAGGGGTG	60.035	20	193	2799	2991	AACAGCAGAGAAGGCAGCAT	59.962	20	AAATCAGCGTGGTTAGGGGT	59.303	20	192	2801	2992
Cluster-12086.31811	1	p2	(TA)7	14	186	199	AACACATCGCTCTCGCTCTC	60.179	20	GGAGGAGAAGAAGCCGACAG	59.825	20	266	156	421	AACACATCGCTCTCGCTCTC	60.179	20	CTGGAGGAGAAGAAGCCGAC	59.825	20	268	156	423	AACACATCGCTCTCGCTCTC	60.179	20	TAAACAACGAGCCCACCACA	59.819	20	144	156	299
Cluster-4354.0	1	p1	(T)13	13	249	261	TCAGTTCGGGAAGTGGCAAG	60.25	20	CAGCAGCGACGATAAAACCG	59.975	20	187	225	411	TCAGTTCGGGAAGTGGCAAG	60.25	20	TCTGGTGACTCACGCAACTC	59.968	20	159	225	383	TCAGTTCGGGAAGTGGCAAG	60.25	20	ACCAACAGCAGCGACGATAA	60.038	20	192	225	416
Cluster-12086.23704	1	p3	(TTG)6	18	205	222	TGGGCAAAGACTCAGATGCC	60.323	20	GGGTCAACGGAGGGTTCAAT	59.962	20	243	121	363	AAAGACTCAGATGCCGGCAG	60.392	20	GGGTCAACGGAGGGTTCAAT	59.962	20	238	126	363	CAAAGACTCAGATGCCGGCA	60.675	20	GGGTCAACGGAGGGTTCAAT	59.962	20	239	125	363
Cluster-5580.0	1	p1	(A)11	11	273	283	TCCTTAAACTCACTTGATTCGTGC	59.549	24	ACAGGCATTTTAGCAAACCCT	58.391	21	192	158	349	CCTTAAACTCACTTGATTCGTGCT	59.548	24	ACAGGCATTTTAGCAAACCCT	58.391	21	191	159	349	CCTTAAACTCACTTGATTCGTGC	58.287	23	ACAGGCATTTTAGCAAACCCT	58.391	21	191	159	349
Cluster-12086.22880	1	p1	(T)12	12	2565	2576	GGCTGACCAATGATAAACCTCC	59.048	22	TGAACTTGCACAAATATCCGAAAGA	59.528	25	165	2443	2607	GGCTGACCAATGATAAACCTCC	59.048	22	TGAACTTGCACAAATATCCGAAA	57.303	23	165	2443	2607	GGCTGACCAATGATAAACCTCC	59.048	22	TGAACTTGCACAAATATCCGAAAG	58.301	24	165	2443	2607
Cluster-12086.24953	1	c	(TG)6ta(TG)6	26	655	680	TGCAAATTAGAGGCACAAGCA	58.762	21	TCGCCAGCGATGAGATCATT	59.61	20	227	605	831	TGCAAATTAGAGGCACAAGCA	58.762	21	GCCAAATAGCCTTCTGCCCT	60.396	20	133	605	737	TGCAAATTAGAGGCACAAGCA	58.762	21	GTGCCAAATAGCCTTCTGCC	59.543	20	135	605	739
Cluster-12086.20244	1	p1	(T)11	11	47	57	GCCTCTTATTTTGGCATTAGCA	57.346	22	AACCAACCCATCATGGCCAT	59.957	20	250	13	262	GCCTCTTATTTTGGCATTAGCAA	57.99	23	AACCAACCCATCATGGCCAT	59.957	20	250	13	262	ACAATCATGCCTCTTATTTTGGC	57.985	23	AACCAACCCATCATGGCCAT	59.957	20	258	5	262
Cluster-11368.2	1	p2	(AG)6	12	159	170	TGCACCATTTAGCAGGATTTTGT	59.422	23	TTGGTTCCCCACTCTGTGTG	59.817	20	257	110	366	TGCACCATTTAGCAGGATTTTGT	59.422	23	CCTTGGTTCCCCACTCTGTG	60.251	20	259	110	368	TGCACCATTTAGCAGGATTTTGT	59.422	23	TCCTTGGTTCCCCACTCTGT	60.401	20	260	110	369
Cluster-12086.5796	1	p1	(A)10	10	144	153	GTGGCACGAAACCTATCCGA	60.109	20	TTCTAGTGAGTTGCCTGCCG	60.037	20	149	112	260	TGGCACGAAACCTATCCGAG	59.825	20	TTCTAGTGAGTTGCCTGCCG	60.037	20	148	113	260	GTGGCACGAAACCTATCCGA	60.109	20	CGGAAACCCGGCATTCTAGT	60.108	20	162	112	273
Cluster-3420.0	1	p1	(T)10	10	80	89	TCATGGTCATTAAAATTCCAGAAACT	57.579	26	TGTTGCATGTCGTCTCCACA	59.894	20	249	41	289	TCTTCATGGTCATTAAAATTCCAGAA	57.351	26	TGTTGCATGTCGTCTCCACA	59.894	20	252	38	289	TCATGGTCATTAAAATTCCAGAAACT	57.579	26	ACTGTTGCATGTCGTCTCCA	59.607	20	251	41	291
Cluster-12086.8944	1	p3	(TGT)5	15	537	551	AGTTCTTCCGGCGTTGACAT	59.965	20	AGCCGCAATGGAGTTCTTGA	59.963	20	138	451	588	AGTTCTTCCGGCGTTGACAT	59.965	20	CGATCCTCAACTTCCCCGAG	59.897	20	226	451	676	ATGTCATCCGCATTCGACGA	59.898	20	AGCCGCAATGGAGTTCTTGA	59.963	20	120	469	588
Cluster-12086.8947	1	p1	(T)10	10	68	77	CCGAAAAATATGTATTTGCAGTTCCT	58.742	26	ATGGTGCAGCAGATACGGAG	59.894	20	280	30	309	TCCGAAAAATATGTATTTGCAGTTCCT	59.878	27	GGAGTCAAGTGTGCTGTTGC	59.691	20	220	29	248	TCCGAAAAATATGTATTTGCAGTTCCT	59.878	27	AAGAAGTGCGGGGATAGGGA	60.326	20	237	29	265
Cluster-12086.22076	1	p1	(T)10	10	563	572	ACTACCACCCGAGCTCTCAT	60.033	20	TCGAAAGCGCCCTTCTTCAA	60.25	20	271	378	648	ACTACCACCCGAGCTCTCAT	60.033	20	TTCGAAAGCGCCCTTCTTCA	60.25	20	272	378	649	AAGTGCACCAACAGGGACAA	60.034	20	TCGAAAGCGCCCTTCTTCAA	60.25	20	179	470	648
Cluster-12086.30027	1	p3	(TCT)5	15	1290	1304	CCGCAGTCGAGATGGTGAAT	60.179	20	AGGAATAGTGGGGAGCTGGA	59.657	20	263	1142	1404	CCGCAGTCGAGATGGTGAAT	60.179	20	AGCTGGAGAAGAGGGTGAGA	59.589	20	250	1142	1391	TCGGCAAACTCTGTCTCAGC	60.32	20	GCGAAGGAGCTGATCGAGAG	60.318	20	268	1233	1500
Cluster-12086.30023	1	p1	(A)10	10	1422	1431	TGACGTAATCGGAGCGTCAG	59.902	20	CTCTTTCGAGCAAACCAGCG	59.835	20	280	1215	1494	GACGTAATCGGAGCGTCAGT	59.902	20	CTCTTTCGAGCAAACCAGCG	59.835	20	279	1216	1494	TGACGTAATCGGAGCGTCAG	59.902	20	TCTTTCGAGCAAACCAGCGA	60.25	20	279	1215	1493
Cluster-12086.41236	1	p1	(A)10	10	2090	2099	AGTTGCCAGGTTTGAGGACT	59.153	20	AACAGGACTGGACAGAACCG	59.607	20	192	2037	2228	AAGTTGCCAGGTTTGAGGACT	59.785	21	AACAGGACTGGACAGAACCG	59.607	20	193	2036	2228	AGTTGCCAGGTTTGAGGACT	59.153	20	CTGGACAGAACCGGCCAAAA	60.822	20	185	2037	2221
Cluster-12086.21676	1	p1	(A)12	12	34	45	GGCTCACCCTTCATTCAAATGA	58.908	22	ACAATTGTGTTCTTTGGTCGTTGT	60.082	24	280	0	279	GGCTCACCCTTCATTCAAATGA	58.908	22	CAATTGTGTTCTTTGGTCGTTGT	58.58	23	279	0	278	GGCTCACCCTTCATTCAAATGA	58.908	22	ACAATTGTGTTCTTTGGTCGTTG	58.58	23	280	0	279
Cluster-12086.21674	1	p1	(A)10	10	1834	1843	CACAAACTCAAGCTTACGGCA	59.398	21	TGGTGGTCTGGAAATGGTGT	59.15	20	206	1751	1956	ACAAACTCAAGCTTACGGCAC	59.398	21	TGGTGGTCTGGAAATGGTGT	59.15	20	205	1752	1956	GCACAAACTCAAGCTTACGGC	60.663	21	TGGTGGTCTGGAAATGGTGT	59.15	20	207	1750	1956
Cluster-12086.21671	1	p3	(AAT)5	15	601	615	AACGGAGGTTGTGGCAGTAG	59.965	20	CCAGCTCCGATCTCGTGTAC	59.97	20	280	501	780	TAGAAAGCCTCCGTTGAGCG	60.109	20	CCAGCTCCGATCTCGTGTAC	59.97	20	263	518	780	AACGGAGGTTGTGGCAGTAG	59.965	20	CGCCGATTGATTCCTCCTGA	59.895	20	186	501	686
Cluster-12086.969	1	p3	(GTA)6	18	491	508	CTCTTCTCATCGAGCCGCTT	59.898	20	CACCGTTGTACCTCTTCCCC	60.037	20	205	411	615	CTCTTCTCATCGAGCCGCTT	59.898	20	CCACCGTTGTACCTCTTCCC	60.037	20	206	411	616	CTCTTCTCATCGAGCCGCTT	59.898	20	CCCACCGTTGTACCTCTTCC	60.037	20	207	411	617
Cluster-12086.30796	1	p2	(TA)9	18	2363	2380	TGATGTTGTCATGGGTGCTTG	59.112	21	AACCACTATCCCTAATTCTAAACCT	57.233	25	121	2319	2439	TGTTGTCATGGGTGCTTGAA	57.936	20	AACCACTATCCCTAATTCTAAACCT	57.233	25	118	2322	2439	GATGTTGTCATGGGTGCTTGA	58.838	21	AACCACTATCCCTAATTCTAAACCT	57.233	25	120	2320	2439
Cluster-12086.10915	1	p3	(GAA)5	15	269	283	TTATTCGAAACAGCGGCAGC	59.554	20	AACAATAGGGGCGGTGGAAG	60.034	20	153	241	393	TTATTCGAAACAGCGGCAGC	59.554	20	AGGGATTTGCCGGTGGAATT	59.959	20	120	241	360	TTATTCGAAACAGCGGCAGC	59.554	20	AAGGGATTTGCCGGTGGAAT	59.959	20	121	241	361
Cluster-12086.24045	1	p1	(A)16	16	1956	1971	TGGTGAGTTCCAAGAAAACAAGA	58.405	23	ATGCATATTGTCACGGGGCT	59.817	20	275	1779	2053	TGGTGAGTTCCAAGAAAACAAG	57.018	22	ATGCATATTGTCACGGGGCT	59.817	20	275	1779	2053	TGGTGAGTTCCAAGAAAACAAGAA	58.986	24	ATGCATATTGTCACGGGGCT	59.817	20	275	1779	2053
Cluster-12086.24041	1	p3	(TTG)5	15	87	101	AATGGGGGAGGGGAAGATGA	59.952	20	CACTCACCGAGTCCAGCATT	60.037	20	174	49	222	AATGGGGGAGGGGAAGATGA	59.952	20	GGGAAGGTTTTAGGCCCCAA	59.884	20	107	49	155	GGGGAGGGGAAGATGACAAC	59.744	20	CACTCACCGAGTCCAGCATT	60.037	20	170	53	222
Cluster-12086.19217	1	p1	(T)10	10	102	111	TGGGTTTGATTGTGCTGAAAACT	59.55	23	CCCGATCAGCTCAACCAACA	60.322	20	130	33	162	TGGGTTTGATTGTGCTGAAAACT	59.55	23	TTTCACCATCGAGGGTTCCC	59.673	20	148	33	180	TGGGTTTGATTGTGCTGAAAAC	58.209	22	CCCGATCAGCTCAACCAACA	60.322	20	130	33	162
Cluster-12086.38492	1	p1	(A)12	12	84	95	ACCGAAAAACATTGCCATGCT	59.656	21	GGTGTGATCAGCTTTGCACC	59.758	20	217	53	269	ACCGAAAAACATTGCCATGCT	59.656	21	AACGCCTGAACCGAACCTAC	60.32	20	125	53	177	ACCGAAAAACATTGCCATGCT	59.656	21	TTAACGCCTGAACCGAACCT	59.606	20	127	53	179
Cluster-12953.0	1	p3	(TGA)5	15	138	152	AAAGGTGGCAGCAGTCAAGA	59.817	20	AACAGTCGTGGAAGTAGCCC	59.679	20	197	27	223	AAAGGTGGCAGCAGTCAAGA	59.817	20	TGGGTGATGCAGGAACAGTT	59.522	20	250	27	276	AAAGGTGGCAGCAGTCAAGA	59.817	20	TTGGGTGATGCAGGAACAGT	59.522	20	251	27	277
Cluster-12086.965	1	p1	(A)10	10	127	136	CCATGTAGGCTTCTTCGGGT	59.458	20	AAGGACTGATTGCCACCTCG	60.036	20	204	22	225	CCATGTAGGCTTCTTCGGGT	59.458	20	CCAAGGACTGATTGCCACCT	59.961	20	206	22	227	CCATGTAGGCTTCTTCGGGT	59.458	20	ATGCCAAGGACTGATTGCCA	59.96	20	209	22	230
Cluster-17036.0	1	p2	(GA)6	12	594	605	AGGTATTCGGGTTTGAACATGGA	59.99	23	TTACCCATGCCCAAACGCTA	59.671	20	216	472	687	AGGTATTCGGGTTTGAACATGGA	59.99	23	TACCCATGCCCAAACGCTAC	60.393	20	215	472	686	AGGTATTCGGGTTTGAACATGGA	59.99	23	ACCCGACTCATGTGAAAGCA	59.604	20	249	472	720
Cluster-12086.39540	1	p1	(T)12	12	2756	2767	CAGAGTGAAGGAGGAGGGGA	59.958	20	TGGGGTGTTCCTCTAACCCA	60.104	20	211	2685	2895	AGAGTGAAGGAGGAGGGGAC	59.958	20	TGGGGTGTTCCTCTAACCCA	60.104	20	210	2686	2895	CAGAGTGAAGGAGGAGGGGA	59.958	20	AGCTTTCCACTTCCGTTCCC	60.251	20	112	2685	2796
Cluster-12086.24401	1	p6	(CTCCTG)5	30	452	481	AGCCAAAAGAACCACCAGCT	60.106	20	ATGGGAGGGGAAGCAATTGG	60.032	20	196	367	562	AGCCAAAAGAACCACCAGCT	60.106	20	CCATGGGAGGGGAAGCAATT	60.032	20	198	367	564	AGCCAAAAGAACCACCAGCT	60.106	20	CTGGAGGTAGAGCTGGAGGT	60.033	20	138	367	504
Cluster-12086.15761	1	p3	(TTC)6	18	1415	1432	CTGCCGGGTTTTCTGTTGTG	59.969	20	CAAGCGAGCTCTGTCCTGAT	59.825	20	153	1333	1485	GCTGCTGTGCTTTCAGGAAC	60.04	20	CAAGCGAGCTCTGTCCTGAT	59.825	20	256	1230	1485	CATCGTCGTCTACTCCGTCG	60.043	20	CAAGCGAGCTCTGTCCTGAT	59.825	20	276	1210	1485
Cluster-15651.0	1	p1	(A)10	10	787	796	ACTTTTCACATGCTTCGAGAAGT	58.87	23	TGCGCCTTCCCTTTTCTGAT	59.962	20	225	712	936	ACTTTTCACATGCTTCGAGAAGT	58.87	23	ATGCGCCTTCCCTTTTCTGA	59.962	20	226	712	937	GCATCATGCCATGCCCTAATC	59.796	21	TCAAGGATGCTCTCTACCTCAGA	60.053	23	273	591	863
Cluster-12086.40542	1	p2	(AT)13	26	187	212	ACACTTGCAACAACGACAAGG	59.868	21	CAGAAGGTTGCAGGAAACGC	60.04	20	199	88	286	ACACTTGCAACAACGACAAGG	59.868	21	GCAGAAGGTTGCAGGAAACG	60.04	20	200	88	287	ACACTTGCAACAACGACAAGG	59.868	21	AGAAGGTTGCAGGAAACGCT	60.179	20	198	88	285
Cluster-12086.9745	1	p3	(TCT)5	15	645	659	TGCCCATCAATCACAGCCAA	60.252	20	CCTCCCTCTTTTGGCTCCTT	59.299	20	276	595	870	AGGAACATAGCTCGGCATCG	59.967	20	ACGGGTTTGCTGTAGAAGGA	58.947	20	160	527	686	CCTCTGTGCCACTGGGATTT	59.961	20	ACGGGTTTGCTGTAGAAGGA	58.947	20	194	493	686
Cluster-12086.27093	1	p2	(TG)9	18	737	754	CCTGGCTGCCCCATAAACTT	60.325	20	CCTGCGGTTACTAAAGACGC	59.003	20	257	616	872	TGGCTGCCCCATAAACTTGG	60.614	20	CCTGCGGTTACTAAAGACGC	59.003	20	255	618	872	CCTGGCTGCCCCATAAACTT	60.325	20	TCCTGCGGTTACTAAAGACGC	60.403	21	258	616	873
Cluster-1211.0	1	c	(TAG)11(AAG)7	54	75	128	GCCATCGGAGGAACTTGAGA	59.463	20	GTTCGGTGATGACGGGTTCT	60.038	20	201	10	210	GCCATCGGAGGAACTTGAGA	59.463	20	GCATCTGGGTTCGGATCCAT	59.891	20	239	10	248	CGCCATCGGAGGAACTTGAG	60.808	20	GTTCGGTGATGACGGGTTCT	60.038	20	202	9	210
Cluster-12086.25802	1	p3	(GAT)5	15	343	357	GTTCAGGCTTCTGTTGCTGC	60.04	20	TCAAAGGTCTCACCAGGCAC	59.891	20	239	150	388	GTTCAGGCTTCTGTTGCTGC	60.04	20	AAGGTCTCACCAGGCACAAG	59.891	20	236	150	385	ATTGGGGCCGGATAACTTGG	60.106	20	TCAAAGGTCTCACCAGGCAC	59.891	20	147	242	388
Cluster-309.0	1	p3	(TTG)5	15	62	76	TCCAGGTTCCTTTCTAGATCGC	59.569	22	TTTCTCCGATCTCGATTCTCG	57.389	21	194	21	214	CCAGGTTCCTTTCTAGATCGCT	59.567	22	TTTCTCCGATCTCGATTCTCG	57.389	21	193	22	214	TCCAGGTTCCTTTCTAGATCGC	59.569	22	TCACGCAATCAATGATACGAGT	58.219	22	129	21	149
Cluster-12086.30803	1	p3	(CAC)5	15	1946	1960	AGCTTGCCTTCGATAAGCGT	60.108	20	AAACAACCTGCGTGCATGTC	59.969	20	180	1841	2020	CCATCTGTCGGGATGCCATT	60.179	20	AAACAACCTGCGTGCATGTC	59.969	20	204	1817	2020	GCTTGCCTTCGATAAGCGTC	59.698	20	AAACAACCTGCGTGCATGTC	59.969	20	179	1842	2020
Cluster-12086.36793	1	p2	(TC)7	14	1301	1314	AAATGGGGAGAGCCTTGAGC	60.034	20	AGGGCCTGTACATTTCTGCT	59.005	20	213	1157	1369	ACACAGGCTGCAACTCAAGA	59.819	20	AGGGCCTGTACATTTCTGCT	59.005	20	268	1102	1369	CACACAGGCTGCAACTCAAG	59.69	20	AGGGCCTGTACATTTCTGCT	59.005	20	269	1101	1369
Cluster-12086.22772	1	p2	(TC)7	14	2144	2157	ACGCAAACCATCGTCATCAC	59.204	20	TGACACAGTTCCAATCACCTTCA	60.118	23	151	2040	2190	ACGCAAACCATCGTCATCAC	59.204	20	CACAGTTCCAATCACCTTCACA	58.786	22	148	2040	2187	ACGCAAACCATCGTCATCAC	59.204	20	ACACAGTTCCAATCACCTTCAC	58.786	22	149	2040	2188
Cluster-12086.40412	1	p1	(A)10	10	289	298	GCTAAACTGTCGCTTTGTGGG	60.069	21	TCCCACTTGCATTCGGTACC	60.036	20	184	151	334	GCTAAACTGTCGCTTTGTGGG	60.069	21	CCACTTGCATTCGGTACCCA	60.322	20	182	151	332	GCTAAACTGTCGCTTTGTGGG	60.069	21	CACTCCCACTTGCATTCGGT	60.606	20	187	151	337
Cluster-12086.40410	1	p1	(A)11	11	117	127	GCTATGGCTTCTCTTTACACCCT	60.118	23	AGACAAGGAAGTAACACGGGT	58.955	21	224	80	303	TGGCAATTCTGAGAAATGGGGA	59.957	22	TCCCAGGAACAGACATTTCAAGT	59.862	23	213	17	229	TGGCTTCTCTTTACACCCTTTGA	59.862	23	AGACAAGGAAGTAACACGGGT	58.955	21	220	84	303
Cluster-12086.40416	1	p1	(T)10	10	289	298	CGTCGGTGTCGGAAGTCAAA	60.596	20	GCTTCTTCCCCAATCCCAGA	59.374	20	280	104	383	CGTCGGTGTCGGAAGTCAA	60.008	19	GCTTCTTCCCCAATCCCAGA	59.374	20	280	104	383	ACGTGAGGAGTGGAAATTCGT	59.657	21	GGCTTCTTCCCCAATCCCAG	60.396	20	234	151	384
Cluster-12086.40414	1	p2	(AC)6	12	2151	2162	GCATCTGCGGCACATTTGAA	60.109	20	TCCTGGATTTTGGTGGCCTC	59.96	20	278	2088	2365	ATCTGCGGCACATTTGAACG	59.831	20	TCCTGGATTTTGGTGGCCTC	59.96	20	276	2090	2365	GCGGCACATTTGAACGTAGG	60.179	20	TCCTGGATTTTGGTGGCCTC	59.96	20	272	2094	2365
Cluster-12086.40419	1	p1	(T)12	12	2197	2208	GCCGACGTTTTGGGGAAATT	59.684	20	AAAGGACAGAAGCTGCCTCC	59.963	20	252	2162	2413	GCCGACGTTTTGGGGAAATT	59.684	20	TGAATGCCGTTGTCGTAGCT	60.038	20	274	2162	2435	GCCGACGTTTTGGGGAAATT	59.684	20	GAGAAACCGACGACGAAGGT	60.04	20	223	2162	2384
Cluster-12086.16268	1	c	(T)10aacttgaaatcattgtgggaaggagctgccaaaactatccatgccatttttttattaattc(T)17	88	1767	1854	TCCCCTCGGTCCTCTTTCAA	60.179	20	AACGAAAGGGGAAGTTCCAA	57.259	20	262	1616	1877	TCCCCTCGGTCCTCTTTCAA	60.179	20	AAACGAAAGGGGAAGTTCCA	57.259	20	263	1616	1878	TCCCCTCGGTCCTCTTTCAA	60.179	20	AAACGAAAGGGGAAGTTCCAA	57.979	21	263	1616	1878
Cluster-12086.16263	1	p2	(AT)12	24	700	723	AGGGGACACAACTATAGCAGA	57.884	21	AGCAGACCCCCTGTAGAGAG	60.033	20	237	676	912	AGGGGACACAACTATAGCAGA	57.884	21	ATTTCCACCTCTCGGCACAG	60.036	20	171	676	846	AGGGGACACAACTATAGCAGA	57.884	21	AGTGCAAGTCCGTCATCCAG	60.037	20	135	676	810
Cluster-12086.28010	1	p3	(ATG)5	15	152	166	CGCAATCGACCAATGGAACC	59.901	20	TTCCACGATGAACGCGAGAA	60.039	20	179	110	288	CGCAATCGACCAATGGAACC	59.901	20	TTATTGCTTGACCCCGGCTT	59.961	20	223	110	332	CGCAATCGACCAATGGAACC	59.901	20	CGAGAGCCATTCCACGATGA	59.897	20	188	110	297
Cluster-17159.0	1	c	(CT)6gtctctgtttctactcaatccatgcatccaacaatcttcctcacaattatcgatct(TTC)5	83	135	217	GGAGGTGGCTGGTTGTCTAC	60.036	20	TCAAGAGTTACCCCGCCAAG	59.676	20	267	41	307	GGAGGTGGCTGGTTGTCTAC	60.036	20	CGCCAAGCAACAGCCTTTTT	60.53	20	254	41	294	GTGGCTGGTTGTCTACAGGG	60.322	20	TCAAGAGTTACCCCGCCAAG	59.676	20	263	45	307
Cluster-5179.0	1	c	(AC)14(AT)7ac(AT)6	56	429	484	GTGTGAACCTGATGGGCTGA	59.963	20	CCAGCTTCTTACCGTGCTCT	59.752	20	217	307	523	AGTGTGAACCTGATGGGCTG	59.963	20	CCAGCTTCTTACCGTGCTCT	59.752	20	218	306	523	GGCTGAAAAGCACATCCACG	60.11	20	CCAGCTTCTTACCGTGCTCT	59.752	20	203	321	523
Cluster-6871.0	1	p3	(TTC)5	15	387	401	CGGAGAGGGAGTAAGGGTGA	60.033	20	TGACCCAAGAACAAGACTTCCA	59.492	22	255	181	435	GCGCTGTTGTTGTTGGAGTT	59.899	20	TGACCCAAGAACAAGACTTCCA	59.492	22	115	321	435	GAGAAGCCGGAGAGGGAGTA	60.107	20	TGACCCAAGAACAAGACTTCCA	59.492	22	262	174	435
Cluster-16881.0	1	p1	(T)10	10	462	471	GCTGCTTTGCCGATTCTGTG	60.456	20	TGGCAAATGGCGATTGAATCT	58.898	21	263	257	519	TGCTTTGCCGATTCTGTGTG	59.407	20	TGGCAAATGGCGATTGAATCT	58.898	21	261	259	519	GCTTTGCCGATTCTGTGTGT	59.407	20	TGGCAAATGGCGATTGAATCT	58.898	21	260	260	519
Cluster-16251.0	1	p1	(T)11	11	62	72	AAGGATGCAGTCGGTCAGAA	59.023	20	TGGCATCCTTGGTCCTTTTCT	59.571	21	192	3	194	AAAGGATGCAGTCGGTCAGA	59.023	20	TGGCATCCTTGGTCCTTTTCT	59.571	21	193	2	194	AGAAAGGATGCAGTCGGTCA	59.023	20	TGGCATCCTTGGTCCTTTTCT	59.571	21	195	0	194
Cluster-12086.34911	1	c	(AC)12(AT)7gtatgtatatata(TG)6	63	2515	2577	AGGAAGAGGATAGGCATGCA	58.188	20	TCTTCCATCTTGCGTCGCAT	60.108	20	198	2475	2672	AGGAAGAGGATAGGCATGCAT	58.653	21	TCTTCCATCTTGCGTCGCAT	60.108	20	198	2475	2672	AGGAAGAGGATAGGCATGCA	58.188	20	CTTCCATCTTGCGTCGCATT	59.271	20	197	2475	2671
Cluster-12086.34912	1	p1	(T)10	10	101	110	GGCAAAAGATCCTGTACAAGCA	59.18	22	CTCATCCCTACACAATGCCAGA	59.829	22	242	50	291	GGCAAAAGATCCTGTACAAGCA	59.18	22	TCTCATCCCTACACAATGCCAG	59.829	22	243	50	292	GGCAAAAGATCCTGTACAAGCA	59.18	22	TCATCCCTACACAATGCCAGA	58.804	21	241	50	290
Cluster-12086.34915	1	p1	(A)11	11	2187	2197	TGCCAACAACAGCAAGAATCA	58.97	21	GACGAAGAGACTGGCATCGT	59.829	20	188	2137	2324	TGAATGCCAACAACAGCAAGA	58.97	21	GACGAAGAGACTGGCATCGT	59.829	20	192	2133	2324	TGCCAACAACAGCAAGAATCA	58.97	21	GGGACGAAGAGACTGGCATC	60.179	20	190	2137	2326
Cluster-12086.34918	1	p1	(T)10	10	2695	2704	AACAGCTGATCCACTCCACG	60.037	20	ATTGGTGCCATCTGAGCCAT	59.739	20	245	2648	2892	TCCACTCCACGGTATCCACT	59.959	20	ATTGGTGCCATCTGAGCCAT	59.739	20	236	2657	2892	AACAGCTGATCCACTCCACG	60.037	20	TGCCATCTGAGCCATGTTCA	59.671	20	240	2648	2887
Cluster-1739.0	1	p1	(A)10	10	800	809	ATTCCCCTTGCACCCAGAAG	59.96	20	GGGGTACGTGGACTTCAGTG	60.038	20	266	718	983	ATTCCCCTTGCACCCAGAAG	59.96	20	AGCTTAGGGGTACGTGGACT	59.959	20	272	718	989	CAGAAGGCAGATGAAGGGGG	60.107	20	CAAGGGGGAGGTATGGGGTA	60.029	20	277	732	1008
Cluster-12086.36519	1	p3	(AAT)13	39	1751	1789	CCTGTTTGTGACACGTGTTGG	60.202	21	GCTTCACGCATCAGTACAGC	59.628	20	103	1715	1817	CCTGTTTGTGACACGTGTTGG	60.202	21	TCACGCATCAGTACAGCCTT	59.392	20	100	1715	1814	CCTGTTTGTGACACGTGTTGG	60.202	21	TTCACGCATCAGTACAGCCT	59.392	20	101	1715	1815
Cluster-12086.36519	2	p1	(T)10	10	2925	2934	GAGCATCCGGTTCCAAGGAA	60.035	20	TCGACATTGGGTTCTAAGCTCT	59.168	22	170	2799	2968	GAGGGATTGAGAGCAGACGG	59.896	20	TCGACATTGGGTTCTAAGCTCT	59.168	22	243	2726	2968	CTGGAGGGATGGAGAGGGAT	59.807	20	TCGACATTGGGTTCTAAGCTCT	59.168	22	256	2713	2968
Cluster-15531.1	1	p3	(TTC)5	15	298	312	GCCTACCAGTGCAATTTGCC	60.109	20	TTCCTCCACAGCTTGCAAGT	59.817	20	260	252	511	GCCTACCAGTGCAATTTGCC	60.109	20	TCCTCCACAGCTTGCAAGTC	60.25	20	259	252	510	GCCTACCAGTGCAATTTGCC	60.109	20	CCTCCACAGCTTGCAAGTCT	60.251	20	258	252	509
Cluster-543.0	1	p1	(A)10	10	260	269	AGCACGGATCAAGGCAAGAA	59.963	20	TTTGTTCTATTTGTTTGGTTTGGAAA	57.152	26	140	182	321	AGCACGGATCAAGGCAAGAA	59.963	20	TTTTGTTCTATTTGTTTGGTTTGGAA	57.152	26	141	182	322	AGCACGGATCAAGGCAAGAA	59.963	20	TTTTTGTTCTATTTGTTTGGTTTGGA	57.152	26	142	182	323
Cluster-12086.2083	1	p1	(A)10	10	240	249	CTGAAGAGCTCATGCCTGGT	59.748	20	ATGGAGCTATGCCGAAGAGC	59.965	20	271	7	277	ACTGAAGAGCTCATGCCTGG	59.748	20	ATGGAGCTATGCCGAAGAGC	59.965	20	272	6	277	CTGAAGAGCTCATGCCTGGT	59.748	20	GACAGGGATGGAGCTATGCC	59.964	20	278	7	284
Cluster-2049.0	1	p1	(A)14	14	701	714	CGCTTGCAACAATGACGTCA	60.041	20	AAACACTTGCCAACTTGCCC	59.822	20	221	522	742	CGCTTGCAACAATGACGTCA	60.041	20	ACTTGCCAACTTGCCCGTAT	60.251	20	217	522	738	TCGCTTGCAACAATGACGTC	59.765	20	AAACACTTGCCAACTTGCCC	59.822	20	222	521	742
Cluster-11350.0	1	p2	(CT)7	14	124	137	CCAACAATGTCCCAAACTCCC	59.382	21	CATGCCCTCCGACAGTATCC	59.966	20	144	98	241	CCAACAATGTCCCAAACTCCC	59.382	21	ACATCTTCAGGCTCTGGTGC	60.036	20	247	98	344	CCAACAATGTCCCAAACTCCC	59.382	21	CATCTTCAGGCTCTGGTGCA	60.036	20	246	98	343
Cluster-6644.0	1	p3	(GCT)5	15	894	908	ATTGACCTCAATGCCGACGT	60.036	20	ACTGCTCGGCTGAATCTTCC	60.108	20	205	782	986	ATTGACCTCAATGCCGACGT	60.036	20	CTGCTCGGCTGAATCTTCCA	60.108	20	204	782	985	CATAGGAACGCTTTGCACCG	59.903	20	ACTGCTCGGCTGAATCTTCC	60.108	20	271	716	986
Cluster-12086.3681	1	p3	(CAT)5	15	1063	1077	GGGATAGGCTGGTTGCAGTT	60.034	20	GCTGGCGAGGTCTCATCTTC	60.53	20	250	972	1221	GGCTGATGGATTTGGTTGGC	59.824	20	GCTGGCGAGGTCTCATCTTC	60.53	20	212	1010	1221	GGGATAGGCTGGTTGCAGTT	60.034	20	CCTGCAAATCAGCATCCCCA	60.685	20	196	972	1167
Cluster-12086.3685	1	p2	(TA)8	16	569	584	ACCATTGCCATGCCTTGAGA	59.96	20	ACATTACTAGGGCCGTGGGG	61.343	20	270	361	630	GACACCATTGCCATGCCTTG	60.109	20	ACATTACTAGGGCCGTGGGG	61.343	20	273	358	630	ACCATTGCCATGCCTTGAGA	59.96	20	TACATTACTAGGGCCGTGGG	58.584	20	271	361	631
Cluster-12086.16510	1	p4	(TTTG)6	24	347	370	AGAACGAATTCGGAACACAAATGA	59.486	24	GGCTGCTTGGTAACTTCCCT	59.962	20	245	242	486	AGAACGAATTCGGAACACAAATGA	59.486	24	AGGCTGCTTGGTAACTTCCC	59.962	20	246	242	487	AGAACGAATTCGGAACACAAATGA	59.486	24	TGGATCAAAGGCTGCTTGGT	59.887	20	254	242	495
Cluster-17086.0	1	p2	(AT)10	20	687	706	TTTCCCCACCAGCTTCTCAG	59.598	20	ACAAGGGTCATCATCACCTCT	58.444	21	257	495	751	GCTTCTTTTCCCCACCAGCT	60.541	20	ACAAGGGTCATCATCACCTCT	58.444	21	263	489	751	TCCCCACCAGCTTCTCAGTT	60.768	20	ACAAGGGTCATCATCACCTCT	58.444	21	255	497	751
Cluster-17086.1	1	p3	(CTT)5	15	190	204	TGACGACAGGCATGGAGATG	59.824	20	GCGGTTGACTCATTGATCGC	59.973	20	160	72	231	TGACGACAGGCATGGAGATG	59.824	20	TTGCCAAGGAGCTGAGTCAG	59.964	20	263	72	334	TGACGACAGGCATGGAGATG	59.824	20	CTTGCCAAGGAGCTGAGTCA	59.964	20	264	72	335
Cluster-12086.2550	1	p1	(T)10	10	1531	1540	AGTTCGTCAAGCTCCTTCGG	60.038	20	AGCCTAGGAACCAAATCCCT	58.013	20	226	1411	1636	TCGTCAAGCTCCTTCGGAAC	60.039	20	AGCCTAGGAACCAAATCCCT	58.013	20	223	1414	1636	GTTCGTCAAGCTCCTTCGGA	60.039	20	AGCCTAGGAACCAAATCCCT	58.013	20	225	1412	1636
Cluster-12086.2553	1	p3	(GAC)5	15	1932	1946	AGGGAAACGAAAAGGGCCAA	60.106	20	TCCCTTTCGCTCATTCCTCC	59.458	20	244	1892	2135	AGGGAAACGAAAAGGGCCAA	60.106	20	CCCTTTCGCTCATTCCTCCT	59.456	20	243	1892	2134	AGGGAAACGAAAAGGGCCAA	60.106	20	TGTCCCTTTCGCTCATTCCT	59.016	20	246	1892	2137
Cluster-12086.4040	1	p2	(AT)10	20	618	637	TGAAGACACCAACGTACGGG	59.968	20	TTCACTCCCATGGACACTGC	59.963	20	159	535	693	GAAGACACCAACGTACGGGT	59.967	20	TTCACTCCCATGGACACTGC	59.963	20	158	536	693	TGAAGACACCAACGTACGGG	59.968	20	GGTCGATCCCATACCCCAAC	59.892	20	235	535	769
Cluster-12086.11252	1	p3	(AAG)5	15	1466	1480	TCGAAAGGAGAGAGACCGGA	59.673	20	CCAATCAATGCTGCCTCTGC	59.898	20	190	1401	1590	TCGAAAGGAGAGAGACCGGA	59.673	20	TCGCCACTAGCCCAATCTTG	60.108	20	258	1401	1658	TCGAAAGGAGAGAGACCGGA	59.673	20	CGGTATATCGCCACTAGCCC	59.827	20	265	1401	1665
Cluster-5543.0	1	p2	(GT)7	14	309	322	TGAAGGCATTGCTGGAGACT	59.305	20	CCCACAGTCCAACCCTAAGA	58.642	20	131	241	371	TGAAGGCATTGCTGGAGACT	59.305	20	CCCACAGTCCAACCCTAAGAA	59.297	21	131	241	371	TGAAGGCATTGCTGGAGACTT	59.926	21	CCCACAGTCCAACCCTAAGA	58.642	20	131	241	371
Cluster-12086.5024	1	p1	(T)11	11	588	598	TCTTCCAGAGGCAACCATTGT	59.575	21	AATGCACACCCTTACAGCCA	59.888	20	150	530	679	GGTTTCAGTCGAGGTCATTGC	59.535	21	AATGCACACCCTTACAGCCA	59.888	20	172	508	679	TCGAGGTCATTGCATCTTCCA	59.445	21	AATGCACACCCTTACAGCCA	59.888	20	164	516	679
Cluster-12086.16707	1	p1	(A)11	11	2442	2452	ACCACAGTTCCCAACAACTCA	59.716	21	CTGCGACCTTTCCAACCCTA	59.676	20	279	2342	2620	AGTTCCCAACAACTCATCGGA	59.303	21	CTGCGACCTTTCCAACCCTA	59.676	20	274	2347	2620	ACCACAGTTCCCAACAACTCA	59.716	21	TGCGACCTTTCCAACCCTAA	59.234	20	278	2342	2619
Cluster-12086.31213	1	p1	(A)10	10	191	200	TGGGGTTGCAACAGTTCCAT	60.106	20	TTCCAGACAGTTTGGCACCA	59.743	20	127	125	251	ATGGGGTTGCAACAGTTCCA	60.106	20	TTCCAGACAGTTTGGCACCA	59.743	20	128	124	251	CATGGGGTTGCAACAGTTCC	59.682	20	TTCCAGACAGTTTGGCACCA	59.743	20	129	123	251
Cluster-12086.36243	1	p1	(T)10	10	206	215	ACCAGAAGCACTACCCCAGA	60.179	20	TGCGCTTACTTGGGTTTCCT	59.89	20	237	150	386	ACCAGAAGCACTACCCCAGA	60.179	20	GCATCACCGCATGGGAGTTA	60.464	20	126	150	275	ACCAGAAGCACTACCCCAGA	60.179	20	CTTATCGCATCACCGCATGG	59.486	20	132	150	281
Cluster-12086.15768	1	c	(TA)7(TG)7	28	3793	3820	CACCGTTTCTGCCCCTTTTG	59.968	20	TCGAATCGTACAAATCGAATCAACA	59.426	25	203	3684	3886	ACCGTTTCTGCCCCTTTTGA	60.106	20	TCGAATCGTACAAATCGAATCAACA	59.426	25	202	3685	3886	CACCGTTTCTGCCCCTTTTG	59.968	20	CGAATCGTACAAATCGAATCAACA	58.219	24	202	3684	3885
Cluster-12086.12288	1	p1	(T)10	10	1359	1368	TTGCACCCCCAGAGTTTCAG	60.179	20	CAGCAGGAACCATGTAAGGGT	59.995	21	232	1207	1438	CTTGCACCCCCAGAGTTTCA	60.179	20	CAGCAGGAACCATGTAAGGGT	59.995	21	233	1206	1438	TTGCACCCCCAGAGTTTCAG	60.179	20	GGTACTCAGCAGGAACCATGT	59.721	21	238	1207	1444
Cluster-12086.12282	1	p1	(T)10	10	151	160	GTATCTGTATGTGGCCGGGC	60.603	20	TTTACACATTCCGTCCGCCT	59.678	20	218	0	217	GTATCTGTATGTGGCCGGGC	60.603	20	GTCCGCCTGAACCCTAAGTT	59.676	20	206	0	205	GGCTCGTCAGGGAAAAAGCT	60.607	20	TTTACACATTCCGTCCGCCT	59.678	20	201	17	217
Cluster-2455.0	1	p1	(A)11	11	235	245	AGCAATTAGATCTCACGAGGTT	57.255	22	ACATCACACTGCGAGACCTG	60.038	20	107	205	311	AAGCAATTAGATCTCACGAGGT	57.255	22	ACATCACACTGCGAGACCTG	60.038	20	108	204	311	AGCAATTAGATCTCACGAGGTT	57.255	22	CATCACACTGCGAGACCTGA	59.755	20	106	205	310
Cluster-12086.7464	1	p1	(A)10	10	2048	2057	TGCCACTCTCACGTGTTGTT	60.108	20	CCCAAATCCAATCACTCCCCA	59.993	21	162	1939	2100	TGCCACTCTCACGTGTTGTT	60.108	20	ACCCAAATCCAATCACTCCCC	59.993	21	163	1939	2101	TCTGCCACTCTCACGTGTTG	60.249	20	CCCAAATCCAATCACTCCCCA	59.993	21	164	1937	2100
Cluster-12086.20830	1	p1	(T)10	10	136	145	CAAGGAGCTGGACCCAGAAG	60.036	20	CCCAAGCCCTTGTTGACCTT	60.47	20	196	53	248	GAGCTGGACCCAGAAGTACG	59.826	20	CCCAAGCCCTTGTTGACCTT	60.47	20	192	57	248	GACAACTGCAAGGAGCTGGA	60.25	20	CCCAAGCCCTTGTTGACCTT	60.47	20	204	45	248
Cluster-12086.20831	1	p1	(A)12	12	2005	2016	TGCCACGGCGAGAAAGAATA	59.752	20	TCGTGTAAGAAGATAGAATTCTCCGT	59.682	26	280	1787	2066	TGCCACGGCGAGAAAGAATA	59.752	20	CGTGTAAGAAGATAGAATTCTCCGT	58.503	25	279	1787	2065	ATGCCACGGCGAGAAAGAAT	60.393	20	CGTGTAAGAAGATAGAATTCTCCGT	58.503	25	280	1786	2065
Cluster-9445.0	1	p2	(AT)13	26	420	445	GCTGTGGTGGTTGGTGTTTC	59.898	20	TGTAAGCCTGACACTGACCG	59.683	20	280	244	523	GCTGTGGTGGTTGGTGTTTC	59.898	20	GTAAGCCTGACACTGACCGT	59.683	20	279	244	522	ACAGTGGTGGTGATGGAACC	59.89	20	TGTAAGCCTGACACTGACCG	59.683	20	195	329	523
Cluster-12086.4840	1	p2	(TA)6	12	455	466	ATGACATCGAGCCATGGGAC	59.893	20	CTCTACAAAGCTTCCCCGCA	60.036	20	184	391	574	ATGACATCGAGCCATGGGAC	59.893	20	TGCTCTACAAAGCTTCCCCG	60.036	20	186	391	576	ATGACATCGAGCCATGGGAC	59.893	20	CCGAGCTTCCCTCTCTTGTC	59.825	20	237	391	627
Cluster-12086.4840	2	p2	(AC)6	12	850	861	CTGACCCATCTGCTGTCACA	59.677	20	TGTGTTCCTCGTGACACAGG	59.896	20	238	815	1052	CTGACCCATCTGCTGTCACA	59.677	20	CTCGAGGGGTCGTCTATCGA	60.25	20	218	815	1032	ACCCATCTGCTGTCACAACA	59.526	20	TGTGTTCCTCGTGACACAGG	59.896	20	235	818	1052
Cluster-12086.4843	1	p1	(A)11	11	183	193	TTTGTGCGAGGATCAGAGCT	59.39	20	TTCCTGTCCATGAGAGGCCT	60.253	20	280	5	284	TTTGTGCGAGGATCAGAGCT	59.39	20	TCCTGTCCATGAGAGGCCTA	59.363	20	279	5	283	TGTGCGAGGATCAGAGCTAAG	59.593	21	CTTCCTGTCCATGAGAGGCC	59.82	20	279	7	285
Cluster-12086.4846	1	p3	(TTG)6	18	319	336	CTTCACCTTCCAGCCCTACC	59.747	20	AAACCCAGATGCAGAAGCCA	59.887	20	274	86	359	CTTCACCTTCCAGCCCTACC	59.747	20	CAAACCCAGATGCAGAAGCC	59.471	20	275	86	360	CCAGCCCTACCGCCATTTTT	60.97	20	AAACCCAGATGCAGAAGCCA	59.887	20	265	95	359
Cluster-12086.7791	1	p4	(TCTT)7	28	1194	1221	TCCAACTGTTTCGCTTGGGA	59.818	20	CATTTTGCCCGTTTGGTCGA	59.688	20	239	1124	1362	TTTCGCTTGGGATTCTCCGT	59.676	20	CATTTTGCCCGTTTGGTCGA	59.688	20	231	1132	1362	TCCAACTGTTTCGCTTGGGA	59.818	20	TGCCCGTTTGGTCGAATCAA	60.535	20	234	1124	1357
Cluster-12086.10509	1	p1	(A)11	11	2940	2950	ACTCGCTTTCTTCCTTCCCC	59.675	20	TGTCTAATGTCTAAACGGAGTCA	57.03	23	250	2764	3013	CTCGCTTTCTTCCTTCCCCT	59.384	20	TGTCTAATGTCTAAACGGAGTCA	57.03	23	249	2765	3013	ACTCGCTTTCTTCCTTCCCC	59.675	20	TGTCTAATGTCTAAACGGAGTCAA	57.665	24	250	2764	3013
Cluster-12086.10509	2	c	(A)10gaaatacataaaattagaataatataaatatgataaaatagaataaatggaaaaggagtcaaagtgatataat(A)11gaaccgagttc(T)11	116	3076	3191	TGACTCCGTTTAGACATTAGACA	57.03	23	CCAGTGACCCAAGGAAACGA	59.892	20	266	2991	3256	TTGACTCCGTTTAGACATTAGACA	57.665	24	CCAGTGACCCAAGGAAACGA	59.892	20	267	2990	3256	TGACTCCGTTTAGACATTAGACAT	57.474	24	CCAGTGACCCAAGGAAACGA	59.892	20	266	2991	3256
Cluster-12086.10509	3	p1	(A)11	11	3766	3776	GCCCCTTTTTCCAATGCTGA	59.024	20	TCGGAGGATTCTTCTGACCA	57.768	20	240	3702	3941	TGAGCCCCTTTTTCCAATGC	59.024	20	TCGGAGGATTCTTCTGACCA	57.768	20	243	3699	3941	AGCCCCTTTTTCCAATGCTG	59.021	20	TCGGAGGATTCTTCTGACCA	57.768	20	241	3701	3941
Cluster-12086.10509	4	p1	(A)11	11	6217	6227	ACGCTTTTGAAAGACGCTATTCA	59.503	23	GGTTCAAATCCTATTGGACGCA	58.986	22	279	6113	6391	AGGAACAAATGGAACGTTTTCGA	59.372	23	GGTTCAAATCCTATTGGACGCA	58.986	22	257	6135	6391	GGAACAAATGGAACGTTTTCGAC	59.273	23	GGTTCAAATCCTATTGGACGCA	58.986	22	256	6136	6391
Cluster-12086.10509	5	p1	(A)10	10	6808	6817	TAGCTTGGAAGGCTAGGGGT	59.956	20	CCATTTCATTTTCGTTCCTGCCT	60.057	23	207	6664	6870	TAGCTTGGAAGGCTAGGGGT	59.956	20	TCCATTTCATTTTCGTTCCTGCC	60.057	23	208	6664	6871	TAGCTTGGAAGGCTAGGGGT	59.956	20	CCATTTCATTTTCGTTCCTGCC	58.747	22	207	6664	6870
Cluster-12086.10509	6	p1	(A)16	16	7124	7139	GCATTTTGTTTCCACCGAGCT	60	21	AGTACGAGAAAAAGATCCATGGA	57.323	23	173	7032	7204	AGCATTTTGTTTCCACCGAGC	60	21	AGTACGAGAAAAAGATCCATGGA	57.323	23	174	7031	7204	TCCACCGAGCTAAAACAGGA	58.656	20	AGTACGAGAAAAAGATCCATGGA	57.323	23	163	7042	7204
Cluster-12086.21012	1	p3	(CAA)5	15	2382	2396	CGAGTCATGGAAGGTACCTGG	59.863	21	TGATGATGATCACGCGTTTGT	58.654	21	272	2273	2544	CGAGTCATGGAAGGTACCTGG	59.863	21	TGATGATCACGCGTTTGTTCT	58.587	21	269	2273	2541	CGAGTCATGGAAGGTACCTGG	59.863	21	TGATGATGATCACGCGTTTGTT	59.258	22	272	2273	2544
Cluster-12086.21010	1	p3	(TGC)5	15	358	372	TTCGGTCCCATCTTCGTTGG	60.037	20	TCGGGCAGGATAAGAGGACA	60.033	20	218	321	538	TTCGGTCCCATCTTCGTTGG	60.037	20	AGAAGCCGGAACTCAAGTGG	59.965	20	141	321	461	TGAGTCTCCTCTCAGCAGCT	59.961	20	AGAAGCCGGAACTCAAGTGG	59.965	20	205	257	461
Cluster-12086.26295	1	p1	(T)10	10	279	288	GGGTTTCGATCTCTCTCTCGG	59.665	21	CCCACCGCCTTCTCCATATC	59.965	20	278	252	529	GGGGTTTCGATCTCTCTCTCG	59.665	21	CCCACCGCCTTCTCCATATC	59.965	20	279	251	529	TTCGACATGTGGAGTGCGAA	59.967	20	AGGGGGATGACACAAATCCA	58.618	20	253	135	387
Cluster-12086.2949	1	p1	(T)12	12	199	210	ACAAGATTTCCAAACAGAACAAGT	57.47	24	GAACGGTTGGTGGAATCCGA	60.321	20	244	107	350	ACAAGATTTCCAAACAGAACAAGT	57.47	24	ACGGTTGGTGGAATCCGATT	59.673	20	242	107	348	ACAAGATTTCCAAACAGAACAAGT	57.47	24	AACGGTTGGTGGAATCCGAT	59.673	20	243	107	349
Cluster-8075.0	1	p3	(TTC)5	15	46	60	ACATAAAACAATTCCAAACTAGACGA	57.614	26	CCCCTTTGTGTTTGCCAAGG	59.893	20	277	16	292	ACATAAAACAATTCCAAACTAGACGA	57.614	26	TGTCCCCTTTGTGTTTGCCA	60.325	20	280	16	295	ACATAAAACAATTCCAAACTAGACGAA	58.158	27	CCCCTTTGTGTTTGCCAAGG	59.893	20	277	16	292
Cluster-12086.2941	1	p3	(CGC)5	15	228	242	CAGTCCCAGCCCATGAATGT	60.034	20	AATACATAGACCTGGCCGCG	59.966	20	269	60	328	ACAGTCCCAGCCCATGAATG	60.034	20	AATACATAGACCTGGCCGCG	59.966	20	270	59	328	TCAGCCTCTACGTCAGTCGA	60.037	20	AATACATAGACCTGGCCGCG	59.966	20	203	126	328
Cluster-12086.2946	1	p1	(T)10	10	108	117	ACATTGGTGCATACGGCCTA	59.456	20	CCGTGTAGGGTACTCTTCGC	59.9	20	130	33	162	GACATTGGTGCATACGGCCT	60.748	20	CCGTGTAGGGTACTCTTCGC	59.9	20	131	32	162	AGACATTGGTGCATACGGCC	60.748	20	CCGTGTAGGGTACTCTTCGC	59.9	20	132	31	162
Cluster-12086.17940	1	p3	(AGC)5	15	6999	7013	CTTTCGGCACTCCTAAGCGA	60.109	20	ATCTCGAATCCCTCACCCGA	60.106	20	261	6915	7175	CTTTCGGCACTCCTAAGCGA	60.109	20	CCCGAGCTAACCTCCTTCAC	59.824	20	246	6915	7160	CTTTCGGCACTCCTAAGCGA	60.109	20	CACCCGAGCTAACCTCCTTC	59.824	20	248	6915	7162
Cluster-12086.17940	2	p2	(AT)6	12	7349	7360	AGTTGGCCATATTGGGTGCA	59.959	20	TTAAGGCTACCCCACTCAGA	57.365	20	165	7219	7383	TCGGGTGAGGGATTCGAGAT	60.106	20	TTAAGGCTACCCCACTCAGA	57.365	20	228	7156	7383	GCACCAGAAATTCTCCACGC	59.831	20	TTAAGGCTACCCCACTCAGA	57.365	20	148	7236	7383
Cluster-12086.17942	1	p3	(GAG)5	15	1490	1504	GGTTCCGAAACGTAGCCTCT	59.754	20	TCACCACCCTCAACATCTTCA	58.946	21	240	1377	1616	AGGTTCCGAAACGTAGCCTC	59.754	20	TCACCACCCTCAACATCTTCA	58.946	21	241	1376	1616	GGTTCCGAAACGTAGCCTCT	59.754	20	ACCACCCTCAACATCTTCACT	58.942	21	238	1377	1614
Cluster-12086.17943	1	p3	(ATA)5	15	345	359	TGCTCGTCTCCTACTCCACA	59.962	20	TTCCACTCTGCCGAAATGCT	59.963	20	242	234	475	TGCTCGTCTCCTACTCCACA	59.962	20	AAAACTGTCTCCCACGACCC	59.892	20	172	234	405	ACATTGAGCAAAGAGGGGCA	59.887	20	TTCCACTCTGCCGAAATGCT	59.963	20	222	254	475
Cluster-12086.17944	1	p3	(ATA)7	21	283	303	ACACCTCTAGGCCTGTCAGT	59.885	20	ACGACCCCACGCATACTTTT	59.964	20	279	70	348	ACACCTCTAGGCCTGTCAGT	59.885	20	CACGACCCCACGCATACTTT	60.672	20	280	70	349	AGGCCTGTCAGTTTCATGGA	58.933	20	ACGACCCCACGCATACTTTT	59.964	20	271	78	348
Cluster-12086.15540	1	p1	(T)17	17	493	509	TAAGGATCGAGCTTGGGGGA	60.032	20	AATTGCCACCGCCAAATTCC	60.036	20	159	413	571	GTAAGGATCGAGCTTGGGGG	59.893	20	AATTGCCACCGCCAAATTCC	60.036	20	160	412	571	GGTAAGGATCGAGCTTGGGG	59.893	20	AATTGCCACCGCCAAATTCC	60.036	20	161	411	571
Cluster-12086.15546	1	p2	(AT)6	12	247	258	CTTCCAGAACAGTGCCGACT	59.966	20	AGCAACCCTCATTGTCTGCA	59.889	20	173	142	314	CCGTTAAGATCAGGGCTGGG	60.179	20	AGCAACCCTCATTGTCTGCA	59.889	20	265	50	314	CGCATCCCAGATCGTCATGT	60.25	20	AGCAACCCTCATTGTCTGCA	59.889	20	146	169	314
Cluster-12086.15544	1	p1	(T)12	12	496	507	CGACTCCGGTCCAAGAACAA	59.967	20	TGCTTCGAGTCCTTCCAAACT	59.584	21	250	293	542	CCACGAGCTCAACAGAGGTT	59.966	20	TGCTTCGAGTCCTTCCAAACT	59.584	21	207	336	542	CAAACCGAACCAGGGTCTGA	59.892	20	TGCTTCGAGTCCTTCCAAACT	59.584	21	233	310	542
Cluster-12086.15544	2	p2	(TC)6	12	803	814	TGCTAGTCATGGCAGGTTTT	57.415	20	CGACCCAGAGACTCGGATTG	59.899	20	138	769	906	TGCTAGTCATGGCAGGTTTT	57.415	20	ACTCAACCGACCCAGAGACT	60.179	20	145	769	913	TGCTAGTCATGGCAGGTTTT	57.415	20	GACCCAGAGACTCGGATTGC	60.179	20	137	769	905
Cluster-12086.9970	1	p3	(CTC)9	27	68	94	CCAGACATGCCTTCTCTCCC	59.82	20	CAAATCCCCATGGCTGGAGT	60.033	20	188	14	201	CCAGACATGCCTTCTCTCCC	59.82	20	ACTCAAATCCCCATGGCTGG	60.033	20	191	14	204	CCAGACATGCCTTCTCTCCC	59.82	20	TCCCCATGGCTGGAGTAGAA	59.956	20	184	14	197
Cluster-12086.9970	2	p1	(A)10	10	482	491	CTGTTTCCGATCCGACTGCT	60.109	20	GACGGCAAATCGGAAGTTCG	59.905	20	263	267	529	CTGTTTCCGATCCGACTGCT	60.109	20	CGACGGCAAATCGGAAGTTC	59.905	20	264	267	530	TCTGTTTCCGATCCGACTGC	60.109	20	GACGGCAAATCGGAAGTTCG	59.905	20	264	266	529
Cluster-2392.0	1	p1	(A)13	13	237	249	TCATATTCATGCGATATGCCGA	57.878	22	TGCAGTTCGGCCAAGAGATT	59.963	20	236	176	411	TCATATTCATGCGATATGCCGA	57.878	22	ATTATCGTGCAGTTCGGCCA	60.108	20	243	176	418	TCATATTCATGCGATATGCCGA	57.878	22	AGACGATTGGCCATGTCCTC	59.821	20	193	176	368
Cluster-12086.23510	1	p1	(A)11	11	854	864	AAGGATCGAGAACGCACCTC	59.826	20	ACCCACCACCATTCACCTTC	59.888	20	205	801	1005	AAGGATCGAGAACGCACCTC	59.826	20	CACCCACCACCATTCACCTT	60.179	20	206	801	1006	GAGAACGCACCTCCACATCT	59.752	20	ACCCACCACCATTCACCTTC	59.888	20	198	808	1005
Cluster-12086.23511	1	p2	(TA)6	12	1734	1745	TCACTTGCGTTCCATCTCCT	59.023	20	TTAGCCCATGCCATGCAGTT	60.325	20	222	1709	1930	TCACTTGCGTTCCATCTCCT	59.023	20	ATGTTAGCCCATGCCATGCA	60.397	20	225	1709	1933	CTCACTTGCGTTCCATCTCCT	60.067	21	TTAGCCCATGCCATGCAGTT	60.325	20	223	1708	1930
Cluster-12086.23513	1	p1	(A)10	10	263	272	ACATCAACAACGGAACAAACCC	59.9	22	GGTGTCCACCGAAACATGGA	60.251	20	128	225	352	TCAACAACGGAACAAACCCT	57.868	20	GGTGTCCACCGAAACATGGA	60.251	20	125	228	352	TCGACATCAACAACGGAACA	57.773	20	GGTGTCCACCGAAACATGGA	60.251	20	131	222	352
Cluster-12086.23518	1	p1	(T)17	17	226	242	GCCCTCATCAGAGCTTGGTT	60.035	20	GCTCGTTTCAGGACCTTCCA	59.965	20	279	38	316	CACCTCCACGTCTTTACCCC	60.037	20	GCTCGTTTCAGGACCTTCCA	59.965	20	200	117	316	CCACCTCCACGTCTTTACCC	60.037	20	GCTCGTTTCAGGACCTTCCA	59.965	20	201	116	316
Cluster-12843.0	1	p3	(GAA)5	15	461	475	GTCTTTCTGGTGGTGAGGCA	59.891	20	TAACCTGCCTGCACGTTTCA	60.179	20	127	399	525	TGTCTTTCTGGTGGTGAGGC	59.891	20	TAACCTGCCTGCACGTTTCA	60.179	20	128	398	525	TCCACACCACGACCAATTCC	60.251	20	TAACCTGCCTGCACGTTTCA	60.179	20	216	310	525
Cluster-62.0	1	p3	(TCA)6	18	160	177	GCATCGTCTGCCATGTCTGA	60.461	20	GTCACCAAGCTTTGCCGATC	59.831	20	165	87	251	GCATCGTCTGCCATGTCTGA	60.461	20	TCACCAAGCTTTGCCGATCA	60.251	20	164	87	250	GCATCGTCTGCCATGTCTGA	60.461	20	AGTCACCAAGCTTTGCCGAT	60.251	20	166	87	252
Cluster-12086.26876	1	p1	(A)19	19	1740	1758	CGACAACCCAACCTCCAGAA	59.892	20	CGGTGCATAAAAGGCGGTTT	59.757	20	183	1637	1819	TTCACCGACAACCCAACCTC	60.179	20	CGGTGCATAAAAGGCGGTTT	59.757	20	188	1632	1819	TTTCACCGACAACCCAACCT	59.744	20	CGGTGCATAAAAGGCGGTTT	59.757	20	189	1631	1819
Cluster-8711.0	1	p3	(CTT)10	30	623	652	GCTTGGACCTTGTCAACCCT	60.179	20	TAACCCAATTCTCCCCCTGC	59.371	20	262	448	709	AGGCTTGGACCTTGTCAACC	60.179	20	TAACCCAATTCTCCCCCTGC	59.371	20	264	446	709	CCCTAGGCTTGGACCTTGTC	59.747	20	TAACCCAATTCTCCCCCTGC	59.371	20	268	442	709
Cluster-12086.26877	1	p3	(AGC)7	21	146	166	CCATGGAAAACAGCTCTGGG	58.82	20	CTTCTGGAAGGTCAGCACCC	60.322	20	269	4	272	CCCATGGAAAACAGCTCTGG	58.82	20	CTTCTGGAAGGTCAGCACCC	60.322	20	270	3	272	CCATGGAAAACAGCTCTGGG	58.82	20	TGGTTTGCTCGGATTCTCGG	60.391	20	220	4	223
Cluster-12086.7533	1	p3	(GAC)5	15	610	624	ACTCAAGCATGTCGTCGACA	59.686	20	CGGATGGTCGGAAAGTTGGT	60.321	20	273	583	855	ACTCAAGCATGTCGTCGACA	59.686	20	ACGGATGGTCGGAAAGTTGG	60.321	20	274	583	856	TGACTCAAGCATGTCGTCGA	59.404	20	CGGATGGTCGGAAAGTTGGT	60.321	20	275	581	855
Cluster-12086.26873	1	p3	(GAT)5	15	234	248	AGGAGGCAAAAACCGGTAGG	59.962	20	CCGGGTTAATCACTGGTCCC	60.107	20	182	180	361	GCGCGGTATTTGGCAGTATG	60.041	20	CCGGGTTAATCACTGGTCCC	60.107	20	163	199	361	GGCAGTATGGAGATGTGGGG	59.891	20	CCGGGTTAATCACTGGTCCC	60.107	20	152	210	361
Cluster-9671.0	1	p1	(A)10	10	375	384	CCCATTGGCTTTGTTTCCCG	60.037	20	CCAGCAACCTATACCCGTAGT	58.963	21	109	335	443	CCCATTGGCTTTGTTTCCCG	60.037	20	ACCAGCAACCTATACCCGTAG	58.963	21	110	335	444	CCCATTGGCTTTGTTTCCCG	60.037	20	ACCAGCAACCTATACCCGTA	57.836	20	110	335	444
Cluster-12086.24951	1	p1	(A)11	11	779	789	TTGACTGCTGCAATCCCTGT	59.889	20	CAGGACAAGGCACAAGATGG	58.829	20	139	703	841	TTGACTGCTGCAATCCCTGT	59.889	20	CCAGGACAAGGCACAAGATG	58.829	20	140	703	842	GCTACCCTGTGCTGCAATTG	59.828	20	CAGGACAAGGCACAAGATGG	58.829	20	244	598	841
Cluster-12086.42290	1	p1	(T)12	12	1475	1486	ATGATATCGGCTTCGGCTCC	59.752	20	CTTTCCATCTTGGCTAAACCCT	58.298	22	156	1376	1531	GCTGCAACCGAATCGAATCG	60.315	20	CTTTCCATCTTGGCTAAACCCT	58.298	22	225	1307	1531	CGGCTTCGGCTCCCATATTA	59.68	20	CTTTCCATCTTGGCTAAACCCT	58.298	22	149	1383	1531
Cluster-12086.42295	1	p2	(TG)9	18	655	672	TGGTTGAAGCTGAGCGAGTT	59.893	20	CGCAAGCATAGAACCAGGGA	60.108	20	170	561	730	AAGCTGAGCGAGTTGGATGT	59.677	20	CGCAAGCATAGAACCAGGGA	60.108	20	164	567	730	ATGGTTGAAGCTGAGCGAGT	59.677	20	CGCAAGCATAGAACCAGGGA	60.108	20	171	560	730
Cluster-12086.27509	1	p1	(A)10	10	260	269	TCCAGAAACCACCACACACC	60.107	20	CTCCTCCTTGTTTGCGTTGC	60.04	20	221	209	429	TCCAGAAACCACCACACACC	60.107	20	ACCTCCTCCTTGTTTGCGTT	59.817	20	223	209	431	GCCGCAAATTCCAGAAACCA	59.683	20	CTCCTCCTTGTTTGCGTTGC	60.04	20	230	200	429
Cluster-12086.8638	1	p3	(GAC)5	15	2132	2146	TGGCGCAAAGAAGGCTAAGA	59.964	20	ACGTCTTCATCGCGGATGTT	60.109	20	261	2097	2357	TGGCGCAAAGAAGGCTAAGA	59.964	20	TGCCCGTTTGCTAGGTTCTT	59.89	20	178	2097	2274	TGGCGCAAAGAAGGCTAAGA	59.964	20	TTCCAGCAGGTTCTTGGGAC	59.89	20	155	2097	2251
Cluster-12086.39735	1	p1	(T)10	10	1192	1201	AATCATACTCTCGACCGCCC	59.325	20	CAGCTGCAGCATCTCAGTCA	60.391	20	247	1082	1328	AATCATACTCTCGACCGCCC	59.325	20	GCTGCAGCATCTCAGTCACT	60.391	20	245	1082	1326	AATCATACTCTCGACCGCCC	59.325	20	AGCTGCAGCATCTCAGTCAC	60.391	20	246	1082	1327
Cluster-12086.39731	1	p1	(T)10	10	165	174	TGGTTGAATTTGGCAGCTACA	58.408	21	TGGACAGTCCACCATTATAACTAGT	59.038	25	259	88	346	TGGTTGAATTTGGCAGCTACA	58.408	21	TGGACAGTCCACCATTATAACTAGTT	59.557	26	259	88	346	TGGTTGAATTTGGCAGCTACA	58.408	21	TGGACAGTCCACCATTATAACTAG	57.52	24	259	88	346
Cluster-12086.21822	1	p2	(AT)14	28	1131	1158	TGTGGAGGACTTGGTACCAA	58.191	20	TGATGACGACGATGACGAGG	59.623	20	226	1101	1326	TTGTGGAGGACTTGGTACCA	58.191	20	TGATGACGACGATGACGAGG	59.623	20	227	1100	1326	TGATGACGACGATGACGAGG	59.623	20	TGTGGAGGACTTGGTACCAA	58.191	20	226	961	1186
Cluster-10227.0	1	p1	(A)16	16	1448	1463	TGCTGCAAACAAGCACAACA	59.754	20	TGTTTGCAAGTTTTGTGGGGT	59.374	21	278	1216	1493	TGCTGCAAACAAGCACAACA	59.754	20	GCTGTTTGCAAGTTTTGTGGG	59.335	21	280	1216	1495	TCAAACCAGTCAACACGGAAC	58.989	21	GGCTGGGGATTTGCTGTTTG	60.037	20	276	1274	1549
Cluster-12086.21821	1	p1	(T)11	11	237	247	GAGCCTCTTTATCTCCGGCC	59.966	20	AGCAGTGTGATCGAAACAAGA	57.888	21	229	45	273	ATTTTCGAGAAGAAGCGCGC	59.905	20	AGCAGTGTGATCGAAACAAGA	57.888	21	109	165	273	GAGCCTCTTTATCTCCGGCC	59.966	20	CGAAGAAGAAAGCAGTGTGATCG	60.182	23	239	45	283
Cluster-12086.12220	1	p2	(CT)6	12	32	43	ATACCTTACCTCGCGAGTCG	59.057	20	GCAGGCCCTTGTCGAAAAAG	60.039	20	221	3	223	CCATACCTTACCTCGCGAGTC	60.002	21	GCAGGCCCTTGTCGAAAAAG	60.039	20	223	1	223	CCATACCTTACCTCGCGAGT	58.97	20	GCAGGCCCTTGTCGAAAAAG	60.039	20	223	1	223
Cluster-7573.0	1	p1	(T)10	10	424	433	TCTCACTCATGTTGCACTCGT	59.659	21	GTGCCACGTGTTGCTTTACC	60.318	20	279	248	526	CGAAGACCCCCTTTTACAACG	59.198	21	CCTCCATAGTGCCACGTGTT	60.036	20	188	347	534	TCTCACTCATGTTGCACTCGT	59.659	21	GCCACGTGTTGCTTTACCAT	59.404	20	277	248	524
Cluster-12086.36758	1	p1	(T)12	12	1309	1320	GATTCTCCCAATCGCCTGCT	60.179	20	CAGTTGGTGCACCCAGGTAA	60.179	20	243	1256	1498	GATTCTCCCAATCGCCTGCT	60.179	20	TTACAGTTGGTGCACCCAGG	60.179	20	246	1256	1501	AGATTCTCCCAATCGCCTGC	60.179	20	CAGTTGGTGCACCCAGGTAA	60.179	20	244	1255	1498
Cluster-12086.36752	1	p1	(A)10	10	935	944	GGCCTGTGAAGTTGGTAAGT	57.728	20	ACCAAACAAACCCGAACCCA	60.324	20	280	854	1133	AGGCCTGTGAAGTTGGTAAGT	59.225	21	CCAAACAAACCCGAACCCAA	59.175	20	280	853	1132	GGCCTGTGAAGTTGGTAAGTT	58.417	21	ACCAAACAAACCCGAACCCA	60.324	20	280	854	1133
Cluster-12086.37482	1	p2	(TA)7	14	793	806	CTGCCCTCCCAATATGTGCA	60.107	20	GCCCGTCACCAAGGTAGATT	59.748	20	246	769	1014	AGCTGCCCTCCCAATATGTG	59.816	20	GCCCGTCACCAAGGTAGATT	59.748	20	248	767	1014	CAGCTGCCCTCCCAATATGT	59.816	20	GCCCGTCACCAAGGTAGATT	59.748	20	249	766	1014
Cluster-12086.37481	1	c	(TA)8tg(TA)6	30	121	150	AGCTTATGCCACGTGAGTTGA	59.998	21	TCAGATGAGTAAAATGGATGGACGA	59.871	25	188	85	272	AGCTTATGCCACGTGAGTTGA	59.998	21	TCATTGCTAAACAGGTACATGTGT	58.687	24	278	85	362	AGCTTATGCCACGTGAGTTGA	59.998	21	AATGGATGGACGAGATTAACAGT	57.641	23	176	85	260
Cluster-10495.0	1	p3	(CAT)7	21	1455	1475	GTGATGGCCCTTTACCTGCT	60.034	20	GGTGACGTAGATGGAGGTGC	60.179	20	217	1400	1616	GTGATGGCCCTTTACCTGCT	60.034	20	AGAGGTTGAGAGGGTTGGGA	59.806	20	264	1400	1663	GTGATGGCCCTTTACCTGCT	60.034	20	GAAAGGGGGCTTGGTGGTAG	60.323	20	149	1400	1548
Cluster-12086.36286	1	p1	(A)12	12	715	726	GCTGTTCAATCGGCGGATTC	59.972	20	GGCCTGCAAGATTTAGTAGTCC	58.793	22	280	641	920	GCTGTTCAATCGGCGGATTC	59.972	20	TGAAAATGCCTCTCCAACAGT	57.772	21	247	641	887	GCTGTTCAATCGGCGGATTC	59.972	20	GGCCTGCAAGATTTAGTAGTCCA	60.371	23	280	641	920
Cluster-12086.36289	1	p1	(T)11	11	226	236	TTCGATGCTGTCAAAGGGCT	59.963	20	TCGCCTGCAGATGTTCACTT	59.965	20	217	99	315	TTCGATGCTGTCAAAGGGCT	59.963	20	ATCGCCTGCAGATGTTCACT	59.749	20	218	99	316	TTCGATGCTGTCAAAGGGCT	59.963	20	CCTGAATCGCCTGCAGATGT	60.463	20	223	99	321
Cluster-12086.32505	1	p1	(A)10	10	319	328	AGCTGGTTCCTGTGTGCATT	60.179	20	ACGTGATGAAATCCTTGAGTTGA	58.359	23	267	94	360	AGCTGGTTCCTGTGTGCATT	60.179	20	ACGTGATGAAATCCTTGAGTTGAA	58.937	24	267	94	360	AGCTGGTTCCTGTGTGCATT	60.179	20	AACGTGATGAAATCCTTGAGTTGA	58.937	24	268	94	361
Cluster-12086.32504	1	p1	(A)14	14	905	918	ACACGATCGATCAAACAAATCCG	59.938	23	TGTAGCCACTGGAGTTGCTG	59.965	20	170	840	1009	ACACGATCGATCAAACAAATCCG	59.938	23	GTAGCCACTGGAGTTGCTGT	59.965	20	169	840	1008	ACACGATCGATCAAACAAATCCG	59.938	23	GCACCTGACTGAGAGCCTTT	59.964	20	197	840	1036
Cluster-9177.0	1	p1	(A)10	10	635	644	TGCCATTGGTTGTCTCCACA	59.815	20	ACACATGAACAGATCACCCTCA	59.361	22	180	491	670	TGCCATTGGTTGTCTCCACA	59.815	20	CAGAAAAGCTCTGCGTACTTCA	58.94	22	226	491	716	TGCCATTGGTTGTCTCCACA	59.815	20	ACACATGAACAGATCACCCTCAA	59.927	23	180	491	670
Cluster-5833.0	1	p3	(TGG)6	18	179	196	GGCCATGGAAAGGAAAGACC	58.814	20	AGCAGAGGTTTGTGATCCCG	60.036	20	275	87	361	GGCCATGGAAAGGAAAGACC	58.814	20	AGCTGAGGAAGAGTACGGGT	59.96	20	211	87	297	GGCCATGGAAAGGAAAGACC	58.814	20	GGACCCATCACCATCCCTTG	60.107	20	180	87	266
Cluster-12086.40594	2	p1	(A)10	10	466	475	TTTCTGGGGGTTTTGGGTGG	60.399	20	AGAGCAGAGGACCCCGTAAT	60.032	20	192	352	543	TTTCTGGGGGTTTTGGGTGG	60.399	20	AATAGAGCAGAGGACCCCGT	60.032	20	195	352	546	GGGTTTTGGGTGGTGCTACA	60.468	20	AGAGCAGAGGACCCCGTAAT	60.032	20	185	359	543
Cluster-12086.40593	1	p1	(A)12	12	160	171	TGGCTCCTCTCTGGGATTCA	59.957	20	GAAGTGGCAGTGGCTCATCT	60.036	20	237	11	247	TGGCTCCTCTCTGGGATTCA	59.957	20	AGAAGTGGCAGTGGCTCATC	60.036	20	238	11	248	GGGAATTCCTGTGGCTCCTC	60.107	20	GAAGTGGCAGTGGCTCATCT	60.036	20	248	0	247
Cluster-12086.37150	1	p4	(TTTA)5	20	149	168	CCGCAAATTTTCCCTCACCC	59.754	20	AACTGGTGTACATGGTGCGA	59.605	20	236	17	252	CCGCAAATTTTCCCTCACCC	59.754	20	ATGGTGCGATCAACCTCGTC	60.46	20	225	17	241	CCGCAAATTTTCCCTCACCC	59.754	20	TGGTGTACATGGTGCGATCA	59.389	20	233	17	249
Cluster-12086.37152	1	p3	(GAA)6	18	579	596	CCCGTTCACAGCGTTTATGC	60.179	20	GCTCCCACGGTTGTGTTTTC	59.97	20	220	461	680	AGCCATGTTCCTTCCCGTTC	60.323	20	GCTCCCACGGTTGTGTTTTC	59.97	20	233	448	680	ACGAGATGGGTTTGCATGGT	59.962	20	GCAAAGGCCAAGACCAAGAC	59.685	20	278	344	621
Cluster-12086.37157	1	c	(T)17cagttggatgattgggttctttgtcggatttataagaagaccaatgctttatcttcaacatcagcagtcagtgcagcaacaaccgatcaagaac(AAG)5	126	741	866	ATCCATGAGGGTGAGCCTCA	60.327	20	AGGGCATTGTTGATCGGAGG	60.107	20	263	670	932	ATCCATGAGGGTGAGCCTCA	60.327	20	AGGCTGAAGGGCATTGTTGA	59.887	20	270	670	939	ATCCATGAGGGTGAGCCTCA	60.327	20	TGAGGCTGAAGGGCATTGTT	59.887	20	272	670	941
Cluster-12086.37158	1	p1	(T)11	11	142	152	AATGCGGTGCAATTCCATTT	57.234	20	TCCGGCAAAGAACCCAATCA	59.889	20	123	62	184	AATGCGGTGCAATTCCATTT	57.234	20	AGCTGGTAAAAGGGCATCGT	59.672	20	239	62	300	AATGCGGTGCAATTCCATTT	57.234	20	AGATCCGGCAAAGAACCCAA	59.596	20	126	62	187
Cluster-12086.37158	2	c	(CAC)5(CAA)7	36	490	525	CATTCCCCTTCGCAAACAGC	60.109	20	TATCAGTGTGGCTGCTGCTG	60.392	20	249	446	694	CATTCCCCTTCGCAAACAGC	60.109	20	ATATCAGTGTGGCTGCTGCT	59.455	20	250	446	695	CATTCCCCTTCGCAAACAGC	60.109	20	CATATCAGTGTGGCTGCTGC	59.338	20	251	446	696
Cluster-12086.29242	1	p1	(T)10	10	584	593	CCCCCTTCAGTTTTTGGAGC	59.031	20	GCTGCTGCTGGTGTCAAAAT	59.684	20	272	403	674	CCCCCTTCAGTTTTTGGAGCT	60.481	21	GCTGCTGCTGGTGTCAAAAT	59.684	20	272	403	674	CCCCTTCAGTTTTTGGAGCT	57.999	20	GCTGCTGCTGGTGTCAAAAT	59.684	20	271	404	674
Cluster-12086.29244	1	p1	(A)10	10	3439	3448	AGACATGCAGCTTGCCAGAT	60.034	20	GTTGCACGGCCATGGTTTAG	60.109	20	274	3302	3575	CAAAAACAGCGAGAGTGGGC	60.04	20	GTTGCACGGCCATGGTTTAG	60.109	20	213	3363	3575	TGGGCGAGGGATGAGAAATG	59.819	20	GTTGCACGGCCATGGTTTAG	60.109	20	198	3378	3575
Cluster-12086.29248	1	p1	(T)12	12	1028	1039	ACGGAAGGCTTAAACCGGAA	59.602	20	TGAGAACTGCCCTCCAACAC	59.891	20	252	922	1173	AACGGAAGGCTTAAACCGGA	59.602	20	TGAGAACTGCCCTCCAACAC	59.891	20	253	921	1173	ACGGAAGGCTTAAACCGGAA	59.602	20	GAACTGCCCTCCAACACCAT	60.251	20	249	922	1170
Cluster-11217.0	1	p3	(AAG)6	18	741	758	TGGCACTGGCAGTACTACAA	58.947	20	CCACCACTCGAGCATTCTGT	60.037	20	228	640	867	TGGCACTGGCAGTACTACAA	58.947	20	TCCACGTGTAGCTTGGCATC	60.391	20	262	640	901	TGGCACTGGCAGTACTACAAA	59.582	21	CCACCACTCGAGCATTCTGT	60.037	20	228	640	867
Cluster-12086.39792	1	p1	(T)11	11	798	808	GAGTCGAATTGTGGTCGGGA	59.754	20	GGACATCCGGTCTTGTTTGC	59.478	20	243	702	944	AGAGTCGAATTGTGGTCGGG	59.753	20	GGACATCCGGTCTTGTTTGC	59.478	20	244	701	944	AGTCGAATTGTGGTCGGGAA	59.317	20	GGACATCCGGTCTTGTTTGC	59.478	20	242	703	944
Cluster-7984.0	1	p1	(T)11	11	430	440	ACCGTTGAAGTGAAGCGTCT	59.896	20	TTGCATGCCCTAGAAGTCGG	60.108	20	180	352	531	ACCGTTGAAGTGAAGCGTCT	59.896	20	TGCAGCAAGAGGTGGATTGT	59.889	20	211	352	562	ACCGTTGAAGTGAAGCGTCT	59.896	20	CATGCCCTAGAAGTCGGTGG	60.179	20	177	352	528
Cluster-12086.8948	1	p2	(AT)7	14	522	535	TTTTCTCACCCCATCCGCTC	60.035	20	GTCCAGCTGGTAGGATTGGT	59.088	20	280	332	611	CTCACCCCATCCGCTCAAAA	60.322	20	GTCCAGCTGGTAGGATTGGT	59.088	20	276	336	611	TCACCCCATCCGCTCAAAAT	59.669	20	GTCCAGCTGGTAGGATTGGT	59.088	20	275	337	611
Cluster-12086.8948	2	p3	(AAT)6	18	1136	1153	ATGCAGCAGCTTCATACTGC	58.977	20	ACACTCACCCGAAGACTCCT	60.179	20	218	1070	1287	GCAGCAGCTTCATACTGCCA	61.028	20	ACACTCACCCGAAGACTCCT	60.179	20	216	1072	1287	TGCAGCAGCTTCATACTGCC	61.028	20	ACACTCACCCGAAGACTCCT	60.179	20	217	1071	1287
Cluster-12086.16547	1	p2	(AG)9	18	39	56	TCCATCACTTTCCTGGGAAAA	57.106	21	CGCTTGCGGAGTTTGTAAGG	59.834	20	280	6	285	TCCATCACTTTCCTGGGAAAAT	57.597	22	CGCTTGCGGAGTTTGTAAGG	59.834	20	280	6	285	TCCATCACTTTCCTGGGAAAA	57.106	21	ACTGGTTACCGGATCTGTCG	59.184	20	103	6	108
Cluster-12086.16097	1	p2	(TC)6	12	54	65	AGCAATTTACACATTTGATCTCTCGT	59.627	26	TCTGCTTCGTGCCTTCGATT	60.037	20	186	18	203	AGCAATTTACACATTTGATCTCTCGT	59.627	26	TTCTGCTTCGTGCCTTCGAT	60.037	20	187	18	204	AGCAATTTACACATTTGATCTCTCGT	59.627	26	CTGCTTCGTGCCTTCGATTG	59.904	20	185	18	202
Cluster-12086.16091	1	p2	(GA)6	12	689	700	TGTTTGACAGTGTAGAGAAAGGA	57.392	23	GGAGATCCCGGGTTTTCCTT	59.376	20	201	598	798	TGTTTGACAGTGTAGAGAAAGGA	57.392	23	ATTAACGGGCACATGGGCA	60	19	280	598	877	TGTTTGACAGTGTAGAGAAAGGA	57.392	23	GGAGATCCCGGGTTTTCCTTT	59.994	21	201	598	798
Cluster-12086.16091	2	p2	(AG)7	14	1062	1075	TGCCCATGTGCCCGTTAATA	59.744	20	CCAGAAGGTGCCACTATAGG	57.081	20	272	859	1130	TGCCCATGTGCCCGTTAAT	60	19	CCAGAAGGTGCCACTATAGG	57.081	20	272	859	1130	GCCCATGTGCCCGTTAATAAC	59.934	21	CCAGAAGGTGCCACTATAGG	57.081	20	271	860	1130
Cluster-12086.16092	1	p2	(AT)7	14	1857	1870	AAAGCACGCTTGTTTTGGCT	59.824	20	TGGATCCGTTTGTGCAAGTT	58.314	20	269	1779	2047	AAAGCACGCTTGTTTTGGCT	59.824	20	TTGGATCCGTTTGTGCAAGT	58.314	20	270	1779	2048	CTGACGGCCGGTAAGTACAG	60.179	20	TGGATCCGTTTGTGCAAGTT	58.314	20	245	1803	2047
Cluster-12086.13111	1	p2	(AT)13	26	2808	2833	GGTTTGGAGGCACTGGATCA	59.962	20	ACACAATGTTGGCTGATGTACC	59.18	22	168	2704	2871	TGGTTTGGAGGCACTGGATC	59.962	20	ACACAATGTTGGCTGATGTACC	59.18	22	169	2703	2871	GAGCGGATTCGGAAGGGATT	59.893	20	ACACAATGTTGGCTGATGTACC	59.18	22	190	2682	2871
Cluster-12086.1834	1	p3	(TTC)7	21	203	223	CCTGGCTCTCTCGTTCTGTC	59.828	20	CATGGGGGAGGCTCAGATTC	59.89	20	252	129	380	CCTGGCTCTCTCGTTCTGTC	59.828	20	TCGCCTTTTGTCAGACAGGT	59.532	20	234	129	362	CCTGGCTCTCTCGTTCTGTC	59.828	20	ACATGGGGGAGGCTCAGATT	60.626	20	253	129	381
Cluster-14573.0	1	p3	(TCT)6	18	168	185	TTGCGATAACCACCCACCTC	60.036	20	TACCCATTGTGCAGGGTCAC	59.962	20	227	75	301	TTGCGATAACCACCCACCTC	60.036	20	GTACCCATTGTGCAGGGTCA	59.962	20	228	75	302	TTGCGATAACCACCCACCTC	60.036	20	TGTACCCATTGTGCAGGGTC	59.962	20	229	75	303
Cluster-12086.12736	1	p2	(GA)6	12	46	57	GCAGGCATTTGTGACCCCTA	60.323	20	TCAAAAGGTGTGCGCATTGG	59.968	20	154	6	159	GCAGGCATTTGTGACCCCTA	60.323	20	AAAAGGTGTGCGCATTGGTC	59.968	20	152	6	157	GCAGGCATTTGTGACCCCTA	60.323	20	CGGCACTTGTTGAGAGGGAT	60.036	20	173	6	178
Cluster-12086.12736	2	p1	(T)11	11	1599	1609	CGGGAAGTCTGAGTTAGCGA	59.191	20	AAATGGGTTGGGAGGGTCAC	59.886	20	246	1453	1698	TCGGGAAGTCTGAGTTAGCG	59.191	20	AAATGGGTTGGGAGGGTCAC	59.886	20	247	1452	1698	CGGGAAGTCTGAGTTAGCGA	59.191	20	TGGAGCAAAATGGGTTGGGA	59.81	20	253	1453	1705
Cluster-12086.12731	1	p3	(CGG)5	15	603	617	GAAGTAACAAGGGCGGTGGA	59.964	20	ACAACTAACCCTAGCCAACCT	58.654	21	152	495	646	GAAGTAACAAGGGCGGTGGA	59.964	20	ACAAAACAGGCCCAATAAACCC	59.629	22	260	495	754	GAAGTAACAAGGGCGGTGGA	59.964	20	ACAGGCCCAATAAACCCTTACA	59.619	22	255	495	749
Cluster-12086.27739	1	p1	(T)10	10	1966	1975	TGGCTATTCCGGTGCTTTGT	59.962	20	GGGGAGGAAATTGCTGAGGT	59.667	20	203	1806	2008	TGGCTATTCCGGTGCTTTGT	59.962	20	AGTAGGTGGGGCTACAAGGG	60.621	20	220	1806	2025	TGGCTATTCCGGTGCTTTGT	59.962	20	AGGGGAGGAAATTGCTGAGG	59.372	20	204	1806	2009
Cluster-12086.13063	1	p1	(A)10	10	442	451	TGGCATTCACCTAACACATGA	57.568	21	AGAGCGAAACACAGGCTTGA	59.893	20	205	332	536	TGGCATTCACCTAACACATGA	57.568	21	TGAGCTCGGGTTATGCTTGG	60.108	20	173	332	504	TCGACCAACGGATTACATCAA	57.404	21	TGAGCTCGGGTTATGCTTGG	60.108	20	265	240	504
Cluster-12086.13061	1	p3	(AAG)6	18	486	503	TCAGCCCCATGAAAACACCA	59.813	20	CCACCACGGTCCAAAATGGA	60.539	20	279	407	685	CCATTACCACCACCAATGCC	59.177	20	TCCATTTACACCAGGCCACC	59.961	20	277	424	700	CCATTACCACCACCAATGCC	59.177	20	CCATTTACACCAGGCCACCA	60.252	20	276	424	699
Cluster-12086.13065	1	p1	(T)11	11	1330	1340	GGGTTCACTATCTTCCCACGA	59.171	21	GCCAAACAGACAAACGACCC	59.97	20	196	1289	1484	AGGGTTCACTATCTTCCCACG	59.168	21	GCCAAACAGACAAACGACCC	59.97	20	197	1288	1484	GGGTTCACTATCTTCCCACGA	59.171	21	ACCAGCCCGTGTTTGACTAG	59.965	20	215	1289	1503
Cluster-12086.35142	1	p1	(T)10	10	482	491	GCGGGTAGAGGCTCTTGTAG	59.614	20	ACAAACCACCCATCGCTCTT	59.89	20	273	439	711	GCGGGTAGAGGCTCTTGTAG	59.614	20	AACAAACCACCCATCGCTCT	59.89	20	274	439	712	GCGGGTAGAGGCTCTTGTAG	59.614	20	TCAACAAACCACCCATCGCT	60.179	20	276	439	714
Cluster-12086.35142	2	c	(AGA)10actgtatcttgagtcattttttgttggttgctttgcc(AAG)8	91	605	695	TGTTGGTTGCTTTGCCTCAA	58.81	20	GCTCACCCCACAAAGTGACT	60.179	20	204	543	746	TTGTTGGTTGCTTTGCCTCA	58.81	20	GCTCACCCCACAAAGTGACT	60.179	20	205	542	746	TGTTGGTTGCTTTGCCTCAA	58.81	20	ATTCTGGCAGCCGATCTTCC	60.179	20	246	543	788
Cluster-12086.42931	1	p3	(CTT)5	15	2023	2037	TTCTTTCCTCGAGGTGGTGC	59.965	20	AGACCCAGAAGAGGAGGAGG	59.662	20	264	1871	2134	TTCATGGCTTGTGCAACAGC	59.968	20	GCCTCGGCGGAGTTTTAAGT	60.673	20	241	1829	2069	TTCTTTCCTCGAGGTGGTGC	59.965	20	GCCTCGGCGGAGTTTTAAGT	60.673	20	199	1871	2069
Cluster-12086.27736	1	p1	(T)10	10	456	465	ATGCTTGCAGCCAAAGGTTC	59.681	20	AGTTGGAGGAAATCGAACATTGT	58.602	23	123	370	492	ATGCTTGCAGCCAAAGGTTC	59.681	20	AGTTGGAGGAAATCGAACATTGTC	59.544	24	123	370	492	GCTTGCAGCCAAAGGTTCTT	59.61	20	AGTTGGAGGAAATCGAACATTGT	58.602	23	121	372	492
Cluster-8266.0	1	p1	(T)13	13	553	565	TCGTTACAATTGAACCCCAACT	58.177	22	CAGCCACCAACTCCCCATAA	59.669	20	219	384	602	TCGTTACAATTGAACCCCAACTT	58.791	23	CAGCCACCAACTCCCCATAA	59.669	20	219	384	602	TTCGTTACAATTGAACCCCAACT	58.791	23	CAGCCACCAACTCCCCATAA	59.669	20	220	383	602
Cluster-14037.0	1	p1	(T)12	12	213	224	CTCCCAAGACCTTCAACCAGT	59.578	21	GAAGAGGAAGGACCACGTGG	60.037	20	280	76	355	TCCCAAGACCTTCAACCAGT	58.482	20	GAAGAGGAAGGACCACGTGG	60.037	20	279	77	355	CTCCCAAGACCTTCAACCAGT	59.578	21	ACCACGTGGAACCAAACGAT	60.179	20	269	76	344
Cluster-12086.15037	1	p1	(C)10	10	409	418	TGGTGGCAGCACTATACACG	60.108	20	GGAGAAGATTCACCGCGGAT	59.895	20	255	386	640	TCTTCTGGCATTCTGGTGGC	60.323	20	GGAGAAGATTCACCGCGGAT	59.895	20	268	373	640	TTACTTGGCCGTGGCATGAT	60.035	20	TCGTCACCTGAAATGGCTGT	59.604	20	270	341	610
Cluster-12086.9170	1	p1	(T)13	13	3935	3947	AGGTTGTCCGATGCTGAAGG	60.036	20	TCATCCGAAAAGTCGTCGCA	60.039	20	248	3754	4001	GGTTGTCCGATGCTGAAGGA	60.036	20	TCATCCGAAAAGTCGTCGCA	60.039	20	247	3755	4001	CTGCCACCCTCTCTTTCTCG	60.108	20	TCATCCGAAAAGTCGTCGCA	60.039	20	280	3722	4001
Cluster-12086.25393	1	p3	(GGA)6	18	454	471	ATTCGCTCATGCCAGAGGAG	59.894	20	CCAACTTCGCCTTCGAGTCT	60.038	20	236	266	501	TACTCCTCTCGCTTCTCGCT	60.108	20	CCAACTTCGCCTTCGAGTCT	60.038	20	215	287	501	TGGTGGTGGTGATGGAAGTG	59.89	20	GAGGCTGCACAACAAAGCAA	59.897	20	262	425	686
Cluster-12086.29907	1	p3	(TCT)5	15	74	88	CTCATTCTCCTTTGTTTCTTCTGT	57.126	24	TCCCCATCGCAAAGAGCTTT	59.962	20	240	0	239	CTCATTCTCCTTTGTTTCTTCTGT	57.126	24	ACAAGCCGATCTCGCGTAAA	60.109	20	128	0	127	CTCATTCTCCTTTGTTTCTTCTGT	57.126	24	CTGCTAAGAGCCGTCCTTCC	60.179	20	167	0	166
Cluster-12086.1311	1	p1	(A)13	13	90	102	AGTGATTAATGTCAACATGCTTGT	57.42	24	AGCTTGTTTTAGGCCCAGGA	59.223	20	140	33	172	AGTGATTAATGTCAACATGCTTGT	57.42	24	ACGGAAGTATTGCACACGAGT	59.999	21	249	33	281	GTGATTAATGTCAACATGCTTGTTCA	59.137	26	AGCTTGTTTTAGGCCCAGGA	59.223	20	139	34	172
Cluster-9769.0	1	p1	(T)10	10	269	278	CTTCGGTTACCATTGCCCCT	60.034	20	TCCAACGAGGAAGAAGCCAA	59.238	20	181	145	325	TCTTCGGTTACCATTGCCCC	60.035	20	TCCAACGAGGAAGAAGCCAA	59.238	20	182	144	325	TCGGTTACCATTGCCCCTTT	59.594	20	TCCAACGAGGAAGAAGCCAA	59.238	20	179	147	325
Cluster-12086.14800	1	p1	(A)10	10	611	620	AGACAGCTTCAGCCAGGATG	59.748	20	TGGTGTTTCTTTCCCCAGTGT	59.713	21	263	405	667	CTTCAGCCAGGATGCCAAAG	59.184	20	TGCAGGCAATGTGATCTCAGT	59.996	21	280	411	690	TGTGCAGACGTAAGGAATGCT	59.998	21	TGCAGGCAATGTGATCTCAGT	59.996	21	186	505	690
Cluster-13827.0	1	p1	(A)13	13	399	411	CAAACGAGCGCTGTTGTCAT	59.764	20	GCCGTGCACGATGTTGATTT	60.11	20	200	265	464	AAGAAGAAGCAAACGAGCGC	59.764	20	GCCGTGCACGATGTTGATTT	60.11	20	209	256	464	GAAGAAGCAAACGAGCGCTG	60.452	20	GCCGTGCACGATGTTGATTT	60.11	20	207	258	464
Cluster-12086.23999	1	p3	(TTC)6	18	448	465	GGCTTCTGATCAGAGATGGAGG	59.962	22	ATTGGTGGGTTGGTAGAGCG	60.035	20	280	399	678	GGCTTCTGATCAGAGATGGAGG	59.962	22	GCCATGTGAGGTCACTTCCA	59.963	20	215	399	613	GGCTTCTGATCAGAGATGGAGG	59.962	22	TTGGAGCCATGTGAGGTCAC	59.963	20	220	399	618
Cluster-9766.0	1	p1	(T)11	11	1406	1416	CGACCCAACAGAGAAGACCC	60.037	20	CACTAATGCTGGCAGAGGCT	60.107	20	266	1262	1527	CGACCCAACAGAGAAGACCC	60.037	20	ACTAATGCTGGCAGAGGCTC	59.82	20	265	1262	1526	CGACCCAACAGAGAAGACCC	60.037	20	ATCTGGAGCTTTTGGGGCTG	60.324	20	191	1262	1452
Cluster-12086.31886	1	p3	(TCT)9	27	51	77	TCCTCCTCTTGAGCAGTCCT	59.589	20	TGATGAGGCTGAGCTGCAAA	59.963	20	186	25	210	TCCTCCTCTTGAGCAGTCCT	59.589	20	ATGAGGCTGAGCTGCAAAGT	59.962	20	184	25	208	TCCTCCTCTTGAGCAGTCCT	59.589	20	CCTTGGGTGATGAGGCTGAG	60.107	20	193	25	217
Cluster-390.0	1	p1	(A)10	10	290	299	AGCAGGTTGTTGATTGGGGG	60.543	20	ACAGAATGTATTTTTACCCTCTCCCT	59.782	26	107	222	328	AGCAGGTTGTTGATTGGGGG	60.543	20	ACAGAATGTATTTTTACCCTCTCCC	58.576	25	107	222	328	AGCAGGTTGTTGATTGGGGG	60.543	20	CAGAATGTATTTTTACCCTCTCCCT	58.336	25	106	222	327
Cluster-12086.12075	1	p1	(T)11	11	1860	1870	AATGCTTCAATGCACTGCGG	60.109	20	GCCCGCTCACACACATTTTT	59.968	20	252	1765	2016	GCTACGATGCTTGGTTTCGG	59.626	20	GCCCGCTCACACACATTTTT	59.968	20	224	1793	2016	GCACTGCGGACATTCTAGCT	60.461	20	GCCCGCTCACACACATTTTT	59.968	20	241	1776	2016
Cluster-12086.12079	2	p3	(GAG)5	15	564	578	TTGGGTGAGTTGATGGGGTG	59.888	20	CTGGGTGCTGGTTCATGGAT	60.034	20	217	492	708	GGTGAGTTGATGGGGTGGTT	59.888	20	CTGGGTGCTGGTTCATGGAT	60.034	20	214	495	708	GGGTTGAGGAGGAGGAGGAA	60.253	20	CTGGGTGCTGGTTCATGGAT	60.034	20	184	525	708
Cluster-12086.39247	1	p3	(TTC)7	21	143	163	AAGGTTGCTACGAGACAGCA	59.32	20	TCGATCAAAATGAAAACCGCCA	59.446	22	104	109	212	AAGGTTGCTACGAGACAGCA	59.32	20	CGATCAAAATGAAAACCGCCA	58.06	21	103	109	211	AAAGGTTGCTACGAGACAGCA	59.93	21	TCGATCAAAATGAAAACCGCCA	59.446	22	105	108	212
Cluster-12086.39247	2	p1	(T)11	11	429	439	ACGCAGAACCTGATTCTCTCA	59.104	21	TCCAAGGAAACCATTAGCCTCT	59.08	22	107	388	494	TCACGCAGAACCTGATTCTCT	59.104	21	TCCAAGGAAACCATTAGCCTCT	59.08	22	109	386	494	GCAGAACCTGATTCTCTCAGCT	60.094	22	TCCAAGGAAACCATTAGCCTCT	59.08	22	105	390	494
Cluster-12086.39240	1	p1	(T)10	10	192	201	CCTTTGGACATGCAAGTGGG	59.395	20	GGCTTTTGAAACACACTCAACCT	60.119	23	246	86	331	CCTTTGGACATGCAAGTGGG	59.395	20	AGGCTTTTGAAACACACTCAACC	60.119	23	247	86	332	CCTTTGGACATGCAAGTGGG	59.395	20	GGCTTTTGAAACACACTCAACC	58.813	22	246	86	331
Cluster-12086.20977	1	p2	(GA)8	16	2212	2227	ACCAGACGTAGCACAGCTTC	60.038	20	ACCCTACAGCTTTGCTAACCC	59.996	21	168	2131	2298	CCAGACGTAGCACAGCTTCA	60.038	20	ACCCTACAGCTTTGCTAACCC	59.996	21	167	2132	2298	ACCAGACGTAGCACAGCTTC	60.038	20	CCCTACAGCTTTGCTAACCCT	59.718	21	167	2131	2297
Cluster-12086.20976	1	p2	(TG)9	18	1503	1520	CTTGCTCTCCAGGCTGTGAA	59.964	20	CGTTGAGAGGCACTGAGGAA	59.682	20	256	1381	1636	CTTGCTCTCCAGGCTGTGAA	59.964	20	TTCGTTGAGAGGCACTGAGG	59.682	20	258	1381	1638	CTTGCTCTCCAGGCTGTGAA	59.964	20	TCGTTGAGAGGCACTGAGGA	60.54	20	257	1381	1637
Cluster-12086.15862	1	p2	(CA)7	14	1745	1758	AAATATAACGCGCGCACACG	60.315	20	TGGCGTTCAAGATTGGACCT	59.6	20	234	1718	1951	AAATATAACGCGCGCACACG	60.315	20	TTGGACCTTTGCAACTTGCC	59.536	20	222	1718	1939	AAATATAACGCGCGCACACG	60.315	20	TGCCAACCTTCTTCACTGGT	59.449	20	191	1718	1908
Cluster-12086.17599	1	p2	(AT)6	12	292	303	ACAGCTTCAGAGGCCTTGTT	59.524	20	GCTCCAGCAATGACTCCCTT	60.035	20	179	224	402	AACAGCTTCAGAGGCCTTGT	59.524	20	GCTCCAGCAATGACTCCCTT	60.035	20	180	223	402	TTAGTGAGCACAAGCCAGGC	60.606	20	GCTCCAGCAATGACTCCCTT	60.035	20	263	140	402
Cluster-12086.10735	1	p1	(A)10	10	943	952	AGTCTGCACGGCAATGAAGA	59.965	20	TGACTCGTAATACAATGTAGGATGA	57.423	25	156	851	1006	TGGCGTCCGTCATTACAGAG	59.827	20	TGACTCGTAATACAATGTAGGATGA	57.423	25	184	823	1006	AGCATCTCTGAGTCTGCACG	59.827	20	TGACTCGTAATACAATGTAGGATGA	57.423	25	166	841	1006
Cluster-12086.17593	1	p1	(T)11	11	573	583	TCAATGGCACGCAAAAGGTG	59.968	20	ACGTGACATGTGACCCAAGT	59.532	20	112	525	636	CGACTTCAATGGCACGCAAA	60.041	20	ACGTGACATGTGACCCAAGT	59.532	20	117	520	636	TCAATGGCACGCAAAAGGTG	59.968	20	AGACGTGACATGTGACCCAA	59.244	20	114	525	638
Cluster-12086.17591	1	p3	(ATT)5	15	237	251	GGGGTTAGCTTTGGATGGCT	60.033	20	CGAACACAAAACACAGGCGA	59.625	20	240	150	389	AGGGGTTAGCTTTGGATGGC	60.033	20	CGAACACAAAACACAGGCGA	59.625	20	241	149	389	GTCAACCCTGGATTCACCGT	59.964	20	CGAACACAAAACACAGGCGA	59.625	20	276	114	389
Cluster-12086.17597	1	p1	(A)10	10	52	61	TGACCTCCAAGGATCCTTCA	57.658	20	GACCCTTAATTGCGGGGGAA	60.034	20	267	15	281	TGACCTCCAAGGATCCTTCA	57.658	20	TTAATTGCGGGGGAAAGGCA	60.252	20	262	15	276	GGGATATGACCTCCAAGGATCC	59.426	22	GACCCTTAATTGCGGGGGAA	60.034	20	273	9	281
Cluster-12086.43567	1	p1	(T)10	10	374	383	GCGTCGTTGCAGAGGAAATC	59.905	20	CCCCGACGTCATTTCAAAGC	59.832	20	215	306	520	GCGTCGTTGCAGAGGAAATC	59.905	20	ATGTAGGTAGCCTCGTCCCC	60.47	20	231	306	536	GCGTCGTTGCAGAGGAAATC	59.905	20	CTCTCCTCCGCCTCTCTCTC	60.535	20	276	306	581
Cluster-12086.6561	1	p3	(AGG)5	15	231	245	ATGCTTGAGCTTGCCTCCTT	59.961	20	TGTGATGTGGATTCCGACCC	59.748	20	136	139	274	TGCTTGATGCTTGAGCTTGC	59.757	20	TGTGATGTGGATTCCGACCC	59.748	20	142	133	274	ATGCTTGAGCTTGCCTCCTT	59.961	20	GTGATGTGGATTCCGACCCC	60.464	20	135	139	273
Cluster-12086.39863	1	p1	(T)10	10	70	79	CAGAACTTCTGGATGCTAAACCA	58.673	23	TGACATGGGGATGCAATGCA	60.324	20	122	23	144	TGGATGCTAAACCATAAAAGCCA	58.652	23	TGACATGGGGATGCAATGCA	60.324	20	113	32	144	CTGGATGCTAAACCATAAAAGCCA	59.598	24	TGACATGGGGATGCAATGCA	60.324	20	114	31	144
Cluster-12086.39860	2	p3	(TTG)6	18	371	388	GGGAATGTTGTCTGGCTCGA	60.036	20	TGGGATGTTCGAAACGGGAG	60.037	20	172	298	469	TGAGGGGAATGTTGTCTGGC	59.962	20	TGGGATGTTCGAAACGGGAG	60.037	20	176	294	469	GGGAATGTTGTCTGGCTCGA	60.036	20	TGTTCGAAACGGGAGCAGAA	59.895	20	167	298	464
Cluster-12086.14027	1	c	(CA)6aaaagacaatag(A)10	34	234	267	ACATCAAGATCAGCGCACAA	58.188	20	TGTGGTATGTAATCCCAAACAGT	57.75	23	169	197	365	AGAACTGGGAGGACATTGAACA	59.289	22	TGACTGGTAATTGGTAGACATGC	58.487	23	184	110	293	GCGCACAAATACTGAACAAGC	59.021	21	TGTGGTATGTAATCCCAAACAGT	57.75	23	157	209	365
Cluster-12086.14024	1	p1	(T)11	11	501	511	TTCCTCAAGCGCGTCTGTAG	60.109	20	AAGTGGTCCAGCACAAGCAT	60.179	20	271	441	711	CTCAAGCGCGTCTGTAGTGA	60.11	20	AAGTGGTCCAGCACAAGCAT	60.179	20	268	444	711	TTTCCTCAAGCGCGTCTGTA	59.684	20	AAGTGGTCCAGCACAAGCAT	60.179	20	272	440	711
Cluster-12086.40022	1	c	(A)10tccagttagttgagttgacaagtcatatcttttcttcccaactcaatttgattttttaatcaagtcgaataaatttgttgagttaaattttt(A)12	114	277	390	AGACTAGGGGTGAGTGTGCT	59.885	20	TCGGAATTTAGTTATATTGTTGGCA	57.133	25	189	241	429	AGACTAGGGGTGAGTGTGCT	59.885	20	TCGGAATTTAGTTATATTGTTGGCAA	57.718	26	189	241	429	AGACTAGGGGTGAGTGTGCT	59.885	20	TTCGGAATTTAGTTATATTGTTGGCA	57.718	26	190	241	430
Cluster-12086.30386	1	p4	(ACAT)6	24	863	886	GTCAGAACTTCCATGGGGCA	59.962	20	AGTGATGGCTCCACATGCAT	59.742	20	275	733	1007	TGTCAGAACTTCCATGGGGC	59.962	20	AGTGATGGCTCCACATGCAT	59.742	20	276	732	1007	AGAACTTCCATGGGGCAGTG	59.961	20	AGTGATGGCTCCACATGCAT	59.742	20	272	736	1007
Cluster-12086.26461	1	p1	(A)13	13	1098	1110	AGTGAAGAATACGGATTCGACGA	59.624	23	CTCGCTTTGTGCTTGTTCCC	60.04	20	261	981	1241	ACGAGTGAAGAATACGGATTCGA	59.624	23	CTCGCTTTGTGCTTGTTCCC	60.04	20	264	978	1241	AGTGAAGAATACGGATTCGACGA	59.624	23	TGTGCTTGTTCCCGTCAGTT	60.107	20	254	981	1234
Cluster-12086.42543	1	p3	(CCA)5	15	1378	1392	ATGGTTCGATCTGGGGTTCG	59.822	20	AGGCACCCAAGTTTATGCTGT	60.203	21	224	1201	1424	CAGGGAGGCCATAAGGAAGC	60.179	20	AGGCACCCAAGTTTATGCTGT	60.203	21	191	1234	1424	GCAGGGAGGCCATAAGGAAG	60.179	20	AGGCACCCAAGTTTATGCTGT	60.203	21	192	1233	1424
Cluster-12086.31477	1	p1	(C)11	11	474	484	TTCACTGATTCGGTTCCCCC	59.673	20	TCAACTCAAAAAGGATAAAAGGATCGA	59.336	27	223	357	579	CACTGATTCGGTTCCCCCTT	59.672	20	TCAACTCAAAAAGGATAAAAGGATCGA	59.336	27	221	359	579	TTCACTGATTCGGTTCCCCC	59.673	20	CAACTCAAAAAGGATAAAAGGATCGA	58.183	26	222	357	578
Cluster-12086.18829	1	p2	(TC)6	12	713	724	TCGTCCATCAGCTTGCCATT	60.035	20	GCCGATATGCTGGGGAATGA	59.963	20	118	688	805	AATCGTCCATCAGCTTGCCA	60.035	20	GCCGATATGCTGGGGAATGA	59.963	20	120	686	805	TCGTCCATCAGCTTGCCATT	60.035	20	AGCCGATATGCTGGGGAATG	59.963	20	119	688	806
Cluster-12086.38384	1	p1	(T)10	10	344	353	TCCACCATTGCTTACACCTGT	59.576	21	CTGACGGTGGTGCAACAATG	60.04	20	251	286	536	TCCACCATTGCTTACACCTGT	59.576	21	ACGGTGGTGCAACAATGTTG	59.898	20	248	286	533	TCCACCATTGCTTACACCTGT	59.576	21	CGCCTCGAGAAGAAACCTGA	59.756	20	267	286	552
Cluster-12086.38389	1	p2	(AT)6	12	1056	1067	TGGAAGTCTTTGACTGTGCCA	59.788	21	AACCCCATTGGCCTTGAACT	59.809	20	278	1027	1304	CTGGAAGTCTTTGACTGTGCC	59.124	21	AACCCCATTGGCCTTGAACT	59.809	20	279	1026	1304	CCTGGAAGTCTTTGACTGTGC	59.124	21	AACCCCATTGGCCTTGAACT	59.809	20	280	1025	1304
Cluster-12086.31772	1	p2	(AG)6	12	2021	2032	GCCTGCAAGAAGACAGAGGA	59.677	20	TCAAGAATTTCAGCCCCGCT	59.962	20	233	1935	2167	GCCTGCAAGAAGACAGAGGA	59.677	20	CGGCGGTAAAAATGCAACCA	60.039	20	280	1935	2214	AGCCTGCAAGAAGACAGAGG	59.676	20	TCAAGAATTTCAGCCCCGCT	59.962	20	234	1934	2167
Cluster-12086.38651	1	p2	(TC)7	14	383	396	TGATTTGGTCACCGCTGGAA	59.89	20	TGGTTTTCATGGTCCTGGGT	59.143	20	140	355	494	TTGATTTGGTCACCGCTGGA	59.89	20	TGGTTTTCATGGTCCTGGGT	59.143	20	141	354	494	GTTGATTTGGTCACCGCTGG	59.759	20	TGGTTTTCATGGTCCTGGGT	59.143	20	142	353	494
Cluster-9493.0	1	p1	(A)10	10	301	310	ACTCTAGAGGCAGGACCCAG	60.033	20	TGGGGATGACCAAGATCTAGT	57.579	21	204	233	436	GACTCTAGAGGCAGGACCCA	60.033	20	TGGGGATGACCAAGATCTAGT	57.579	21	205	232	436	TGACTCTAGAGGCAGGACCC	60.033	20	TGGGGATGACCAAGATCTAGT	57.579	21	206	231	436
Cluster-12086.35388	1	p1	(A)12	12	208	219	CCCACCCCACCTTCAAAGTT	60.106	20	CACCTGTTTGAGCGGCTAGA	60.037	20	168	166	333	CCCACCCCACCTTCAAAGTT	60.106	20	CCCCCAAACCACTGAAAGGT	60.106	20	246	166	411	CCCACCCCACCTTCAAAGTT	60.106	20	CTGTTTGAGCGGCTAGAGGT	59.752	20	165	166	330
Cluster-12086.42315	1	p1	(T)12	12	400	411	GTGCTGATTTGACGACGAGC	59.906	20	CCCCCTCAAATTCTTCCGAA	57.493	20	209	291	499	CGGGGTCGAGAAAAGGGATT	59.748	20	CCCCCTCAAATTCTTCCGAA	57.493	20	274	226	499	GTGCTGATTTGACGACGAGC	59.906	20	CCCCCTCAAATTCTTCCGAAAG	59.245	22	209	291	499
Cluster-12086.42312	1	p3	(ATT)7	21	93	113	TGCCTAGACTTCGCTTGCTT	59.678	20	ACTTGATCAGCTTCCTTCCGA	59.097	21	169	61	229	TTGCCTAGACTTCGCTTGCT	59.678	20	ACTTGATCAGCTTCCTTCCGA	59.097	21	170	60	229	TGCCTAGACTTCGCTTGCTT	59.678	20	ACTTGATCAGCTTCCTTCCGAA	59.697	22	169	61	229
Cluster-13755.0	1	p3	(GAA)5	15	629	643	GCCCAGAAGCAGTAGCATCA	60.108	20	CTCTCCAATCCTCTTCTGCCA	59.164	21	222	534	755	GAGAGCCCAGAAGCAGTAGC	60.179	20	CTCTCCAATCCTCTTCTGCCA	59.164	21	226	530	755	AGCCCAGAAGCAGTAGCATC	59.82	20	CTCTCCAATCCTCTTCTGCCA	59.164	21	223	533	755
Cluster-12086.30405	1	p1	(A)10	10	1011	1020	TGATCACTACCCCATAGCAATCA	59.027	23	ACGGTTTATCGACGCACAGT	60.039	20	270	952	1221	TGATCACTACCCCATAGCAATCA	59.027	23	TCACGGTTTATCGACGCACA	60.039	20	272	952	1223	TGATCACTACCCCATAGCAATCA	59.027	23	TGTCACGGTTTATCGACGCA	60.039	20	274	952	1225
Cluster-12086.37833	1	p1	(T)10	10	1258	1267	ACTTTCGGTTTCCTTGAACCAC	59.314	22	GCTAAGTCCCAAGCTGAGGT	59.384	20	280	1103	1382	TCGGTTTCCTTGAACCACTT	57.279	20	GCTAAGTCCCAAGCTGAGGT	59.384	20	276	1107	1382	TTCGGTTTCCTTGAACCACT	57.279	20	GCTAAGTCCCAAGCTGAGGT	59.384	20	277	1106	1382
Cluster-12086.37830	1	p1	(T)10	10	126	135	GCCATTTTCTTTCCCCATTGAGA	59.485	23	GCCATTGAGAAAACACCCCC	59.392	20	258	45	302	AGCCATTTTCTTTCCCCATTGAG	59.483	23	GCCATTGAGAAAACACCCCC	59.392	20	259	44	302	AGCCATTTTCTTTCCCCATTGA	58.48	22	GCCATTGAGAAAACACCCCC	59.392	20	259	44	302
Cluster-12086.36129	1	p1	(T)10	10	486	495	GGAGACCACTTTCGAAAAGGG	58.848	21	TGCGACAAAAACAGATCCATGT	59.116	22	279	325	603	AGTGGATGTTTGATGCATGCA	58.827	21	TGCGACAAAAACAGATCCATGT	59.116	22	229	375	603	GGAGACCACTTTCGAAAAGGGA	60.224	22	TGCGACAAAAACAGATCCATGT	59.116	22	279	325	603
Cluster-12086.36122	1	p1	(A)16	16	469	484	CTCTTCCCGCCGTGTCTATC	59.969	20	ACCCACTTCTCAAATCCCCA	58.544	20	207	320	526	TACTCTTCCCGCCGTGTCTA	60.035	20	ACCCACTTCTCAAATCCCCA	58.544	20	209	318	526	CTCTTCCCGCCGTGTCTATC	59.969	20	ACCGACACATCCATGATTCCA	59.441	21	276	320	595
Cluster-12086.36121	1	p1	(C)13	13	481	493	CCATACTCTTCCCGCCGTTT	60.108	20	ACAGTACACCGACACATCCA	58.666	20	266	290	555	TTTCCATACTCTTCCCGCCG	59.823	20	ACAGTACACCGACACATCCA	58.666	20	269	287	555	CCATACTCTTCCCGCCGTTT	60.108	20	ACCGACACATCCATGATTCCA	59.441	21	259	290	548
Cluster-12086.10242	1	p1	(T)10	10	4560	4569	AGGAATTGCAGCGTCGTACA	60.038	20	AGTATCCTCGTCCGGGACAA	60.034	20	254	4462	4715	AGGAATTGCAGCGTCGTACA	60.038	20	AAGTATCCTCGTCCGGGACA	60.034	20	255	4462	4716	ATCTGCACATGCCTTCTCCC	60.107	20	AGTATCCTCGTCCGGGACAA	60.034	20	221	4495	4715
Cluster-12086.10242	2	p1	(T)12	12	5335	5346	GACACATTGCATATGCCCCAC	59.932	21	CAATCAATGCCCAACACCCC	59.75	20	141	5232	5372	CACATTGCATATGCCCCACA	58.887	20	CAATCAATGCCCAACACCCC	59.75	20	139	5234	5372	ACACATTGCATATGCCCCAC	58.886	20	CAATCAATGCCCAACACCCC	59.75	20	140	5233	5372
Cluster-12086.10241	1	p2	(TG)6	12	860	871	ACTCATAAAGTGGCAGGTGGA	59.015	21	GTGGCTCTCCTCGGCTTAAG	60.179	20	178	829	1006	ACTCATAAAGTGGCAGGTGGA	59.015	21	GGTTGTTCGTGGCTCTCCTC	60.671	20	186	829	1014	ACTCATAAAGTGGCAGGTGG	57.503	20	GTGGCTCTCCTCGGCTTAAG	60.179	20	178	829	1006
Cluster-12086.10244	1	p1	(T)11	11	161	171	TAGCAGCAAACACCACACCA	60.107	20	TCGCCCCGAACTCGAATATG	59.968	20	185	48	232	TAGCAGCAAACACCACACCA	60.107	20	GTCGCCCCGAACTCGAATAT	59.968	20	186	48	233	GCAGCAAACACCACACCAAA	60.108	20	TCGCCCCGAACTCGAATATG	59.968	20	183	50	232
Cluster-12086.43540	1	p4	(ATAA)8	32	247	278	GCTGCACCACTATCAACGGA	60.391	20	TGACTGCTCATTTCGCTCCT	59.39	20	230	223	452	CCACCATGCTGCACCACTAT	60.395	20	TGACTGCTCATTTCGCTCCT	59.39	20	237	216	452	TAAGTTCCCACCATGCTGCA	59.596	20	TGACTGCTCATTTCGCTCCT	59.39	20	244	209	452
Cluster-12086.34411	1	p1	(T)10	10	671	680	TCGTCCTGGAGGAGCAGTAA	59.961	20	GTGTTGCTCTGTGCTGCTTT	59.617	20	260	570	829	GGAGCAGTAAGTCCGGCAAT	60.108	20	GTGTTGCTCTGTGCTGCTTT	59.617	20	250	580	829	CTGCATGACCCATACGTCGT	60.179	20	GTGTTGCTCTGTGCTGCTTT	59.617	20	276	554	829
Cluster-12086.34416	1	p1	(C)10	10	443	452	GGGTTTGTTCAGTTGGTGCC	59.896	20	GAGGAGGAAAGTTGGGAAGCA	59.926	21	228	323	550	GGGTTTGTTCAGTTGGTGCC	59.896	20	AGGAGGAAAGTTGGGAAGCA	58.851	20	227	323	549	GGGTTTGTTCAGTTGGTGCC	59.896	20	AGGAGGAAAGTTGGGAAGCAC	60.203	21	227	323	549
Cluster-12086.34418	1	p1	(T)11	11	572	582	TCCTTTGAGCCAACGGTGAA	59.818	20	AAAGGATGAACGTCGGCCAT	60.035	20	264	471	734	TAAGCCTCGTCCTTTGAGCC	59.751	20	AAAGGATGAACGTCGGCCAT	60.035	20	273	462	734	TCCTTTGAGCCAACGGTGAA	59.818	20	TCTGCCACTAAATCCAGCGG	60.108	20	242	471	712
Cluster-12086.11197	1	p3	(TTA)5	15	61	75	CCCACATCCACCTAAGAGGA	58.12	20	TGCCATTAGATCTAGCGTCGT	59.046	21	126	0	125	CCCACATCCACCTAAGAGGAA	58.803	21	TGCCATTAGATCTAGCGTCGT	59.046	21	126	0	125	CCCACATCCACCTAAGAGGA	58.12	20	TTGCCATTAGATCTAGCGTCGT	59.639	22	127	0	126
Cluster-7184.0	1	p1	(A)12	12	209	220	CCTCCCAATCACGCATGAGT	60.108	20	TTGCCGATTCGAACAAGGGA	59.964	20	239	131	369	ACCTCCCAATCACGCATGAG	60.108	20	TTGCCGATTCGAACAAGGGA	59.964	20	240	130	369	CCTCCCAATCACGCATGAGT	60.108	20	TGCCGATTCGAACAAGGGAT	59.748	20	238	131	368
Cluster-12086.5276	1	p3	(CTG)6	18	615	632	TGAGTGCGGTAGGAAACGAC	60.039	20	CCCCAGCTCCTCTATAGCGA	60.251	20	188	584	771	GTGAGTGCGGTAGGAAACGA	60.039	20	CCCCAGCTCCTCTATAGCGA	60.251	20	189	583	771	TATGCACTTCCACGACGTCC	60.109	20	CCCCAGCTCCTCTATAGCGA	60.251	20	221	551	771
Cluster-12086.32710	1	p1	(T)11	11	2097	2107	TGTTCGCATATGGACATGGT	57.292	20	CCATCTCAGTGCCATCTCCC	59.892	20	266	1946	2211	TGTTCGCATATGGACATGGT	57.292	20	CCCATCTCAGTGCCATCTCC	59.892	20	267	1946	2212	TGTTCGCATATGGACATGGT	57.292	20	CCCCATCTCAGTGCCATCTC	59.892	20	268	1946	2213
Cluster-12086.32710	2	p3	(ATT)5	15	4390	4404	TCGGAAGCTTGCAAAACAGC	59.969	20	TGCCTAGCAATTGGGTGACT	59.302	20	165	4280	4444	TCGGAAGCTTGCAAAACAGC	59.969	20	AGTGCCTAGCAATTGGGTGA	59.302	20	167	4280	4446	TCGGAAGCTTGCAAAACAGC	59.969	20	CGAAGTGCCTAGCAATTGGG	59.265	20	170	4280	4449
Cluster-12086.8089	1	p1	(A)10	10	342	351	CGAGGACAAGGTGGAAACCA	59.892	20	AGTGGTGCAAGAGCTTTGGT	60.107	20	275	179	453	ACCGAGGACAAGGTGGAAAC	59.892	20	AGTGGTGCAAGAGCTTTGGT	60.107	20	277	177	453	ACTACCGAGGACAAGGTGGA	59.886	20	AGTGGTGCAAGAGCTTTGGT	60.107	20	280	174	453
Cluster-12086.8089	2	p3	(CTT)6	18	1316	1333	AGGTGAAGGTGCCCAAAACA	60.033	20	ACCAATGTTTTTGCTGCGCT	59.895	20	150	1213	1362	AGGTGAAGGTGCCCAAAACA	60.033	20	TTTTCTTTGGGGGTCGGAGG	59.888	20	243	1213	1455	AGGTGAAGGTGCCCAAAACA	60.033	20	AGAATGGTGGGAGGAGGGAA	59.879	20	204	1213	1416
Cluster-12086.8089	3	p1	(T)10	10	1461	1470	TTCCCTCCTCCCACCATTCT	59.879	20	TCCTTTAGGGTTCCGATTTAGCA	59.48	23	101	1397	1497	GCTTCCTTCCCCAACCCTTT	60.179	20	TCCTTTAGGGTTCCGATTTAGCA	59.48	23	251	1247	1497	TTCCTCCCTTTCCCTCCTCC	60.253	20	TCCTTTAGGGTTCCGATTTAGCA	59.48	23	110	1388	1497
Cluster-12086.478	1	p1	(T)16	16	233	248	GCCAAGCAGTTTCTGTTCCA	58.968	20	CCAAGGCCGAGTAACAGTGT	59.965	20	260	59	318	GCCAAGCAGTTTCTGTTCCA	58.968	20	AAGGCCGAGTAACAGTGTCG	60.039	20	258	59	316	GCCAAGCAGTTTCTGTTCCA	58.968	20	GGCCGAGTAACAGTGTCGAA	60.039	20	256	59	314
Cluster-12086.478	2	p1	(T)11	11	706	716	CCACGCTCCCTTTCTTCACA	60.25	20	CGCAAAGCCACCATTGTTGA	59.968	20	252	580	831	CCACGCTCCCTTTCTTCACA	60.25	20	AATTCCACACGCAAAGCCAC	59.968	20	261	580	840	CCACGCTCCCTTTCTTCACA	60.25	20	CCCCAGTCCTGATTTCCCAC	60.034	20	217	580	796
Cluster-3233.0	1	p3	(TTC)5	15	219	233	TAGGGAGGTGATAGGCGAGG	59.887	20	CCGGACTGATGGACGAAGAG	59.899	20	226	31	256	GGGACCATGACGCCCTATTT	59.817	20	CCGGACTGATGGACGAAGAG	59.899	20	102	155	256	GGGACCATGACGCCCTATTT	59.817	20	CCCAAACCTCGGTCCAACTT	60.179	20	219	155	373
Cluster-11591.1	1	p2	(AG)9	18	1139	1156	TCGATCAGGGAAAAGTTCTTCA	57.383	22	TGCTTGTAAAGAGCCCTGCT	59.598	20	225	1080	1304	TCGATCAGGGAAAAGTTCTTCA	57.383	22	GTGCTTGTAAAGAGCCCTGC	59.476	20	226	1080	1305	TCGATCAGGGAAAAGTTCTTCAA	58.032	23	TGCTTGTAAAGAGCCCTGCT	59.598	20	225	1080	1304
Cluster-11591.0	1	p1	(G)11	11	1106	1116	AGCTAAAGTTCAAGCAGGGT	57.041	20	TGAGAGGTTGAAGCTGCCAG	59.964	20	262	904	1165	TGAAGCTAAAGTTCAAGCAGGG	58.851	22	TGAGAGGTTGAAGCTGCCAG	59.964	20	265	901	1165	GAAGCTAAAGTTCAAGCAGGGT	58.85	22	TGAGAGGTTGAAGCTGCCAG	59.964	20	264	902	1165
Cluster-12086.16350	1	p1	(A)10	10	122	131	CTGGATCACTCCACGGTTCC	60.108	20	GTTGTTGTGTGACCACTGCC	59.899	20	279	62	340	CTGGATCACTCCACGGTTCC	60.108	20	TAAACGCTAAGGGATCCGGC	59.895	20	255	62	316	CACTGGATCACTCCACGGTT	59.678	20	TAAACGCTAAGGGATCCGGC	59.895	20	257	60	316
Cluster-12086.16350	2	p1	(A)10	10	1171	1180	TGCGCTGTAGGTTGGACATA	59.101	20	GCTCTAGTTTGCCTGCATTTGT	59.77	22	280	947	1226	TGCGCTGTAGGTTGGACATAT	59.515	21	GCTCTAGTTTGCCTGCATTTGT	59.77	22	280	947	1226	TGCGCTGTAGGTTGGACATA	59.101	20	GCTCTAGTTTGCCTGCATTTG	58.128	21	280	947	1226
Cluster-15829.0	1	p1	(T)11	11	445	455	GCAGAGCCCATTCGAGATGT	60.179	20	TCTCTCACCAGGCCTCAAGT	60.179	20	221	350	570	GTGCAGAGCCCATTCGAGAT	60.179	20	TCTCTCACCAGGCCTCAAGT	60.179	20	223	348	570	TGCAGAGCCCATTCGAGATG	60.179	20	TCTCTCACCAGGCCTCAAGT	60.179	20	222	349	570
Cluster-12086.13452	1	p3	(TGC)6	18	141	158	TAGCCATGACTCGCACGAAG	60.179	20	GGCCATCTGCATCTCCATCT	59.599	20	276	37	312	GTAGCCATGACTCGCACGAA	60.458	20	GGCCATCTGCATCTCCATCT	59.599	20	277	36	312	TAGCCATGACTCGCACGAAG	60.179	20	TCTGCATCTCCATCTGCCTC	59.242	20	271	37	307
Cluster-12086.28872	1	p3	(TTG)5	15	1198	1212	GAATCGAAGCTGACCCACCA	60.036	20	CGTCTTCGCCTCTCCCAAAT	60.108	20	270	1103	1372	TGAATCGAAGCTGACCCACC	60.036	20	CGTCTTCGCCTCTCCCAAAT	60.108	20	271	1102	1372	GAATCGAAGCTGACCCACCA	60.036	20	TCGCAAATTTCGTCTTCGCC	59.835	20	280	1103	1382
Cluster-12086.28872	2	p3	(TGC)6	18	1319	1336	CTGCTGCTGGCTTTGTTGTT	59.896	20	GCAGCAGCAGCAACAAATCT	60.039	20	217	1185	1401	CTGCTGCTGGCTTTGTTGTT	59.896	20	AGCAGCAGCAGCAACAAATC	60.039	20	218	1185	1402	GAATCGAAGCTGACCCACCA	60.036	20	CGTCTTCGCCTCTCCCAAAT	60.108	20	270	1103	1372
Cluster-12086.28872	3	p3	(TGT)5	15	1492	1506	GATTTGTTGCTGCTGCTGCT	60.039	20	AATGGACCCTTCGTCATCCG	59.822	20	214	1383	1596	AGATTTGTTGCTGCTGCTGC	60.039	20	AATGGACCCTTCGTCATCCG	59.822	20	215	1382	1596	CTGCTGCTGTTGTTGTTGCT	59.898	20	AATGGACCCTTCGTCATCCG	59.822	20	202	1395	1596
Cluster-12086.6011	1	p1	(T)10	10	103	112	GGTACGCTCGTTTGGCTTTG	60.11	20	CCACCAAATCCGAGGCGATA	59.894	20	112	76	187	GAAAGGTACGCTCGTTTGGC	59.835	20	CCACCAAATCCGAGGCGATA	59.894	20	116	72	187	GGTACGCTCGTTTGGCTTTG	60.11	20	CGATGGGCAAAACATCCACC	59.827	20	127	76	202
Cluster-12086.27168	1	p3	(GCT)5	15	530	544	GGCTCTGCATACTCAAGCCA	60.108	20	GAGTCCGATTACGCTCAGCA	59.899	20	198	404	601	GGCTCTGCATACTCAAGCCA	60.108	20	TGAGTCCGATTACGCTCAGC	59.899	20	199	404	602	GGCTCTGCATACTCAAGCCA	60.108	20	AGTCCGATTACGCTCAGCAG	59.899	20	197	404	600
Cluster-12086.10903	1	p1	(A)10	10	630	639	AAACTCACAACATGACCCCC	58.005	20	ACCACATCGTAGCCTTCAGC	60.108	20	181	518	698	CAAAACTCACAACATGACCCCC	59.964	22	ACCACATCGTAGCCTTCAGC	60.108	20	183	516	698	AAACTCACAACATGACCCCC	58.005	20	ACAAGCACGAGACGAGAACC	60.319	20	214	518	731
Cluster-16443.0	1	p4	(AAAT)5	20	186	205	TTCGAACCGAAAGCAACCCA	60.464	20	AGTCGGGTTTTTAGGCCGAA	59.602	20	167	146	312	CGAACCGAAAGCAACCCAGA	60.883	20	AGTCGGGTTTTTAGGCCGAA	59.602	20	165	148	312	TCGAACCGAAAGCAACCCAG	60.883	20	AGTCGGGTTTTTAGGCCGAA	59.602	20	166	147	312
Cluster-12086.7946	1	p1	(T)10	10	23	32	TTTGAAGCTGCATGCCATGT	59.029	20	TCAGAAAGAAAGTGACACGGACA	60.119	23	186	0	185	TTTGAAGCTGCATGCCATGT	59.029	20	AGAAAGTGACACGGACATTGT	57.806	21	180	0	179	TTTGAAGCTGCATGCCATGT	59.029	20	CAGAAAGAAAGTGACACGGACA	58.805	22	185	0	184
Cluster-12086.7946	2	p3	(AGC)5	15	726	740	ACCACTCAACTCGAAGCCTG	59.966	20	TCAGCTCGCTTTTGTGCAAC	59.971	20	267	518	784	CACCACTCAACTCGAAGCCT	59.966	20	TCAGCTCGCTTTTGTGCAAC	59.971	20	268	517	784	AGAAAGAGAAGGCACACGCA	59.893	20	TCAGCTCGCTTTTGTGCAAC	59.971	20	106	679	784
Cluster-12086.7943	1	p1	(A)10	10	35	44	AGCTTCTTACAGTGTCCACAC	57.887	21	GATCTCACTTGTGGCTGTGGA	59.998	21	133	3	135	AGCTTCTTACAGTGTCCACAC	57.887	21	TCTCACTTGTGGCTGTGGAT	58.941	20	131	3	133	AGCTTCTTACAGTGTCCACAC	57.887	21	ATCTCACTTGTGGCTGTGGA	58.941	20	132	3	134
Cluster-12086.7949	1	p1	(G)10	10	1863	1872	GCCTGCTCTTGTTGTTGCTG	60.318	20	CCATCACCGGCTTTTGCTTC	60.109	20	211	1789	1999	TGCTAGCCTGCTCTTGTTGT	59.602	20	CCATCACCGGCTTTTGCTTC	60.109	20	216	1784	1999	AGCCTGCTCTTGTTGTTGCT	60.467	20	CCATCACCGGCTTTTGCTTC	60.109	20	212	1788	1999
Cluster-12086.29564	1	p1	(A)12	12	2037	2048	TCCGCCCCAAAAACAGTAACT	60.134	21	CGCCATACTCTTTCGTCTGC	59.076	20	279	1970	2248	TCCGCCCCAAAAACAGTAAC	58.679	20	CGCCATACTCTTTCGTCTGC	59.076	20	279	1970	2248	CCGCCCCAAAAACAGTAACT	58.676	20	CGCCATACTCTTTCGTCTGC	59.076	20	278	1971	2248
Cluster-12086.28875	1	p3	(TGC)5	15	267	281	CCCAGTGACGTTGCCTAACT	59.965	20	TCCAATTGCACCTCCAGAGC	60.323	20	165	158	322	CCCAGTGACGTTGCCTAACT	59.965	20	GCTCCAATTGCACCTCCAGA	60.323	20	167	158	324	CCCAGTGACGTTGCCTAACT	59.965	20	TCCAGCTCCAATTGCACCTC	60.323	20	171	158	328
Cluster-12086.523	1	p3	(GAT)6	18	420	437	GATTCGAATCGTTGCCGGTG	59.974	20	TTTCCCTCGCAATCTCCACC	60.035	20	169	309	477	GTTTCAGCCATGTCGATCGC	59.973	20	TTTCCCTCGCAATCTCCACC	60.035	20	251	227	477	GATTCGAATCGTTGCCGGTG	59.974	20	AACCTCGTTTCCCTCGCAAT	59.964	20	176	309	484
Cluster-12086.24338	1	p2	(TG)10	20	282	301	AGAATGACTGGTGTGAGCCA	58.941	20	TTGAATGCCATCCAGACCCC	60.033	20	129	211	339	GGTGTGAGCCAGTTTTCATCG	59.802	21	TTGAATGCCATCCAGACCCC	60.033	20	120	220	339	AGAATGACTGGTGTGAGCCA	58.941	20	GAATGCCATCCAGACCCCTC	60.179	20	127	211	337
Cluster-12086.24337	1	p1	(T)11	11	1713	1723	AGGAACACCCAATCAGCTCG	60.036	20	ACCATCCCCATACTCCACGT	60.326	20	200	1559	1758	CGCCGTCGCTGATTTACATG	60.043	20	ACCATCCCCATACTCCACGT	60.326	20	168	1591	1758	AGGAACACCCAATCAGCTCG	60.036	20	TCCCCATACTCCACGTCTGA	59.666	20	196	1559	1754
Cluster-12086.30210	1	p4	(CAAA)6	24	2091	2114	TGCAGGTACCAGTTGAGCAG	59.965	20	CGCCTCTTGCCTTACGTGTA	60.109	20	214	2001	2214	TGCAGGTACCAGTTGAGCAG	59.965	20	AACATGGTGGAGCAGAGCAA	59.889	20	244	2001	2244	TGCAGGTACCAGTTGAGCAG	59.965	20	TTGGAGCAGAGCAACATGGT	59.889	20	256	2001	2256
Cluster-12086.19979	1	p1	(A)12	12	1041	1052	ATAAGCCTTCGTCCCTCCCT	60.031	20	CAACTCAACCCCACTATTCCCA	59.959	22	256	845	1100	ATAAGCCTTCGTCCCTCCCT	60.031	20	ACTCAACCCCACTATTCCCA	57.946	20	254	845	1098	ATAAGCCTTCGTCCCTCCCT	60.031	20	TCAACTCAACCCCACTATTCCC	59.692	22	257	845	1101
Cluster-12086.1297	1	p3	(GAT)5	15	1694	1708	GGGTTTCTGGGATGCCAAGA	59.96	20	CATCCTTGAGCGGGATCTCC	59.965	20	133	1635	1767	GGGTTTCTGGGATGCCAAGA	59.96	20	CCTCATCCTTGAGCGGGATC	59.965	20	136	1635	1770	AGGGTTTCTGGGATGCCAAG	59.96	20	CATCCTTGAGCGGGATCTCC	59.965	20	134	1634	1767
Cluster-12086.1294	1	p3	(CTG)6	18	695	712	TCTTCTCCCTTGTTGCACCG	60.25	20	AGAACAACATCAGTTACTGCAACA	59.119	24	136	604	739	TCTTCTCCCTTGTTGCACCG	60.25	20	ACAAGAACAACATCAGTTACTGCA	59.119	24	139	604	742	TCACCCCAAAGAGCCTTAGC	59.672	20	AGAACAACATCAGTTACTGCAACA	59.119	24	215	525	739
Cluster-12086.37321	1	p1	(A)10	10	240	249	CTGCTTGTCAACTAAAAGGCCA	59.377	22	GTCCCTGCACCATAGCCATT	60.107	20	176	196	371	CTGCTTGTCAACTAAAAGGCCA	59.377	22	CCCTGCACCATAGCCATTCA	60.107	20	174	196	369	ACTGCTTGTCAACTAAAAGGCC	59.377	22	GTCCCTGCACCATAGCCATT	60.107	20	177	195	371
Cluster-12086.20549	1	p2	(CT)7	14	1349	1362	CAGTGCATAGCCTCCCCAAA	60.034	20	ATCCGAACCTTTTGCGGTCT	59.964	20	264	1275	1538	AAACTGGCAGTGCATAGCCT	59.961	20	ATCCGAACCTTTTGCGGTCT	59.964	20	271	1268	1538	CAGTGCATAGCCTCCCCAAA	60.034	20	TCCGAACCTTTTGCGGTCTT	60.179	20	263	1275	1537
Cluster-12086.4455	1	p3	(GCT)5	15	484	498	GAGCGCTACTCGAATGTGGA	59.899	20	TCCACCCATTCTGCACCATC	60.034	20	229	328	556	GAGCGCTACTCGAATGTGGA	59.899	20	TTTCAGGGGCCGATGGAATC	60.107	20	198	328	525	TCCCTCATATGGACCCCGAG	60.179	20	TCCACCCATTCTGCACCATC	60.034	20	259	298	556
Cluster-1684.0	1	p1	(A)10	10	1804	1813	TGGTCGGCACTAGGAGAGTA	59.378	20	TCATGTCTGAAATAGCTTCCCCT	59.217	23	269	1673	1941	CTGGTCGGCACTAGGAGAGT	60.682	20	TCATGTCTGAAATAGCTTCCCCT	59.217	23	270	1672	1941	TGTTTTGGTTGTGGTAAAAGGGAC	60.082	24	TTCGTGTCTCTCAAGTGCGT	59.616	20	236	1749	1984
Cluster-12086.7004	1	p3	(CGG)6	18	197	214	TAGGCGTTTCGGTGATGCTT	60.037	20	GTGCCGACTATTGGCCGATA	59.967	20	179	114	292	TAGGCGTTTCGGTGATGCTT	60.037	20	TTTGAGCCACCGATTCGACA	59.966	20	211	114	324	CTCTGTAGGCGTTTCGGTGA	59.757	20	GTGCCGACTATTGGCCGATA	59.967	20	184	109	292
Cluster-12086.7009	1	p2	(TA)8	16	1766	1781	TGTATTCTGGTGGGGTTTGGT	59.216	21	TATGAAGAGCTCCCCCTCCC	60.105	20	222	1607	1828	TCTGGTGGGGTTTGGTTAGA	58.178	20	TATGAAGAGCTCCCCCTCCC	60.105	20	217	1612	1828	CTGGTGGGGTTTGGTTAGAAGA	59.892	22	TATGAAGAGCTCCCCCTCCC	60.105	20	216	1613	1828
Cluster-12086.21520	1	p3	(TAA)5	15	201	215	AGAGGAAAAGGAAAATGGACCT	57.251	22	TCGACACCATTCAGCAGCAT	60.036	20	149	148	296	AGAGGAAAAGGAAAATGGACCT	57.251	22	ATCGACACCATTCAGCAGCA	60.036	20	150	148	297	AGAGGAAAAGGAAAATGGACCT	57.251	22	ACACTGAAGGGGCATGTTGA	59.522	20	198	148	345
Cluster-12941.2	1	p3	(TGC)5	15	477	491	CTCTTCTGCTGGGTGTCCTG	60.037	20	TAGATCTGGGGCCTCACCAA	59.956	20	261	335	595	TAGAGGCTCTTCTGCTGGGT	59.958	20	TAGATCTGGGGCCTCACCAA	59.956	20	267	329	595	CTCTTCTGCTGGGTGTCCTG	60.037	20	TTCCCTCCTAGATCTGGGGC	60.105	20	269	335	603
Cluster-12086.22481	1	p3	(TAT)6	18	59	76	CAGCTCGTTACAATCTGCCT	57.984	20	GAGCCATTCTCAGGTCCTCG	59.896	20	241	0	240	CAGCTCGTTACAATCTGCCT	57.984	20	CTCTGGAGGCGAATTCTGCA	60.108	20	273	0	272	CAGCTCGTTACAATCTGCCT	57.984	20	GCCATTCTCAGGTCCTCGTC	60.179	20	239	0	238
Cluster-6970.0	1	p1	(T)10	10	288	297	GCTGAGTTGATGTTGAAATGGGG	60.368	23	TACGTGTCAGTTTCCGCTCC	60.039	20	235	88	322	AGCTGAGTTGATGTTGAAATGGG	59.491	23	TACGTGTCAGTTTCCGCTCC	60.039	20	236	87	322	GCTGAGTTGATGTTGAAATGGG	58.158	22	TACGTGTCAGTTTCCGCTCC	60.039	20	235	88	322
Cluster-12086.30285	1	p1	(T)10	10	886	895	ACATCACCAAACACAGATGGT	57.772	21	TCCCAACCACTCTTCACAGC	59.891	20	212	848	1059	ACATCACCAAACACAGATGGT	57.772	21	CCCAACCACTCTTCACAGCT	59.891	20	211	848	1058	ACACAGATGGTATCAATCCAGGT	59.217	23	TCCCAACCACTCTTCACAGC	59.891	20	202	858	1059
Cluster-13711.1	1	p3	(GAG)5	15	1475	1489	CGGTTTTGTCGCACGTTCAT	60.042	20	CCCTCATCCGAGTTGGCATT	60.107	20	280	1280	1559	TGGTGATTCGAATCCGCGAT	59.896	20	CCCTCATCCGAGTTGGCATT	60.107	20	232	1328	1559	CGTTCATTGCACCTGAACCG	60.11	20	CCCTCATCCGAGTTGGCATT	60.107	20	267	1293	1559
Cluster-8122.0	1	p2	(TA)6	12	1969	1980	CTTGCTGTTTTCCCCCTCCA	60.179	20	AGTTTCAACTGCCTCCACGG	60.535	20	205	1847	2051	CTTGCTGTTTTCCCCCTCCA	60.179	20	AGTTTCAACTGCCTCCACGG	60.535	20	280	1847	2126	CTTGCTGTTTTCCCCCTCCA	60.179	20	ACTGCCTCCACGGGACTATT	60.618	20	198	1847	2044
Cluster-12086.12173	1	p2	(AG)7	14	432	445	GCCCTCATGACAAGAGGCAT	60.107	20	CCCTGGCAACTCTAACCAGG	60.035	20	165	402	566	GCCCTCATGACAAGAGGCAT	60.107	20	AACATTACCCTTGCGCTCCA	59.962	20	194	402	595	AACTTTGGCAGCCCTCATGA	59.887	20	CCCTGGCAACTCTAACCAGG	60.035	20	175	392	566
Cluster-15799.1	1	p1	(T)10	10	97	106	TAGCCGATGCCGATCACTTC	59.968	20	GGAAATCGCGACCATCTTGC	59.972	20	278	20	297	TGCCGATCACTTCAGTTGCT	59.965	20	GGAAATCGCGACCATCTTGC	59.972	20	271	27	297	TAGCCGATGCCGATCACTTC	59.968	20	ATCGCGACCATCTTGCTCAT	59.894	20	274	20	293
Cluster-5418.0	1	p1	(T)16	16	377	392	CACCTCACTTCGTAGCAGCA	60.038	20	TCCGAACGTGGATTGGGTTT	59.891	20	159	268	426	CACCTCACTTCGTAGCAGCA	60.038	20	AACGTGGATTGGGTTTGGGA	59.814	20	155	268	422	CACCTCACTTCGTAGCAGCA	60.038	20	CGAACGTGGATTGGGTTTGG	59.76	20	157	268	424
Cluster-2029.0	1	p1	(T)10	10	286	295	AGGTTCAGTCTTGCATAGGGT	58.73	21	AGAGATGAGCGAGCTTGTCA	58.819	20	238	125	362	AGGTTCAGTCTTGCATAGGGTT	59.355	22	AGAGATGAGCGAGCTTGTCA	58.819	20	238	125	362	GGTTCAGTCTTGCATAGGGT	57.211	20	AGAGATGAGCGAGCTTGTCA	58.819	20	237	126	362
Cluster-12086.21433	1	p1	(T)10	10	947	956	GCTTTCCCTCTTTTCCCCGA	59.962	20	GCCCCCTGCAAAGTAAGCTA	60.034	20	242	890	1131	TTCCCCGACAAACAACCGAA	60.107	20	GCCCCCTGCAAAGTAAGCTA	60.034	20	230	902	1131	TTTCCCCGACAAACAACCGA	60.107	20	GCCCCCTGCAAAGTAAGCTA	60.034	20	231	901	1131
Cluster-12086.18783	1	p3	(TAA)6	18	913	930	CGAGGTAGTGGGCATCGTAC	59.97	20	CTGCCCACTCTTCCTTCTCG	60.108	20	168	874	1041	AGCGATTTCCGGCAAAGAGA	60.036	20	CTGCCCACTCTTCCTTCTCG	60.108	20	196	846	1041	TCGAGGTAGTGGGCATCGTA	60.107	20	CTGCCCACTCTTCCTTCTCG	60.108	20	169	873	1041
Cluster-12086.22087	1	p3	(CTC)5	15	240	254	CCATCGTTCTCCATCCGAGG	59.967	20	ACTTCGGTTGTCGGTTCCTC	59.967	20	225	99	323	CCATCGTTCTCCATCCGAGG	59.967	20	GACTTCGGTTGTCGGTTCCT	59.967	20	226	99	324	CCATCGTTCTCCATCCGAGG	59.967	20	CCAGCTCCCGTATCAGGAAC	59.895	20	276	99	374
Cluster-12086.12630	1	p3	(TCC)6	18	957	974	CTGAATGGTGCCCGTAGTGA	59.751	20	GCATGCTAGCTATGGCCTGA	59.964	20	253	795	1047	TCTGAATGGTGCCCGTAGTG	59.751	20	GCATGCTAGCTATGGCCTGA	59.964	20	254	794	1047	GTGCAAACCATCCATGTGCA	59.682	20	GCATGCTAGCTATGGCCTGA	59.964	20	123	925	1047
Cluster-12086.32130	1	p3	(CCA)7	21	83	103	GTGCTCTTGATGACACCCCT	59.674	20	GAGACCACGGGAATTGGCTT	60.323	20	259	50	308	AGGTGCTCTTGATGACACCC	59.674	20	GAGACCACGGGAATTGGCTT	60.323	20	261	48	308	GTGCTCTTGATGACACCCCT	59.674	20	CACGGGAATTGGCTTGGATG	59.543	20	254	50	303
Cluster-12086.32132	1	p1	(A)15	15	4298	4312	ACCAAATTCCCAGCTGCACT	60.179	20	TGGGGAATTCCTCTGTAAGGC	59.436	21	195	4265	4459	ACCAAATTCCCAGCTGCACT	60.179	20	GGGGAATTCCTCTGTAAGGCT	59.153	21	194	4265	4458	ACCAAATTCCCAGCTGCACT	60.179	20	TTGGGGAATTCCTCTGTAAGGC	60.025	22	196	4265	4460
Cluster-12086.32135	1	p1	(T)11	11	57	67	AAGGAGACTGGCTGGTAGCA	60.545	20	CTTTAGCGGAACCTGCTTGC	59.831	20	261	9	269	AAAGGAGACTGGCTGGTAGC	59.384	20	CTTTAGCGGAACCTGCTTGC	59.831	20	262	8	269	GCTGGTAGCAAGCTGAATCG	59.345	20	CTTTAGCGGAACCTGCTTGC	59.831	20	251	19	269
Cluster-8170.0	1	p1	(A)18	18	98	115	TCTTCATCAAGCCTGAGCAGT	59.373	21	CAAGTGGTCCGGCTGAAGAT	60.036	20	179	19	197	TCTTCATCAAGCCTGAGCAGT	59.373	21	GGGTTCGCTCCAAAGCTACT	60.036	20	230	19	248	TCTTCATCAAGCCTGAGCAGT	59.373	21	GTTGCCCATGCGGAATCTTG	60.179	20	268	19	286
Cluster-15950.0	1	p3	(TTC)5	15	75	89	TGTGGTTCCATTTCAGGTTGT	57.975	21	TTATCTGGGCGGCAACATGT	60.035	20	161	11	171	TCTGATGTGGTTCCATTTCAGGT	59.926	23	TTATCTGGGCGGCAACATGT	60.035	20	166	6	171	TGTGGTTCCATTTCAGGTTGT	57.975	21	TAGGCTCTCATCCACCGCTA	59.815	20	121	11	131
Cluster-353.0	1	p1	(T)10	10	103	112	TCCGTGATTCATTGACTTACTGC	59.067	23	ACAGCAAAACATCAAGCGACT	59.05	21	209	67	275	CCGTGATTCATTGACTTACTGCT	59.065	23	ACAGCAAAACATCAAGCGACT	59.05	21	208	68	275	TCCGTGATTCATTGACTTACTGC	59.067	23	ACAACAGCAAAACATCAAGCGA	59.901	22	212	67	278
Cluster-12086.35649	1	p1	(A)16	16	52	67	CTTTTCTCTTCCCTTTGTTCTTCA	57.3	24	TGAAGGCGTTCATTGACCGA	59.966	20	225	0	224	CTTTTCTCTTCCCTTTGTTCTTCA	57.3	24	AGGCGTTCATTGACCGAAGA	59.68	20	222	0	221	CTTTTCTCTTCCCTTTGTTCTTCA	57.3	24	TCGCCTCCTGTAATGTTGGC	60.392	20	268	0	267
Cluster-12086.35647	1	p2	(AG)6	12	854	865	CGCCGTACTCATGTCTGGAA	59.827	20	ACATTCCCTTGTCTGACATCCA	59.356	22	235	660	894	ATCGCCGTACTCATGTCTGG	59.614	20	ACATTCCCTTGTCTGACATCCA	59.356	22	237	658	894	CGCCGTACTCATGTCTGGAA	59.827	20	ACATTCCCTTGTCTGACATCCAA	59.926	23	235	660	894
Cluster-12086.35647	2	p2	(AC)9	18	1026	1043	TGCATTCACCTGCAGCTAGC	61.028	20	TCACCATTCATCTTTCCTGGCA	59.959	22	178	978	1155	TGCATTCACCTGCAGCTAGC	61.028	20	CACCATTCATCTTTCCTGGCA	58.551	21	177	978	1154	TGCATTCACCTGCAGCTAGC	61.028	20	TCACCATTCATCTTTCCTGGC	58.273	21	178	978	1155
Cluster-12086.35646	1	p3	(TCT)5	15	55	69	GCGGTGAGTGAGGCCTTATC	60.531	20	GCAATGGGCTTCCACCTACT	60.034	20	235	7	241	CTCCCTCGCTCAACTAAGCA	59.467	20	GCAATGGGCTTCCACCTACT	60.034	20	216	26	241	GCGGTGAGTGAGGCCTTATC	60.531	20	AGAAGTTGATGCTGGGGGTG	59.961	20	165	7	171
Cluster-12086.40996	1	p1	(T)15	15	1933	1947	TTGGATGGTTGCTTGCATGC	60.037	20	GACTTTGCACTGCATCAGGC	60.109	20	195	1784	1978	ATCAGTGGTGTGGCTGGAAG	59.963	20	GACTTTGCACTGCATCAGGC	60.109	20	111	1868	1978	GTTGCTTGCATGCTCCGAAA	60.039	20	GACTTTGCACTGCATCAGGC	60.109	20	188	1791	1978
Cluster-12086.13924	1	p3	(TAA)5	15	1005	1019	GGTGTTCGTCGGCATTTTCC	60.11	20	GGAGAAACCGAAGCCTTTGC	59.759	20	191	864	1054	GCATTGGCTTGCATGGGATT	59.821	20	GGAGAAACCGAAGCCTTTGC	59.759	20	246	809	1054	GTGGTGTTCGTCGGCATTTT	59.69	20	GGAGAAACCGAAGCCTTTGC	59.759	20	193	862	1054
Cluster-12086.33771	1	p3	(TGA)5	15	1414	1428	GCCACATAAGACACCCGGAA	60.036	20	TTGACACCCATTGCCCATCA	59.886	20	215	1342	1556	GCCACATAAGACACCCGGAA	60.036	20	ACACCCATTGCCCATCACAA	60.179	20	212	1342	1553	ATGCCACATAAGACACCCGG	60.107	20	TTGACACCCATTGCCCATCA	59.886	20	217	1340	1556
Cluster-12086.33773	1	p1	(T)10	10	86	95	GTCGGCGCCAAAACATCTTT	60.04	20	TGAACTGACACATTCTGGACCA	59.562	22	153	48	200	GAAGTCGCTGCTTTCCTTGC	60.11	20	TGAACTGACACATTCTGGACCA	59.562	22	177	24	200	AGGAAGTCGCTGCTTTCCTT	59.602	20	TGAACTGACACATTCTGGACCA	59.562	22	179	22	200
Cluster-12086.33776	1	p1	(T)12	12	537	548	GCGTTAAGCCAATACCTCGC	59.696	20	TGGATCCAAGATTAATGGTCCAA	57.535	23	276	352	627	TCCTGGAGATGGACGAGTGA	59.668	20	TGGATCCAAGATTAATGGTCCAA	57.535	23	243	385	627	TAAGCCAATACCTCGCCGAG	59.612	20	TGGATCCAAGATTAATGGTCCAA	57.535	23	272	356	627
Cluster-12086.2005	1	p3	(ATG)6	18	1209	1226	TGTGTGTGTGTATGGGGATGA	59.019	21	TCACATGTAAAGCTAGTACAACCA	57.896	24	131	1177	1307	TGACAAGCCAGAATGGAGAAGT	59.627	22	TCACATGTAAAGCTAGTACAACCA	57.896	24	271	1037	1307	TTGTGTGTGTGTATGGGGATGA	59.626	22	TCACATGTAAAGCTAGTACAACCA	57.896	24	132	1176	1307
Cluster-12086.37646	1	c*	(AT)10(ATATAC)5*	46	485	530	CAGAGGCTACCACACTGTGT	59.318	20	CAGACTGCAGAGCACCTACA	59.395	20	217	423	639	CAGAGGCTACCACACTGTGT	59.318	20	ACAGACTGCAGAGCACCTAC	59.394	20	218	423	640	TCAGAGGCTACCACACTGTG	59.031	20	CAGACTGCAGAGCACCTACA	59.395	20	218	422	639
Cluster-9218.0	1	p2	(TC)13	26	87	112	TCACGCTTTTCCCCATCTCC	60.035	20	ATGGCGTGTGCGTTTACCTA	60.037	20	154	43	196	TCACGCTTTTCCCCATCTCC	60.035	20	TGATCCCCGTCATGCTTGTC	60.108	20	188	43	230	CATCTCCGCCTGCTCTCTTT	59.822	20	ATGGCGTGTGCGTTTACCTA	60.037	20	141	56	196
Cluster-10503.0	1	p1	(A)12	12	512	523	TCGAGAAACTTTGCTTCTAGGT	57.398	22	GAGCAGGCAAAAGGAGAGGA	59.674	20	248	469	716	TCGAGAAACTTTGCTTCTAGGT	57.398	22	GAGGCTGACTTTGCATCGGA	60.392	20	266	469	734	TCGAGAAACTTTGCTTCTAGGT	57.398	22	AGGCTGACTTTGCATCGGAG	60.392	20	265	469	733
Cluster-12086.10784	1	p1	(A)10	10	696	705	TGTGTCTTTCCGGTGACTCC	59.608	20	TGGTGCTTACGGAAACTTGA	57.376	20	223	553	775	TGGTTCGGATTCAAGGTGCT	59.6	20	TGGTGCTTACGGAAACTTGA	57.376	20	254	522	775	GTGTCTTTCCGGTGACTCCT	59.32	20	TGGTGCTTACGGAAACTTGA	57.376	20	222	554	775
Cluster-10412.0	1	p3	(GAA)6	18	840	857	AAGTCGGGATTGTGCCGTAG	60.108	20	CGCCCCCGCAATTCTTTATT	59.256	20	146	753	898	GAAGTCGGGATTGTGCCGTA	60.109	20	CGCCCCCGCAATTCTTTATT	59.256	20	147	752	898	TAGGTTCCCGGGGAAGTTGA	60.179	20	CGCCCCCGCAATTCTTTATT	59.256	20	280	619	898
Cluster-12086.16836	1	p2	(CT)13	26	485	510	TTTGGCCTTCACTTGAGGCA	60.106	20	AGGCTTCGATTTGCTCAGCT	60.036	20	263	417	679	TTTGGCCTTCACTTGAGGCA	60.106	20	AGACTCGTTCCAAGGCTTCG	60.038	20	275	417	691	TTTGGCCTTCACTTGAGGCA	60.106	20	GACTCGTTCCAAGGCTTCGA	60.039	20	274	417	690
Cluster-12086.34202	1	p2	(CA)6	12	236	247	ACGCAGGCTTGAAGAAGGAA	59.891	20	CAGGAAACACGCAAGCAGTA	58.774	20	215	155	369	ACGCAGGCTTGAAGAAGGAA	59.891	20	GCAGGAAACACGCAAGCAG	60.371	19	216	155	370	TTTCGCCGAGAAAACAAGGC	59.69	20	CAGGAAACACGCAAGCAGTA	58.774	20	275	95	369
Cluster-12086.34204	1	c	(A)10gggagaacatagaagagaagaggaagcattgggaaaagccttaaaccaaaccc(T)10	73	762	834	GGCCGCGAAATTGCACTAAA	60.11	20	AGCATGGGAGTGTTGGAAGT	59.226	20	280	641	920	TCCGGTTTCGAGTTTAGGGC	60.037	20	AGGAGACAAAACAGGCTGGT	59.153	20	271	624	894	GGCCGCGAAATTGCACTAAA	60.11	20	AGGAGACAAAACAGGCTGGT	59.153	20	254	641	894
Cluster-12086.34207	1	p5	(TTTCT)5	25	158	182	CTCTAAGCTCTGACACTGGGT	58.825	21	TTGTTTCGGGCTGCTCAAAC	59.616	20	205	133	337	TCTCTAAGCTCTGACACTGGGT	60.225	22	TTGTTTCGGGCTGCTCAAAC	59.616	20	206	132	337	CTCTAAGCTCTGACACTGGGT	58.825	21	TGTTTCGGGCTGCTCAAACT	60.465	20	204	133	336
Cluster-17549.0	1	p1	(T)10	10	432	441	ACGTTCATTGTTCTACCAGGCA	60.224	22	ACCAACCAAAAGCTAGCAGC	59.038	20	254	334	587	ACGTTCATTGTTCTACCAGGCA	60.224	22	AGCAGCAACTACCAGTGCTA	59.023	20	240	334	573	ACGTTCATTGTTCTACCAGGCA	60.224	22	TAGCAGCAACTACCAGTGCT	59.023	20	241	334	574
Cluster-12086.16787	2	p2	(AT)11	22	349	370	TCCTTGCACCTGTGACAACA	59.746	20	TTCGATCCCGTGGATTTCGA	59.181	20	220	324	543	CCTTGCACCTGTGACAACAC	59.618	20	TTCGATCCCGTGGATTTCGA	59.181	20	219	325	543	TCCTTGCACCTGTGACAACA	59.746	20	TCGATCCCGTGGATTTCGAT	58.963	20	219	324	542
Cluster-12086.29088	1	p3	(TTA)7	21	189	209	ACACGGGAACTTGGAAACCA	59.744	20	TGCAAATGAGCAGGAATGGT	58.073	20	205	51	255	ACACGGGAACTTGGAAACCA	59.744	20	GTTGCAAATGAGCAGGAATGGT	60.029	22	207	51	257	ACACGGGAACTTGGAAACCA	59.744	20	AGTTGCAAATGAGCAGGAATGG	59.767	22	208	51	258
Cluster-12086.32960	1	p1	(T)11	11	62	72	ACCAAATACTCGAAATCAAATGTACA	57.67	26	AAAGGAACCCGAGAACCGTC	59.966	20	275	21	295	ACCAAATACTCGAAATCAAATGTACA	57.67	26	TCGAAGGCTTGAATTGGGCT	59.962	20	210	21	230	ACCAAATACTCGAAATCAAATGTACA	57.67	26	CAAGCAACACCCGTTCTTCG	60.041	20	227	21	247
Cluster-12086.11781	1	p3	(GGC)5	15	787	801	TAGTGGTTCCAACGGTGGTG	59.893	20	CTTGGAGGAGTGGCAGTAGC	60.108	20	144	761	904	TAGTGGTTCCAACGGTGGTG	59.893	20	TCCACCTCCAAAACCAGAGC	59.89	20	196	761	956	TAGTGGTTCCAACGGTGGTG	59.893	20	CCACCTCCAAAACCAGAGCT	59.889	20	195	761	955
Cluster-12086.11785	2	p1	(T)14	14	208	221	TGGTAATGGAGATGCAGCGG	60.179	20	TGGTCCATGGTTTGCTGTTG	58.961	20	258	136	393	GAGATGCAGCGGCTGTTAGA	60.179	20	TGGTCCATGGTTTGCTGTTG	58.961	20	250	144	393	GCTGTTAGACGCAGAGGTGA	59.756	20	TGGTCCATGGTTTGCTGTTG	58.961	20	239	155	393
Cluster-12086.11788	1	p1	(T)14	14	134	147	TTGTTCCCCCATTGCCATGT	60.179	20	TGGGGAGAAGATTGTGGTGC	59.962	20	182	41	222	TTGTTCCCCCATTGCCATGT	60.179	20	AGCATTTCCAATGGCCTCCA	59.958	20	233	41	273	ACGTCTGAAAGGGCCTTGTT	59.817	20	TGGGGAGAAGATTGTGGTGC	59.962	20	118	105	222
Cluster-12086.24545	1	p2	(TA)6	12	818	829	CGACTTTGATCGCGAGCAAG	59.976	20	ACATGCTTAATACAAGGCCGA	57.724	21	261	685	945	ACTTTGATCGCGAGCAAGGA	60.037	20	ACATGCTTAATACAAGGCCGA	57.724	21	259	687	945	GGTGGCATAGAGAGCATGCT	59.892	20	ACATGCTTAATACAAGGCCGA	57.724	21	187	759	945
Cluster-12086.12203	1	p2	(TA)10	20	3699	3718	AGCCAAGCAGATCACACACT	59.601	20	TCCTTCCTCGGACCTTGCTA	59.959	20	222	3632	3853	AGCCAAGCAGATCACACACT	59.601	20	CCTCGGACCTTGCTACATCC	59.895	20	217	3632	3848	AGCCAAGCAGATCACACACT	59.601	20	ACCTTGCTACATCCATGCCC	60.107	20	211	3632	3842
Cluster-12086.12203	2	p1	(A)14	14	5750	5763	TGGAAGAACATTGGGCGGAA	59.889	20	AGGCTTTGTTGGAGGGACAC	60.179	20	181	5640	5820	ATGGAAGAACATTGGGCGGA	59.669	20	AGGCTTTGTTGGAGGGACAC	60.179	20	182	5639	5820	TGGAAGAACATTGGGCGGAA	59.889	20	GGCTTTGTTGGAGGGACACA	60.467	20	180	5640	5819
Cluster-12086.12209	1	p1	(A)11	11	10774	10784	AAACGGCCATTCCAGACCAT	59.96	20	TCCAAATACCATTCTCCTTCCTT	57.203	23	255	10586	10840	GGCCATTCCAGACCATCACT	59.743	20	TCCAAATACCATTCTCCTTCCTT	57.203	23	251	10590	10840	AACGGCCATTCCAGACCATC	60.394	20	TCCAAATACCATTCTCCTTCCTT	57.203	23	254	10587	10840
Cluster-12086.4779	1	p1	(T)12	12	1282	1293	AGTTGGCTCGGTGTGTTACC	60.25	20	GCCACACTCTTTTCATGCGT	59.407	20	143	1210	1352	TGGATGCCTTGTCTTCGGAG	59.75	20	GCCACACTCTTTTCATGCGT	59.407	20	214	1139	1352	CCTTGTCTTCGGAGGTTGCA	60.25	20	GCCACACTCTTTTCATGCGT	59.407	20	208	1145	1352
Cluster-12086.17496	1	p1	(T)10	10	772	781	ACGTATACTTCAGGCACCGTC	59.866	21	ATCTCATGGCAAGCATAGATAGT	57.241	23	178	643	820	GACGTATACTTCAGGCACCGT	59.866	21	ATCTCATGGCAAGCATAGATAGT	57.241	23	179	642	820	CTTCAGGCACCGTCTAATCGA	59.866	21	ATCTCATGGCAAGCATAGATAGT	57.241	23	171	650	820
Cluster-12086.17492	1	p3	(TGT)5	15	47	61	CTGTAGTGGTGACTGCTGCA	59.966	20	TACTCGCAACATCAGCAGCA	60.037	20	192	24	215	ACTGTAGTGGTGACTGCTGC	59.966	20	TACTCGCAACATCAGCAGCA	60.037	20	193	23	215	CTGTAGTGGTGACTGCTGCA	59.966	20	GCCAGCTGTTTACTCGCAAC	60.11	20	202	24	225
Cluster-12086.17490	1	p3	(ACA)5	15	99	113	TCCTTTGACGTCATTACCGCA	59.999	21	ACCCTGCTGAGACAATTGCA	59.889	20	178	26	203	TCCTTTGACGTCATTACCGCA	59.999	21	TTGCTCTGTGAAACCCTGCT	59.817	20	190	26	215	TCCTTTGACGTCATTACCGCA	59.999	21	GCTCTGTGAAACCCTGCTGA	60.25	20	188	26	213
Cluster-12086.13557	1	c	(TCC)7(TCT)9	48	1483	1530	AAAGAAGCTCAGCATGTGCC	59.113	20	ATCCCGAGGAGACCATGGAA	60.031	20	207	1378	1584	GCTCAGCATGTGCCCTCTTT	60.964	20	ATCCCGAGGAGACCATGGAA	60.031	20	201	1384	1584	AAGAAGCTCAGCATGTGCCC	60.964	20	ATCCCGAGGAGACCATGGAA	60.031	20	206	1379	1584
Cluster-12086.13557	2	p1	(T)14	14	3140	3153	CAGCTGAGACAGAAAGTGGGT	59.929	21	TTCATTCAGGCTTCGACCCA	59.31	20	124	3069	3192	ACAGCTGAGACAGAAAGTGGG	59.929	21	TTCATTCAGGCTTCGACCCA	59.31	20	125	3068	3192	CAGCTGAGACAGAAAGTGGGT	59.929	21	TCATTCAGGCTTCGACCCAT	59.088	20	123	3069	3191
Cluster-12086.13554	1	p1	(T)12	12	978	989	AATCCTTCGCATGCATGTCA	58.246	20	ACACACAAACAGCTCGTATGT	58.166	21	194	841	1034	ATCCTTCGCATGCATGTCAT	58.023	20	ACACACAAACAGCTCGTATGT	58.166	21	193	842	1034	TGCTTTAATCCTTCGCATGCA	58.909	21	ACACACAAACAGCTCGTATGT	58.166	21	200	835	1034
Cluster-12086.6731	1	p2	(AT)6	12	338	349	AGAGCTTGCTACAAAGTTGGA	57.508	21	AGGTTCGTACATCTCAAACTCCT	59.167	23	273	259	531	AAGAGCTTGCTACAAAGTTGGA	58.179	22	AGGTTCGTACATCTCAAACTCCT	59.167	23	274	258	531	AGAGCTTGCTACAAAGTTGGA	57.508	21	GGTTCGTACATCTCAAACTCCT	57.81	22	272	259	530
Cluster-12086.6731	2	p1	(A)10	10	2372	2381	AAGCACCAGCAACACTTTCT	58.232	20	TGTTGGATGAACGAGAATGAGGT	59.992	23	192	2239	2430	AAGCACCAGCAACACTTTCT	58.232	20	TGAGGGATTTTGTTGGATGAACG	59.494	23	202	2239	2440	GCACCAGCAACACTTTCTAACA	59.642	22	TGTTGGATGAACGAGAATGAGGT	59.992	23	190	2241	2430
Cluster-12086.31047	1	p3	(GGA)7	21	907	927	CCCGAACAACAATCTCGGGA	60.037	20	CACCTCACTCACTGTGTCCC	59.966	20	200	802	1001	TCCCGAACAACAATCTCGGG	60.037	20	CACCTCACTCACTGTGTCCC	59.966	20	201	801	1001	AACGAGCTGCAGTGAGTCTC	60.039	20	CACCTCACTCACTGTGTCCC	59.966	20	252	750	1001
Cluster-5849.0	1	p1	(A)11	11	437	447	GGTTGTCTTAGGCCTTGCGA	60.321	20	AGGGCTCCGTAAGATCCAGT	60.032	20	280	228	507	TCGGGTCGATGCAGAAGAAA	59.394	20	AGGGCTCCGTAAGATCCAGT	60.032	20	139	369	507	ATCGGGTCGATGCAGAAGAA	59.176	20	AGGGCTCCGTAAGATCCAGT	60.032	20	140	368	507
Cluster-8471.0	1	p1	(A)19	19	73	91	GGGGAGACAATATCATTACTGAAACAC	59.988	27	TCCATGGTGAGAGATGGGGA	59.657	20	136	0	135	GGGGAGACAATATCATTACTGAAACA	58.946	26	TCCATGGTGAGAGATGGGGA	59.657	20	136	0	135	TGAAATTACCAATCTATCACCCTCCA	59.84	26	TGATTGCCACAAGGAGGAGA	58.639	20	269	44	312
Cluster-12086.6190	1	p3	(AGA)7	21	91	111	CCGCATCTTCACCAAGTTGC	60.11	20	CCCTCAAGCTTCCTGCATGA	60.035	20	131	54	184	CCGCATCTTCACCAAGTTGC	60.11	20	GCTGAGCTAACAACCGTCCT	60.037	20	242	54	295	CAGAAGATGCTCCTCCCTGC	60.179	20	CCCTCAAGCTTCCTGCATGA	60.035	20	179	6	184
Cluster-12086.19291	1	p1	(A)10	10	133	142	ATGCCCTTGGAGAGCTTAGC	59.818	20	TTCAAAGCTTTGCCACTCGC	59.969	20	265	10	274	ATGCCCTTGGAGAGCTTAGC	59.818	20	TGCCACTCGCACACAAGTTA	60.179	20	255	10	264	ATGCCCTTGGAGAGCTTAGC	59.818	20	GCCACTCGCACACAAGTTAG	59.487	20	254	10	263
Cluster-12086.16589	1	p3	(AGG)6	18	498	515	CGAGCAATTCACGGCAATGT	59.831	20	CGCTGCTACCAACACGTTTT	59.693	20	229	330	558	CTGGCGAAGGGATGGATGAA	59.819	20	CGCTGCTACCAACACGTTTT	59.693	20	179	380	558	CGAGCAATTCACGGCAATGT	59.831	20	ATCGCTGCTACCAACACGTT	60.32	20	231	330	560
Cluster-12086.26215	1	p2	(TC)7	14	67	80	ACCTCTGGATCTGTACCTGT	57.07	20	ACTTGCTTTCCAGGTGCCAT	60.179	20	275	3	277	ACCTCTGGATCTGTACCTGT	57.07	20	TGCTTTCCAGGTGCCATTCA	60.179	20	272	3	274	ACCTCTGGATCTGTACCTGT	57.07	20	GCTTTCCAGGTGCCATTCAC	59.755	20	271	3	273
Cluster-12086.13596	1	p1	(T)13	13	66	78	TGGTTTCTCTCTGTAAATCTGTGACA	60.183	26	ATTTGCCATTTTGGGTGCCC	59.962	20	246	2	247	GGTTTCTCTCTGTAAATCTGTGACA	58.776	25	ATTTGCCATTTTGGGTGCCC	59.962	20	245	3	247	TGGTTTCTCTCTGTAAATCTGTGAC	58.776	25	ATTTGCCATTTTGGGTGCCC	59.962	20	246	2	247
Cluster-5555.0	1	p1	(T)13	13	679	691	TGTTCTTCTGGGACCTCTCT	57.296	20	TCCAGATGCGAGCAAAAGGA	59.675	20	255	622	876	TCTTCTGGGACCTCTCTTTGT	58.022	21	TCCAGATGCGAGCAAAAGGA	59.675	20	252	625	876	TGTTCTTCTGGGACCTCTCTT	58.022	21	TCCAGATGCGAGCAAAAGGA	59.675	20	255	622	876
Cluster-12086.23593	1	p1	(A)10	10	2093	2102	GCAGTTGGGAACATGGAGGA	59.962	20	CTGGAGGGTTGTGGTGTTCA	59.817	20	211	1972	2182	CACCAAGAGACCAACCGACA	59.894	20	CTGGAGGGTTGTGGTGTTCA	59.817	20	243	1940	2182	ACCAAGAGACCAACCGACAC	59.894	20	CTGGAGGGTTGTGGTGTTCA	59.817	20	242	1941	2182
Cluster-12086.23594	1	p1	(A)10	10	1655	1664	GCCAGCGTCTGAAACTCTCT	60.038	20	TCGTCTGTTGGGGTCCTTTT	59.159	20	193	1594	1786	GCCAGCGTCTGAAACTCTCT	60.038	20	TTCGTCTGTTGGGGTCCTTT	59.159	20	194	1594	1787	GCCAGCGTCTGAAACTCTCT	60.038	20	TTTCGTCTGTTGGGGTCCTT	59.159	20	195	1594	1788
Cluster-12086.23594	2	p3	(GAA)5	15	1946	1960	AAGCAGTGTGAGATGGAGGG	59.383	20	TCCTCTCTTCTTCCACCCCA	59.508	20	151	1890	2040	AGTGTGAGATGGAGGGGAGA	59.287	20	TCCTCTCTTCTTCCACCCCA	59.508	20	147	1894	2040	CAGTGTGAGATGGAGGGGAG	59.171	20	TCCTCTCTTCTTCCACCCCA	59.508	20	148	1893	2040
Cluster-12086.11846	1	p3	(TCT)6	18	1352	1369	GCCGTAGCTTGTGAGGAAGT	60.037	20	TTCCTCCTGACTTTGGCGTC	59.965	20	270	1211	1480	GCCGTAGCTTGTGAGGAAGT	60.037	20	CTTCCTCCTGACTTTGGCGT	59.965	20	271	1211	1481	GCCGTAGCTTGTGAGGAAGT	60.037	20	ACTTCCTCCTGACTTTGGCG	59.965	20	272	1211	1482
Cluster-10761.0	1	p1	(T)10	10	835	844	AAGCGAGCAAAGAGGAAGCT	59.964	20	ACGAACTCCATTCCTTTCCCT	59.014	21	141	811	951	AAGCGAGCAAAGAGGAAGCT	59.964	20	CACGAATGCTACGAACTCCA	58.009	20	151	811	961	AAGCGAGCAAAGAGGAAGCT	59.964	20	ACGAACTCCATTCCTTTCCCTC	60.027	22	141	811	951
Cluster-12086.42795	1	p1	(T)10	10	227	236	GCTCCGACGAGGGAAAAGAA	60.038	20	TCTCAGCATCAAATCGAAACCA	58.326	22	210	97	306	CATGGTTTTCGGTGATCGGC	59.901	20	TCTCAGCATCAAATCGAAACCA	58.326	22	273	34	306	TGAGCTCGAATCCGAAGTCG	59.901	20	TCTCAGCATCAAATCGAAACCA	58.326	22	162	145	306
Cluster-5566.0	1	p3	(CAG)6	18	270	287	TGCATGGCTTGACATCGAGT	60.036	20	AACACCACGAGTCCACCATC	59.965	20	145	225	369	TGCATGGCTTGACATCGAGT	60.036	20	AGCCAGTAATGGTGAACCGG	60.035	20	193	225	417	TGCATGGCTTGACATCGAGT	60.036	20	CCACCTGGAAGCGCATAGAA	60.108	20	230	225	454
Cluster-5566.0	2	p1	(A)13	13	2095	2107	ACCCTACAAACTATCCCAGAAGT	58.564	23	TGCTGCTGATTTGGGGAAGA	59.595	20	277	2045	2321	ACCCTACAAACTATCCCAGAAGT	58.564	23	TCTGCTGCTGATTTGGGGAA	59.595	20	279	2045	2323	ACCCTACAAACTATCCCAGAAGT	58.564	23	TTCTGCTGCTGATTTGGGGA	59.595	20	280	2045	2324
Cluster-12086.19549	1	p3	(AAC)5	15	1119	1133	CGCTTCTGTTTACGCATCCG	59.975	20	GGGTCCTGAAGCCAGTTATTGT	60.291	22	205	960	1164	TCATCCAGGCGCTTCTGTTT	59.963	20	GGGTCCTGAAGCCAGTTATTGT	60.291	22	214	951	1164	TTCATCCAGGCGCTTCTGTT	59.963	20	GGGTCCTGAAGCCAGTTATTGT	60.291	22	215	950	1164
Cluster-12086.19543	1	p3	(TTC)6	18	74	91	ACATGAAAGAAACGCAGCCC	59.402	20	ATTCTCCTTGTGCGTGTGCT	60.25	20	144	35	178	ACATGAAAGAAACGCAGCCC	59.402	20	TCTCCTTGTGCGTGTGCTTT	60.464	20	142	35	176	ACATGAAAGAAACGCAGCCC	59.402	20	TTCTCCTTGTGCGTGTGCTT	60.464	20	143	35	177
Cluster-16938.1	1	p1	(T)16	16	247	262	GTGTTTGTTCGTGTCTGCGG	60.316	20	TGTCATGCCCAATTTGAGCAG	59.453	21	124	222	345	GTGTTTGTTCGTGTCTGCGG	60.316	20	CTGTCATGCCCAATTTGAGCA	59.453	21	125	222	346	GTGTTTGTTCGTGTCTGCGG	60.316	20	TGTCATGCCCAATTTGAGCA	58.37	20	124	222	345
Cluster-12086.21535	1	p1	(T)14	14	1042	1055	ATACGCAAAAGGGGTTCGGT	59.963	20	GTTATCCGGGTGGGCTTGAA	60.035	20	202	975	1176	CGCAAAAGGGGTTCGGTTTT	59.897	20	GTTATCCGGGTGGGCTTGAA	60.035	20	199	978	1176	ATACGCAAAAGGGGTTCGGT	59.963	20	ATGTTATCCGGGTGGGCTTG	60.107	20	204	975	1178
Cluster-12086.21535	2	p1	(A)10	10	1781	1790	AACAAGGAAGAGCCCCAACA	59.444	20	AGCGAAATAGGGGGTTGTGG	60.034	20	159	1724	1882	AACAAGGAAGAGCCCCAACA	59.444	20	TCCTCTTTGCTTGGCTCACC	60.251	20	219	1724	1942	AGGAAGAGCCCCAACATTGT	59.22	20	AGCGAAATAGGGGGTTGTGG	60.034	20	155	1728	1882
Cluster-12086.21538	1	p1	(A)11	11	2545	2555	TCGCCAGTAGATAACAGCCA	58.519	20	CTGACCAGGCAGTGAACTGA	59.606	20	232	2382	2613	TCGCCAGTAGATAACAGCCAA	59.171	21	CTGACCAGGCAGTGAACTGA	59.606	20	232	2382	2613	TTCGCCAGTAGATAACAGCCA	59.171	21	CTGACCAGGCAGTGAACTGA	59.606	20	233	2381	2613
Cluster-12086.24165	1	p1	(T)12	12	773	784	CCGGAGAGACAAACCAGCAA	60.25	20	CCAGCACTGAGGTTAATGGGA	59.718	21	227	614	840	CCGGAGAGACAAACCAGCAA	60.25	20	TCCAGCACTGAGGTTAATGGG	59.718	21	228	614	841	CGACTCATTATCGGCCGGAG	60.387	20	CCAGCACTGAGGTTAATGGGA	59.718	21	241	600	840
Cluster-12086.24165	2	p3	(CTT)6	18	1000	1017	ACTCCTTGTCATGATTCCTAGCT	58.963	23	AACGAAATCCCCAACTGCCT	59.888	20	212	910	1121	ACTCCTTGTCATGATTCCTAGCT	58.963	23	CGAAATCCCCAACTGCCTCA	60.322	20	210	910	1119	ACTCCTTGTCATGATTCCTAGCT	58.963	23	ACGAAATCCCCAACTGCCTC	60.323	20	211	910	1120
Cluster-12086.24160	1	p2	(TA)6	12	1349	1360	GGCGGCTTGAATGGGACTAA	60.394	20	TCGGAGACACAAGTGACATTCA	59.636	22	246	1266	1511	AGACGGTGGCCCATCTATGA	60.399	20	TCGGAGACACAAGTGACATTCA	59.636	22	191	1321	1511	GACGGTGGCCCATCTATGAA	59.532	20	TCGGAGACACAAGTGACATTCA	59.636	22	190	1322	1511
Cluster-12086.24163	1	p3	(TCT)5	15	143	157	TGGGTCAATTCATCGGGCAA	59.961	20	CTGAAGCCTGCTACTAGGCG	60.249	20	275	65	339	AGGTGGGTCAATTCATCGGG	59.744	20	CTGAAGCCTGCTACTAGGCG	60.249	20	278	62	339	GGGTCAATTCATCGGGCAAC	59.544	20	CTGAAGCCTGCTACTAGGCG	60.249	20	274	66	339
Cluster-12086.26984	1	p1	(T)13	13	300	312	TGTGGCTGTGACTCTCCTCT	60.179	20	TCTGCGACGATGAAACCCAA	59.966	20	118	224	341	AACCCTTGTGGCTGTGACTC	60.179	20	TCTGCGACGATGAAACCCAA	59.966	20	124	218	341	AAACCCTTGTGGCTGTGACT	59.741	20	TCTGCGACGATGAAACCCAA	59.966	20	125	217	341
Cluster-12086.31124	1	p3	(GCT)5	15	1365	1379	AGCAGCAATTCTGTCACCCA	59.889	20	GGCCAGCAGCTTATTCTCCT	59.818	20	191	1282	1472	AGCAGCAATTCTGTCACCCA	59.889	20	AGGCCAGCAGCTTATTCTCC	59.818	20	192	1282	1473	ACCTTAAAGGGAGGGCAGGA	60.179	20	GGCCAGCAGCTTATTCTCCT	59.818	20	157	1316	1472
Cluster-12086.31125	2	p2	(TA)6	12	1281	1292	CCATGGAAGCAGCTTTTCTGG	59.796	21	ACAAGGGAAACAACACCAGAGT	60.025	22	269	1159	1427	GCAGCTTTTCTGGTCCACAT	58.749	20	ACAAGGGAAACAACACCAGAGT	60.025	22	261	1167	1427	GCAGCTTTTCTGGTCCACATT	59.385	21	ACAAGGGAAACAACACCAGAGT	60.025	22	261	1167	1427
Cluster-12086.43336	1	p1	(A)13	13	299	311	TGGGAGTTGGGTGAGGTACA	60.105	20	TGCCAAGGTAATAGCTTCTGCA	60.026	22	179	188	366	AGGAGTCGGGAAAACATGCA	59.6	20	TGCCAAGGTAATAGCTTCTGCA	60.026	22	128	239	366	AAGTTGGGAGTTGGGTGAGG	59.521	20	TGCCAAGGTAATAGCTTCTGCA	60.026	22	183	184	366
Cluster-12086.31128	1	p3	(GTG)7	21	187	207	GAATGCTTGCTGTTGCTGCT	60.039	20	GGTAGCAGGTGGAGTGTGTT	59.603	20	124	134	257	GAATGCTTGCTGTTGCTGCT	60.039	20	AGGTAGCAGGTGGAGTGTGT	60.472	20	125	134	258	AATGCTTGCTGTTGCTGCTG	60.32	20	GGTAGCAGGTGGAGTGTGTT	59.603	20	123	135	257
Cluster-12086.31327	1	p1	(A)11	11	190	200	GCTTCCTCCCATTGTCTAGCT	59.512	21	GCCTTGAATGTAACCCAGCC	59.182	20	239	151	389	AGCTTCCTCCCATTGTCTAGC	59.512	21	GCCTTGAATGTAACCCAGCC	59.182	20	240	150	389	GCTTCCTCCCATTGTCTAGC	58.04	20	GCCTTGAATGTAACCCAGCC	59.182	20	239	151	389
Cluster-15915.0	1	p2	(GA)13	26	784	809	TTTTCCACTGGTGCATCTGC	59.039	20	TGAATCTTCTCCAAGCAAGGGA	59.356	22	195	668	862	GTTTGCTACAAGCTGCCTCA	58.762	20	TGAATCTTCTCCAAGCAAGGGA	59.356	22	104	759	862	TGTTTGCTACAAGCTGCCTC	58.762	20	TGAATCTTCTCCAAGCAAGGGA	59.356	22	105	758	862
Cluster-16298.0	1	p1	(T)10	10	96	105	AGGAACCCATATTGTAAGGAAAATCC	59.161	26	CTCGACCGAGTCTAGGGAGT	59.821	20	193	8	200	AGGAACCCATATTGTAAGGAAAATCC	59.161	26	TCATCACCGACGGTCAAGAC	59.757	20	212	8	219	AGGAACCCATATTGTAAGGAAAATCC	59.161	26	CATCACCGACGGTCAAGACT	59.756	20	211	8	218
Cluster-14747.0	1	p1	(A)10	10	1131	1140	TCGTGATTCTGTGGATAAAGCC	58.468	22	CGCCCTACTCATAACCGGAC	59.968	20	258	1106	1363	TCGTGATTCTGTGGATAAAGCC	58.468	22	GAAACCGACACCTGTCACCT	59.894	20	280	1106	1385	TCGTGATTCTGTGGATAAAGCC	58.468	22	TCACCTACCGCCCTACTCAT	59.739	20	266	1106	1371
Cluster-5962.0	1	p3	(CCT)5	15	32	46	GCGACTTTCCCCTTAATTTTCCC	60.119	23	TGTGACAGAAATAGCGGCGA	59.755	20	261	0	260	CGACTTTCCCCTTAATTTTCCCG	59.872	23	TGTGACAGAAATAGCGGCGA	59.755	20	260	1	260	GCGACTTTCCCCTTAATTTTCCC	60.119	23	GTGTGACAGAAATAGCGGCG	59.63	20	262	0	261
Cluster-12086.19314	1	p1	(A)11	11	1073	1083	ACCGGCCAATGGATCTTCAA	59.669	20	TCGAACCCGGACGAAATTCG	60.734	20	274	890	1163	AACCGGCCAATGGATCTTCA	59.669	20	TCGAACCCGGACGAAATTCG	60.734	20	275	889	1163	GCCACACTTGAAAAGCACCA	59.541	20	TCGAACCCGGACGAAATTCG	60.734	20	231	933	1163
Cluster-12086.19314	2	p3	(AAT)5	15	1416	1430	TTCCATCGGTTTCAAGGGGG	59.961	20	TGTTCCTGCCGAATGTCTCC	60.036	20	265	1307	1571	TTCCATCGGTTTCAAGGGGG	59.961	20	CGGTCCTCTTTCCTCGTACG	59.902	20	188	1307	1494	TTCCATCGGTTTCAAGGGGG	59.961	20	CCTGCCGAATGTCTCCTCTC	59.896	20	261	1307	1567
Cluster-12086.37403	1	p1	(A)10	10	777	786	GAGGCCGATGTCTCCAATGA	59.534	20	ACCCTTTTCGTTCACAAATCCG	59.708	22	188	677	864	ATGGTATACGGTTCGAGGCC	59.322	20	ACCCTTTTCGTTCACAAATCCG	59.708	22	202	663	864	GAGGCCGATGTCTCCAATGA	59.534	20	CCCTTTTCGTTCACAAATCCGA	59.449	22	187	677	863
Cluster-12086.19313	1	p1	(A)10	10	961	970	TGCATCGTTCTTACCCCTTCA	59.374	21	AATCCCTCGACTTGCCACAG	60.036	20	237	927	1163	TGCATCGTTCTTACCCCTTCA	59.374	21	TCAATCCCTCGACTTGCCAC	60.036	20	239	927	1165	TGCATCGTTCTTACCCCTTCA	59.374	21	GCCGGCTTTTCTTCAATCCC	59.827	20	251	927	1177
Cluster-3817.0	1	p3	(AGC)5	15	184	198	CAACCACCTCTTTGGGTCGA	59.892	20	GGCAACAGAAGCTGGAAAGC	60.039	20	280	70	349	GAGACCTGCGGTTTTCAAGC	59.761	20	GGCAACAGAAGCTGGAAAGC	60.039	20	204	146	349	CAACCACCTCTTTGGGTCGA	59.892	20	TAGCTAAGTTCGCCGTGCTC	60.179	20	234	70	303
Cluster-12086.35937	1	p1	(T)12	12	898	909	ATCCATGGCTTCGAACCACC	60.394	20	ACATTTGATTCGAAATTCAGGAAAAA	57.115	26	119	843	961	CCATGGCTTCGAACCACCAT	60.681	20	ACATTTGATTCGAAATTCAGGAAAAA	57.115	26	117	845	961	TGGCTTCGAACCACCATACA	59.312	20	ACATTTGATTCGAAATTCAGGAAAAA	57.115	26	114	848	961
Cluster-12086.18434	1	p3	(TGC)5	15	942	956	GAGCTCCTGTGTGGAAATCCA	59.996	21	CCAATCTGCCATTTCTGCAGA	58.903	21	211	875	1085	GAGCTCCTGTGTGGAAATCCA	59.996	21	TCCAATCTGCCATTTCTGCAG	58.903	21	212	875	1086	AGCTCCTGTGTGGAAATCCA	58.933	20	CCAATCTGCCATTTCTGCAGA	58.903	21	210	876	1085
Cluster-12086.26156	1	p1	(T)11	11	35	45	TGCTTCTCCCTTTTTCTTTTGTT	57.324	23	GCATCATTTTGCAACTTTTGGCT	59.749	23	218	8	225	ATGCTTCTCCCTTTTTCTTTTGT	57.123	23	GCATCATTTTGCAACTTTTGGCT	59.749	23	219	7	225	TGCTTCTCCCTTTTTCTTTTGTT	57.324	23	GCATCATTTTGCAACTTTTGGC	58.442	22	218	8	225
Cluster-12086.40156	1	p3	(ATA)6	18	1698	1715	TGGTTTGATGGTGACGCTCA	59.892	20	TCAGCCTTCACATAATTTCCCA	57.685	22	105	1651	1755	TCCGTTCAGGTGGTTGAAGG	59.892	20	TCAGCCTTCACATAATTTCCCA	57.685	22	170	1586	1755	AGGTACTCCGTTCAGGTGGT	60.179	20	TCAGCCTTCACATAATTTCCCA	57.685	22	176	1580	1755
Cluster-12086.25497	1	p1	(A)10	10	2087	2096	ACCAGGGCTAGCGTCTCTAT	59.814	20	TGTGGAGCCAAACCCAAGTT	60.033	20	147	2051	2197	ACCAGGGCTAGCGTCTCTAT	59.814	20	TTGTGGAGCCAAACCCAAGT	60.033	20	148	2051	2198	ACCAGGGCTAGCGTCTCTAT	59.814	20	AGTTGTGGAGCCAAACCCAA	60.033	20	150	2051	2200
Cluster-12086.31947	1	p1	(T)11	11	3815	3825	GGATCTGTGTCCCCGCTATG	59.966	20	AACTTTAACATAACAATGAATGTCGTT	57.04	27	151	3712	3862	GGATCTGTGTCCCCGCTATG	59.966	20	AAACTTTAACATAACAATGAATGTCGT	57.04	27	152	3712	3863	CCCTACCTCTTCCCCTGGAT	59.731	20	AACTTTAACATAACAATGAATGTCGTT	57.04	27	167	3696	3862
Cluster-12086.28113	1	p3	(GCG)6	18	316	333	ATCATCAGGCTATGGCGGTC	59.677	20	GTCGGATCGATTTTTGGCCG	59.972	20	127	271	397	ATCATCAGGCTATGGCGGTC	59.677	20	TTCTGGTGCAAGGTCGGATC	60.036	20	139	271	409	ATCATCAGGCTATGGCGGTC	59.677	20	ACCATTGTTCCCCAGCACAT	59.885	20	215	271	485
Cluster-13769.0	1	p1	(A)12	12	790	801	TCATGGCACTTCATCCTCTTCT	59.158	22	TGGTTTGTTTAACAAGCGTGT	57.148	21	200	646	845	TCATGGCACTTCATCCTCTTCT	59.158	22	TTGGTTTGTTTAACAAGCGTGT	57.824	22	201	646	846	TTCATGGCACTTCATCCTCTTCT	59.735	23	TGGTTTGTTTAACAAGCGTGT	57.148	21	201	645	845
Cluster-3934.0	1	p1	(T)10	10	55	64	AGGCCGCCTCACAAATATTGA	60.065	21	TGCGCAAGGGGTTTTGTTTT	59.749	20	163	3	165	AGGCCGCCTCACAAATATTGA	60.065	21	TTGCGCAAGGGGTTTTGTTT	59.749	20	164	3	166	AGGCCGCCTCACAAATATTGA	60.065	21	GTTGCGCAAGGGGTTTTGTT	60.461	20	165	3	167
Cluster-12086.42807	1	p1	(A)13	13	254	266	TATTACTCCCCGCTTGCCTG	59.532	20	TCTTGTGTGTTTTGGCCACA	58.45	20	273	108	380	GCTTGCCTGCAACCAACTTA	59.327	20	TCTTGTGTGTTTTGGCCACA	58.45	20	262	119	380	TATTACTCCCCGCTTGCCTG	59.532	20	TTCTTGTGTGTTTTGGCCACA	59.104	21	274	108	381
Cluster-12086.42805	1	p2	(TG)6	12	103	114	TCTCCGGTTCCCCAGATTCA	60.253	20	CACCTGAACAAACTGCGCAG	60.317	20	210	79	288	CCATTTCTCCGGTTCCCCAG	60.394	20	CACCTGAACAAACTGCGCAG	60.317	20	215	74	288	TCTCCGGTTCCCCAGATTCA	60.253	20	ACCTGAACAAACTGCGCAGA	60.464	20	209	79	287
Cluster-12086.42805	2	p3	(TCT)7	21	304	324	CTGCGCAGTTTGTTCAGGTG	60.317	20	AGTCAGACAACCCGACTGAAC	59.931	21	267	269	535	CTGCGCAGTTTGTTCAGGTG	60.317	20	TCAGACAACCCGACTGAACA	58.884	20	265	269	533	CTGCGCAGTTTGTTCAGGTG	60.317	20	GTCAGACAACCCGACTGAACA	60.202	21	266	269	534
Cluster-12086.34814	1	p3	(AAC)5	15	256	270	TAGGGGGATGGAGAAGTGGG	60.03	20	TTTGGCAGTTCCACCTCCTC	59.89	20	265	138	402	TAGGGGGATGGAGAAGTGGG	60.03	20	TCTTTGGCAGTTCCACCTCC	59.89	20	267	138	404	TAGGGGGATGGAGAAGTGGG	60.03	20	CTTTGGCAGTTCCACCTCCT	59.889	20	266	138	403
Cluster-12086.34816	1	p1	(T)12	12	1052	1063	TCCTTCTGCACGCCAAAAGA	60.179	20	TGCCAGTACCAGTCTGACCA	60.471	20	258	914	1171	TCTTTCCTTCTGCACGCCAA	60.179	20	TGCCAGTACCAGTCTGACCA	60.471	20	262	910	1171	TCCTTCTGCACGCCAAAAGA	60.179	20	TTGCCAGTACCAGTCTGACC	59.315	20	259	914	1172
Cluster-12540.0	1	p2	(AT)7	14	917	930	ATAGCGCCGATAAGTCTGCC	60.038	20	GGAAATCGAAGTTTCCACAAATGC	59.614	24	229	731	959	AGGGACCTCACCGAAGATGA	59.959	20	GGAAATCGAAGTTTCCACAAATGC	59.614	24	173	787	959	CATCGGCCTAGACCATAGCG	60.109	20	GGAAATCGAAGTTTCCACAAATGC	59.614	24	243	717	959
Cluster-12086.36308	1	p1	(T)10	10	1052	1061	GCCGAGGAAGGGAGAGAAAC	60.108	20	AACGTTCATCCCTTTGCCCA	60.179	20	260	909	1168	CCGAGGAAGGGAGAGAAACG	59.826	20	AACGTTCATCCCTTTGCCCA	60.179	20	259	910	1168	TTTTGGTGAGCCGAGGAAGG	60.251	20	AACGTTCATCCCTTTGCCCA	60.179	20	269	900	1168
Cluster-16703.0	1	p3	(GCT)5	15	2235	2249	CTCGGGAAGAGGCAAAGGTT	59.963	20	ACAACAACGCTGACAATGCC	59.969	20	254	2040	2293	AAGGAACGGTGGATATCGCC	59.894	20	ACAACAACGCTGACAATGCC	59.969	20	142	2152	2293	AAGGAACGGTGGATATCGCC	59.894	20	GGCGAGGTCCTCAACAAAGA	59.965	20	257	2152	2408
Cluster-12086.12958	1	p2	(TA)10	20	641	660	TGGACCTTCCCTTCATGTGC	59.962	20	AGATCTAAAGAGACAGGCAGACA	58.652	23	204	552	755	AATGGCGCCTGTGTTTCTCT	60.251	20	AGATCTAAAGAGACAGGCAGACA	58.652	23	153	603	755	CACAGCTGGACCTTCCCTTC	60.322	20	AGATCTAAAGAGACAGGCAGACA	58.652	23	210	546	755
Cluster-4391.0	1	p3	(TTC)6	18	588	605	TGGAACATTCACCGCGAGAA	59.966	20	TCCTTTCCCTTGCCTTAACCC	59.923	21	179	486	664	TGGAACATTCACCGCGAGAA	59.966	20	CCTTTCCCTTGCCTTAACCCT	59.923	21	178	486	663	TGGAACATTCACCGCGAGAA	59.966	20	TCCTTTCCTTTCCCTTGCCT	58.842	20	184	486	669
Cluster-12086.36418	1	p1	(A)10	10	271	280	CTACCCGCCCTGCTTTCATT	60.394	20	TGTGTTGAACTGAACTGGGT	57.201	20	255	72	326	AGAAATGTCTACCCGCCCTG	59.458	20	TGTGTTGAACTGAACTGGGT	57.201	20	263	64	326	CTACCCGCCCTGCTTTCATT	60.394	20	TGTGTTGAACTGAACTGGGTT	57.92	21	255	72	326
Cluster-12086.36417	1	p3	(CAA)5	15	341	355	TGGAAACAACCTCCAACGGT	59.744	20	AAGGCGGATGGTTTGTTTGC	59.967	20	261	278	538	TGGAAACAACCTCCAACGGT	59.744	20	GATGGTTTGTTTGCGGCCAT	60.037	20	255	278	532	TGGAAACAACCTCCAACGGT	59.744	20	GGAGTCTGGAGATCCCGTCT	60.106	20	235	278	512
Cluster-12086.36415	1	p2	(AT)6	12	925	936	TGACAGATGTTTTTGGTAGCTGG	59.18	23	CCCCAACACGGACACTTCAT	60.251	20	119	893	1011	TGACAGATGTTTTTGGTAGCTGG	59.18	23	TTGCCTCCGACATCAACAGG	60.322	20	258	893	1150	GACAGATGTTTTTGGTAGCTGGA	58.928	23	CCCCAACACGGACACTTCAT	60.251	20	118	894	1011
Cluster-12086.36415	2	p3	(TGC)5	15	2327	2341	AAACTCAGGTCCAGCGACTG	59.966	20	TCCAGAGACAAGCAGCAAGG	59.964	20	227	2142	2368	CAAACTCAGGTCCAGCGACT	59.966	20	TCCAGAGACAAGCAGCAAGG	59.964	20	228	2141	2368	TCACCAAACTCAGGTCCAGC	59.891	20	TCCAGAGACAAGCAGCAAGG	59.964	20	232	2137	2368
Cluster-12086.32304	1	p2	(AT)12	24	175	198	GCTGAGCATGAGAACCTCGA	59.826	20	AGACTGAAATGATGGTCTCCGT	59.165	22	227	83	309	TCCAACTGTTTGACTGCAACT	58.278	21	CCTGCTGGAGTTTGCTTTGC	60.319	20	279	138	416	GCTGAGCATGAGAACCTCGA	59.826	20	GAGACTGAAATGATGGTCTCCGT	60.119	23	228	83	310
Cluster-10949.1	1	p1	(T)10	10	1113	1122	TTTGCTTGGCTTCAGCTTCA	58.598	20	GGCAGGATACATGTACAGCCA	59.859	21	247	912	1158	TGTTTTTGCTTGGCTTCAGCT	59.518	21	GGCAGGATACATGTACAGCCA	59.859	21	251	908	1158	TGCTTGGCTTCAGCTTCATT	58.376	20	GGCAGGATACATGTACAGCCA	59.859	21	245	914	1158
Cluster-8973.0	1	p1	(A)11	11	1222	1232	TGATGCCCTTTTCTCCAACA	57.326	20	ACCAATGTTTCAAGGTGGCA	58.213	20	159	1137	1295	GCCCACTTTGTTTCTTCACTGA	59.312	22	ACCAATGTTTCAAGGTGGCA	58.213	20	222	1074	1295	AGCCCACTTTGTTTCTTCACTG	59.31	22	ACCAATGTTTCAAGGTGGCA	58.213	20	223	1073	1295
Cluster-10316.0	1	p1	(A)13	13	1376	1388	AGCTCAAAAGGCGTCCAACT	60.179	20	CTCGACCAGAAGCTTGGGTT	59.965	20	264	1149	1412	GGCGTCCAACTAGGGTCATC	60.179	20	CTCGACCAGAAGCTTGGGTT	59.965	20	255	1158	1412	TCCCCAAACGAAGCACTTGA	59.818	20	AAATGGAGACGAGGGGGAGA	59.957	20	240	1337	1576
Cluster-12086.10088	1	p1	(G)16	16	194	209	GTGATGCCATGGTACCCCAA	60.034	20	TCCCATACCCAATAGCCTTGC	59.855	21	242	33	274	GTGATGCCATGGTACCCCAA	60.034	20	CCATACCCAATAGCCTTGCCT	59.854	21	240	33	272	GTGATGCCATGGTACCCCAA	60.034	20	CCAAGCAACCTCCTTTAGCC	58.823	20	203	33	235
Cluster-12086.5961	1	p3	(TGC)7	21	1398	1418	GAAGCTGCTGATGCTGATGC	59.97	20	CGTCGCTGCAAAATCACCAA	60.041	20	141	1320	1460	AATGGTCCACCGTCTTGTCC	59.964	20	CGTCGCTGCAAAATCACCAA	60.041	20	220	1241	1460	GTCCACCGTCTTGTCCGAAT	60.038	20	CGTCGCTGCAAAATCACCAA	60.041	20	216	1245	1460
Cluster-12086.573	1	p1	(A)10	10	429	438	TCACCCTTCAGTTTCTTGGTGT	59.759	22	TGTGCCCTTCGATATCGGAA	58.884	20	187	315	501	TCCGATCACCCTTCAGTTTCT	58.743	21	TGTGCCCTTCGATATCGGAA	58.884	20	192	310	501	TCACTTTTCCGATCACCCTTCA	59.629	22	TGTGCCCTTCGATATCGGAA	58.884	20	199	303	501
Cluster-12086.570	1	p3	(ATA)5	15	1073	1087	GGCAACCCAAATGGCTTCAG	60.037	20	GATCCGTCCATGGAGTTCCG	60.249	20	110	1040	1149	CGGGATACGGTGTTGGTCAA	60.037	20	GATCCGTCCATGGAGTTCCG	60.249	20	162	988	1149	TCGGCCTAAGATACCGAGCT	60.179	20	GATCCGTCCATGGAGTTCCG	60.249	20	137	1013	1149
Cluster-12086.575	1	p2	(TA)6	12	431	442	GCTCAGTGGAAAAGCTGTGC	60.04	20	TGGAGACAAGCTTGTGGTTCA	59.788	21	280	282	561	GTGGAAAAGCTGTGCCGAAG	60.04	20	TGGAGACAAGCTTGTGGTTCA	59.788	21	275	287	561	AGTGGAAAAGCTGTGCCGAA	60.465	20	TGGAGACAAGCTTGTGGTTCA	59.788	21	276	286	561
Cluster-12086.579	1	p1	(A)10	10	52	61	GCCCAGAATCTGCAGATCGA	59.894	20	TTCCCTTGCCAGCAACAGAA	60.106	20	195	24	218	GCCCAGAATCTGCAGATCGA	59.894	20	TTTCCCTTGCCAGCAACAGA	60.106	20	196	24	219	AGCCCAGAATCTGCAGATCG	59.894	20	TTCCCTTGCCAGCAACAGAA	60.106	20	196	23	218
Cluster-12086.5342	1	p3	(CTT)8	24	118	141	TCCCCCTCTCCTCTCTCTCT	59.953	20	TTTGTTTGCATCCGCGACAG	60.041	20	245	89	333	TCCCCCTCTCCTCTCTCTCT	59.953	20	CTTTGTTTGCATCCGCGACA	60.041	20	246	89	334	TCCCCCTCTCCTCTCTCTCT	59.953	20	GCGCAAGTTCGAAATGGTCA	59.763	20	126	89	214
Cluster-7412.0	1	p3	(GAA)6	18	209	226	AGTTCCAGAATACAGTCTTTGCT	57.766	23	GGGAGGTTTCTGTCGCTGTT	60.25	20	258	11	268	AGTTCCAGAATACAGTCTTTGCT	57.766	23	AAGGTCTGAGTTGCACGTGG	60.533	20	276	11	286	AGTTCCAGAATACAGTCTTTGCT	57.766	23	CCAAAGGTCTGAGTTGCACG	59.412	20	279	11	289
Cluster-12086.9449	1	p3	(ACC)5	15	3143	3157	CGCAGCAGCTAGACTTGTGA	60.389	20	AGCCCAAGGTTATGAGCTCT	58.411	20	226	3067	3292	AACAGAAGGAGCATCAGCCG	60.392	20	AGCCCAAGGTTATGAGCTCT	58.411	20	244	3049	3292	AGGATCCTCTGGCTTTGCAA	59.299	20	AGCCCAAGGTTATGAGCTCT	58.411	20	271	3022	3292
Cluster-12086.9869	1	p1	(A)11	11	1228	1238	TCATCTACCGAGGATGGGGG	60.179	20	TGTGCTGATCAGGGAGGTTG	59.674	20	187	1201	1387	TCATCTACCGAGGATGGGGG	60.179	20	GTGCTGATCAGGGAGGTTGT	59.674	20	186	1201	1386	TCATCTACCGAGGATGGGGG	60.179	20	CTGTGCTGATCAGGGAGGTT	59.383	20	188	1201	1388
Cluster-6909.0	1	p2	(AT)7	14	101	114	AGAACAGCAGTGAACCTGGA	58.868	20	CGTGGAGGGTTACACTGGTT	59.605	20	144	70	213	AGAACAGCAGTGAACCTGGA	58.868	20	ATCCGTGGAGGGTTACACTG	59.097	20	147	70	216	AGAACAGCAGTGAACCTGGAT	59.298	21	CGTGGAGGGTTACACTGGTT	59.605	20	144	70	213
Cluster-6909.0	2	p3	(TCC)5	15	1194	1208	ACACACGCTGTTGATGTTGC	59.971	20	CCCTCCCTGATCTCCGTCAA	60.688	20	249	1042	1290	GCTGTTGTGATGGTGGAGGA	59.963	20	CCCTCCCTGATCTCCGTCAA	60.688	20	198	1093	1290	ACACACGCTGTTGATGTTGC	59.971	20	GATCTCCGTCAAACTGTGCG	59.284	20	241	1042	1282
Cluster-11139.0	1	p3	(AAT)6	18	920	937	AACGCCACTTGAACGTGTTG	59.902	20	TCCCGGTCGAAATCAACACC	60.321	20	249	714	962	TTGCCTTCCAGCTGCTTCTT	60.179	20	TCCCGGTCGAAATCAACACC	60.321	20	192	771	962	TTTGCCTTCCAGCTGCTTCT	60.179	20	TCCCGGTCGAAATCAACACC	60.321	20	193	770	962
Cluster-12086.16666	1	p3	(TCT)5	15	66	80	CCCTCGAATAGCATCTCCTCG	59.799	21	TGAGAACAACAGCAAGGGCA	60.107	20	243	3	245	CCCTCGAATAGCATCTCCTCG	59.799	21	TGGCTTCACCATGCCTTTCA	60.179	20	218	3	220	CCCTCGAATAGCATCTCCTCG	59.799	21	GCTTCACCATGCCTTTCAGG	59.471	20	216	3	218
Cluster-15370.1	1	p3	(TCT)5	15	133	147	ATAAAAGGGGGAAGGGGAGC	59.066	20	TGTGGTAACCGCCATGTTCA	59.891	20	266	43	308	ATAAAAGGGGGAAGGGGAGC	59.066	20	TCCTTTTGTGGTAACCGCCA	59.817	20	272	43	314	ATAAAAGGGGGAAGGGGAGC	59.066	20	CACCATGGAAGGGTTAGGCA	59.669	20	248	43	290
Cluster-12086.7876	1	p1	(A)11	11	252	262	TAGAAACCGCGACCACAACA	59.896	20	GGGTTTTGTGGCTGCTGAAG	59.967	20	273	97	369	AAGATCGGCCCTTTCTGCTC	60.107	20	GGGTTTTGTGGCTGCTGAAG	59.967	20	198	172	369	GAAGATCGGCCCTTTCTGCT	60.107	20	GGGTTTTGTGGCTGCTGAAG	59.967	20	199	171	369
Cluster-9189.0	1	p3	(TGG)5	15	257	271	CACCGGCAGCGTACAATTTT	59.76	20	CAACCACCCTTTGTTCTGCG	59.969	20	234	196	429	CACCGGCAGCGTACAATTTT	59.76	20	AACCACCCTTTGTTCTGCGA	60.107	20	233	196	428	CACCGGCAGCGTACAATTTT	59.76	20	TGGGTTTAGCCACCAAGGTG	60.179	20	186	196	381
Cluster-12086.4922	1	p1	(T)10	10	234	243	TGTCGTTTAGGATGCACTTCCA	59.962	22	ACCCCATTTTGAACGGTTGG	58.955	20	228	87	314	TGTCGTTTAGGATGCACTTCCA	59.962	22	CCCCATTTTGAACGGTTGGA	58.667	20	227	87	313	TGTCGTTTAGGATGCACTTCCA	59.962	22	ACCCCATTTTGAACGGTTGGA	60.412	21	228	87	314
Cluster-12086.4922	2	p2	(TA)7	14	535	548	CCCCCACCCCGAAGATTTTT	60.252	20	TGTGGGATTGGACATCTATATGCA	59.649	24	180	397	576	CCCCCACCCCGAAGATTTTT	60.252	20	GTGGGATTGGACATCTATATGCA	58.09	23	179	397	575	CCCCCACCCCGAAGATTTTT	60.252	20	TGTGGGATTGGACATCTATATGC	58.09	23	180	397	576
Cluster-12086.4921	1	p1	(T)10	10	794	803	CTCGAGTTTTCCTCACGGCA	60.32	20	AGATCCCAAACCTCAACAAACT	57.815	22	275	571	845	TCGAGTTTTCCTCACGGCAC	60.599	20	AGATCCCAAACCTCAACAAACT	57.815	22	274	572	845	TCCTCGAGTTTTCCTCACGG	59.398	20	AGATCCCAAACCTCAACAAACT	57.815	22	277	569	845
Cluster-12086.4921	2	p2	(TA)8	16	1180	1195	CTCCCCCACTGACAGCATTT	59.961	20	GCCTGCAGCTTTGTTGTTCA	59.897	20	194	1038	1231	CTCTTCCCTCTCCCTCTCCC	60.106	20	GCCTGCAGCTTTGTTGTTCA	59.897	20	209	1023	1231	CTGGTGCATGGATAGCTGCT	60.179	20	GCCTGCAGCTTTGTTGTTCA	59.897	20	165	1067	1231
Cluster-12086.4921	3	c*	(TA)6c(AT)9(ATG)6*	47	1799	1845	TCATCTTTGTCTGTTGTCACACT	58.23	23	GTCAACCATATGCCTTGAAAGCT	59.555	23	182	1697	1878	TCTCATCTTTGTCTGTTGTCACAC	59.189	24	GTCAACCATATGCCTTGAAAGCT	59.555	23	184	1695	1878	CTCATCTTTGTCTGTTGTCACACT	59.187	24	GTCAACCATATGCCTTGAAAGCT	59.555	23	183	1696	1878
Cluster-12086.4920	1	p1	(G)10	10	598	607	GCCTTGGACAAAGTGTTGGG	59.611	20	AACAACCTGCTTCGGTCGAT	59.965	20	247	570	816	GCCTTGGACAAAGTGTTGGG	59.611	20	AACCTGCTTCGGTCGATGAG	60.109	20	244	570	813	GCCTTGGACAAAGTGTTGGG	59.611	20	CTGCTTCGGTCGATGAGTGA	59.829	20	241	570	810
Cluster-12086.17040	1	p3	(CAG)8	24	515	538	CGAGAACAACAGCAAACGCA	59.973	20	ATCCCCTCTATGTTGGGGCT	60.029	20	183	397	579	ACGAGAACAACAGCAAACGC	59.972	20	ATCCCCTCTATGTTGGGGCT	60.029	20	184	396	579	CGAGAACAACAGCAAACGCA	59.973	20	GCTGTTGTTGTGACTGCTGG	59.97	20	166	397	562
Cluster-12086.17042	1	p3	(TCA)5	15	1708	1722	CGACTCGACAGCCTTATCCC	59.969	20	GGAACTGATCCCGTTTCTTAGTG	59.067	23	187	1565	1751	GAGGCAGCAAAACATTGGCA	59.966	20	GGAACTGATCCCGTTTCTTAGTG	59.067	23	128	1624	1751	ACTCACCAGCAGCCAATCTC	60.036	20	GGAACTGATCCCGTTTCTTAGTG	59.067	23	272	1480	1751
Cluster-12086.17044	1	p3	(ATG)5	15	395	409	ACGTGCACTTGGGGAAGAAA	60.107	20	GCTCCACACCCCCAACATAA	59.961	20	137	335	471	TTGGGGAAGAAAGGACACGG	59.89	20	GCTCCACACCCCCAACATAA	59.961	20	129	343	471	ACGTGCACTTGGGGAAGAAA	60.107	20	ATTAGCATGCTCCACACCCC	60.107	20	145	335	479
Cluster-12086.17047	2	p1	(A)32	32	1591	1622	ATCCCCAAGGTCAAGGCTTG	59.96	20	TCTGGAGATCAGTCCTTTCCT	57.518	21	224	1486	1709	ATCCCCAAGGTCAAGGCTTG	59.96	20	TCTGGAGATCAGTCCTTTCCTT	58.204	22	224	1486	1709	ATCCCCAAGGTCAAGGCTTG	59.96	20	ATCTGGAGATCAGTCCTTTCCT	57.994	22	225	1486	1710
Cluster-12086.34094	1	p2	(AT)12	24	24	47	CCTGAACTGTGGGAGGGGTA	60.547	20	AGGAAGTCAACCGAGTGAACA	59.239	21	184	0	183	CCTGAACTGTGGGAGGGGTA	60.547	20	TGCAAAAGGAAGTCAACCGAG	59.053	21	190	0	189	CCTGAACTGTGGGAGGGGTA	60.547	20	GCAAAAGGAAGTCAACCGAGT	59.053	21	189	0	188
Cluster-12086.13744	1	p1	(A)10	10	1692	1701	GCCAGGACGACGATCACTAG	59.97	20	TTCGGTTTTCAATTTATTCATCCTTTT	57.228	27	235	1498	1732	GCCAGGACGACGATCACTAG	59.97	20	TTTCGGTTTTCAATTTATTCATCCTTT	57.228	27	236	1498	1733	ATGAAGCCAGGACGACGATC	59.897	20	TTCGGTTTTCAATTTATTCATCCTTTT	57.228	27	240	1493	1732
Cluster-12086.22468	1	p1	(T)11	11	546	556	TCAAGCTTTCAAAAATGGTGGCT	59.866	23	CGTGCAGAGGGCTTCAATGT	60.957	20	240	464	703	TCAAGCTTTCAAAAATGGTGGCT	59.866	23	ATATGTCTCCGTGCAGAGGG	58.956	20	249	464	712	TCAAGCTTTCAAAAATGGTGGCT	59.866	23	GTGCAGAGGGCTTCAATGTT	58.749	20	239	464	702
Cluster-12086.22466	1	p2	(AT)14	28	815	842	TCTCAACCCACAAAAACGGT	57.868	20	AGCCTGTCTGACTTATGCCA	58.721	20	194	758	951	TCTCAACCCACAAAAACGGT	57.868	20	ACACTGAAGCCTGTCTGACT	58.582	20	201	758	958	TCTCAACCCACAAAAACGGTT	58.552	21	AGCCTGTCTGACTTATGCCA	58.721	20	194	758	951
Cluster-12086.22466	2	p1	(T)12	12	1452	1463	GCGACATCCCGAAGTCCTAA	59.541	20	AGTCACCAGATTTAACTCTGATGCT	60.046	25	239	1332	1570	GCGACATCCCGAAGTCCTAA	59.541	20	GTCACCAGATTTAACTCTGATGCT	58.818	24	238	1332	1569	GCGACATCCCGAAGTCCTAA	59.541	20	AGTCACCAGATTTAACTCTGATGC	58.818	24	239	1332	1570
Cluster-12086.22466	3	p3	(TGA)5	15	1646	1660	ACAATGAAAGAGGAAGGAAAGACC	58.927	24	AGAATGGGGAAGACGCTTGG	60.035	20	251	1594	1844	ACAATGAAAGAGGAAGGAAAGACC	58.927	24	GAATGGGGAAGACGCTTGGA	60.035	20	250	1594	1843	ACAATGAAAGAGGAAGGAAAGACC	58.927	24	GGACCAACCGGGGAATTCTT	59.961	20	233	1594	1826
Cluster-12086.22463	1	p2	(TA)8	16	1972	1987	ATGCTCCAGCTTGAGGGAAG	59.745	20	TGTTTGACAGGGCTTCTTTGT	58.266	21	274	1843	2116	ATGCTCCAGCTTGAGGGAAG	59.745	20	TGTTTGACAGGGCTTCTTTGTT	58.904	22	274	1843	2116	GCTCCAGCTTGAGGGAAGTG	60.676	20	TGTTTGACAGGGCTTCTTTGT	58.266	21	272	1845	2116
Cluster-12086.16821	1	p3	(CAA)7	21	1165	1185	AGCCTGTTGTGAAGACGGAG	59.966	20	GGACCCTCATATGGCTTCCC	59.598	20	233	1107	1339	AAGCCTGTTGTGAAGACGGA	59.532	20	GGACCCTCATATGGCTTCCC	59.598	20	234	1106	1339	TGTGAAGACGGAGGAGTTCG	59.403	20	GGACCCTCATATGGCTTCCC	59.598	20	226	1114	1339
Cluster-12086.16823	1	p3	(CGC)6	18	549	566	CCTGGTGGTGGATCTTGACA	59.308	20	TGTCGTGTTACTGTGCAGCT	59.896	20	277	491	767	TCCTGGTGGTGGATCTTGAC	59.016	20	TGTCGTGTTACTGTGCAGCT	59.896	20	278	490	767	GTCCTGGTGGTGGATCTTGA	59.016	20	TGTCGTGTTACTGTGCAGCT	59.896	20	279	489	767
Cluster-12086.32688	1	p3	(GGT)6	18	1504	1521	GACACTCACACGACGTGGAT	60.039	20	CTTCCCCGACGACAACTTCA	59.967	20	224	1396	1619	GAGGACATTGGCATGCAAGC	60.179	20	CTTCCCCGACGACAACTTCA	59.967	20	256	1364	1619	GACACTCACACGACGTGGAT	60.039	20	CCCGACGACAACTTCAAAGC	59.765	20	220	1396	1615
Cluster-12086.26395	1	p1	(T)11	11	347	357	CGAACACTGGACCAGTTGGA	59.894	20	ACAATGATCCCCATTTATGCGT	58.435	22	279	126	404	TGGAAACGACCAAGATGGCA	59.89	20	ACAATGATCCCCATTTATGCGT	58.435	22	263	142	404	GGACCAGTTGGAAACGACCA	60.179	20	ACAATGATCCCCATTTATGCGT	58.435	22	271	134	404
Cluster-12086.26396	1	p3	(CTT)5	15	232	246	ACATGAGCGCCTTGTGAAGA	59.965	20	CCTTGGATGAGACCCAGCAG	60.107	20	243	50	292	AGAACATGAGCGCCTTGTGA	59.965	20	CCTTGGATGAGACCCAGCAG	60.107	20	246	47	292	TTCCCAGAACGCTGAGCATT	59.963	20	CCTTGGATGAGACCCAGCAG	60.107	20	268	25	292
Cluster-12086.18536	1	p1	(A)10	10	84	93	GGATGAAACAGAGTTGCCGC	59.831	20	GAAGTGTCTAGGCGCATTGC	59.625	20	275	12	286	TGAAACAGAGTTGCCGCAGT	60.464	20	GAAGTGTCTAGGCGCATTGC	59.625	20	272	15	286	GAAACAGAGTTGCCGCAGTT	59.337	20	GAAGTGTCTAGGCGCATTGC	59.625	20	271	16	286
Cluster-12086.15376	1	p3	(GGT)7	21	131	151	GATACGGTAGCAACAGTCTGC	58.806	21	GCTTCCTAAACTCCCCCACC	60.034	20	220	28	247	GATACGGTAGCAACAGTCTGC	58.806	21	GGCTTCCTAAACTCCCCCAC	60.034	20	221	28	248	GATACGGTAGCAACAGTCTGC	58.806	21	GCAGCCACTTGAGAGATGGT	60.036	20	269	28	296
Cluster-12086.23417	1	c	(CAA)5ccactcagactccaaccgaaacattttcagag(T)10	57	1317	1373	CCTCTCACGGCTCGAATCAA	59.827	20	ATCCTGAAAGCGGCGATGAA	60.108	20	191	1257	1447	CCTCTCACGGCTCGAATCAA	59.827	20	AATCCTGAAAGCGGCGATGA	60.108	20	192	1257	1448	CCTCTCACGGCTCGAATCAA	59.827	20	AGAATCCTGAAAGCGGCGAT	59.821	20	194	1257	1450
Cluster-12086.23412	1	p1	(A)10	10	233	242	CCATGCGGCAACTAACCTTG	59.829	20	CCCAGGGGGCAATTCACTAG	60.107	20	237	75	311	TTAAAACCCCATGCGGCAAC	59.681	20	CCCAGGGGGCAATTCACTAG	60.107	20	245	67	311	TGCCAGAATGGACACCATGT	59.595	20	CCCAGGGGGCAATTCACTAG	60.107	20	156	156	311
Cluster-12086.38742	1	p2	(AT)9	18	115	132	AGGGAATCCTGAGATGGGTT	57.706	20	CCGGTCAATGGCATTTTGGG	60.108	20	278	37	314	AGGGAATCCTGAGATGGGTT	57.706	20	CCCGGTCAATGGCATTTTGG	60.108	20	279	37	315	AAGGGAATCCTGAGATGGGT	57.706	20	CCGGTCAATGGCATTTTGGG	60.108	20	279	36	314
Cluster-12086.25159	1	p2	(AG)6	12	276	287	AGAAACGGTGGCACTGAGAG	59.966	20	CGTTCTTGTCGCTCAGGCTA	60.109	20	182	145	326	ATGTGGTGAAGGAGCTCTGC	60.036	20	CGTTCTTGTCGCTCAGGCTA	60.109	20	213	114	326	AGAAACGGTGGCACTGAGAG	59.966	20	TGTCGCTCAGGCTATCCAAC	59.824	20	176	145	320
Cluster-12086.18544	1	p3	(GAG)5	15	4085	4099	GAAAAAGGCTGAGGGTTGCG	60.039	20	GCCCAATCATCAACGATGCC	59.969	20	210	3992	4201	CGAAAAAGGCTGAGGGTTGC	60.039	20	GCCCAATCATCAACGATGCC	59.969	20	211	3991	4201	GAAAAAGGCTGAGGGTTGCG	60.039	20	CCCTTCTTTCCCTGCCCAAT	59.958	20	223	3992	4214
Cluster-12086.24822	1	p1	(T)10	10	1002	1011	CCGACACACTCCTCAGCAAA	60.25	20	ACAAAGAGTTCTCGTGGCGT	59.896	20	257	829	1085	CTCACCCCGATGAGAAGCAA	59.75	20	ACAAAGAGTTCTCGTGGCGT	59.896	20	204	882	1085	TGTCCTCACCCCGATGAGAA	60.252	20	ACAAAGAGTTCTCGTGGCGT	59.896	20	208	878	1085
Cluster-12086.41806	1	p2	(TA)10	20	4005	4024	CAAAAATTGCAGAGGCGGGG	60.39	20	TCCATTTTCACCACTCCTTCA	57.126	21	202	3860	4061	GCAGAGGCGGGGAAGATTAT	59.602	20	TCCATTTTCACCACTCCTTCA	57.126	21	194	3868	4061	AAAATTGCAGAGGCGGGGAA	60.542	20	TCCATTTTCACCACTCCTTCA	57.126	21	200	3862	4061
Cluster-12086.41807	1	p2	(TA)11	22	452	473	ACCATGCAATGCCAAATGTGA	59.376	21	AGTGCTAGTTTGCATCAGCT	57.514	20	274	361	634	ACCATGCAATGCCAAATGTGA	59.376	21	ACCCTAGTGCTAGTTTGCATCA	59.428	22	279	361	639	ACCATGCAATGCCAAATGTGA	59.376	21	CCTAGTGCTAGTTTGCATCAGC	59.389	22	277	361	637
Cluster-12086.19666	1	p3	(ATA)5	15	255	269	ACTGGGTTTGGGATCCATCA	58.618	20	AGTTGTATGTCCCGTTTCTGCT	59.961	22	279	155	433	ACTGGGTTTGGGATCCATCA	58.618	20	TTGGGTGTACGGCTTTTCAA	57.946	20	159	155	313	ACTGGGTTTGGGATCCATCA	58.618	20	TTTGGGTGTACGGCTTTTCA	57.946	20	160	155	314
Cluster-12086.19666	2	p1	(A)10	10	852	861	GTGGTCGGCTAACCTCTTCC	60.108	20	GAGGGCATTATCGTCCGAGG	60.038	20	198	754	951	CGATTGTGGTCGGCTAACCT	60.108	20	GAGGGCATTATCGTCCGAGG	60.038	20	203	749	951	GGCGAGGGATTCAGACCATT	59.819	20	GAGGGCATTATCGTCCGAGG	60.038	20	266	686	951
Cluster-12086.38305	1	p1	(T)11	11	341	351	TGTTTCTTGTTTGGGTTTGGGG	59.763	22	AGGGCAGAGGTGAAAAGAACA	59.505	21	182	200	381	TGTTTCTTGTTTGGGTTTGGGG	59.763	22	AGATCAAAGGGCAGAGGTGA	58.339	20	189	200	388	AGGGGGTTGATTGAGATTGGT	58.997	21	GGGTCAACCTTCTTGTTCACC	59.046	21	144	314	457
Cluster-12086.38305	2	p1	(A)10	10	495	504	GGTGAACAAGAAGGTTGACCC	59.046	21	AGCCAATCACATCTGCCACA	59.961	20	239	437	675	GGTGAACAAGAAGGTTGACCCT	60.423	22	AGCCAATCACATCTGCCACA	59.961	20	239	437	675	TCCATCATGCTTTGGGATAGGT	59.215	22	AGCCAATCACATCTGCCACA	59.961	20	258	418	675
Cluster-12086.27423	1	p1	(T)10	10	79	88	GCCAGTGCCATATAAACCACTC	59.381	22	CCCGTTGGGTGGAATCTGAA	59.962	20	253	0	252	GCCAGTGCCATATAAACCACT	58.345	21	CCCGTTGGGTGGAATCTGAA	59.962	20	253	0	252	GCCAGTGCCATATAAACCACTC	59.381	22	AAATGGAGGAGCTCGAAGCC	60.107	20	271	0	270
Cluster-12086.30483	1	p1	(A)10	10	1601	1610	AACGATTCCCCTTTCCAGCA	59.596	20	ACTCGACTTCTTTTCATGACGGA	59.995	23	266	1450	1715	ACGATTCCCCTTTCCAGCAT	59.374	20	ACTCGACTTCTTTTCATGACGGA	59.995	23	265	1451	1715	AACGATTCCCCTTTCCAGCA	59.596	20	TCGACTTCTTTTCATGACGGAGA	59.745	23	264	1450	1713
Cluster-14995.0	1	p2	(AT)8	16	516	531	TCCATGCTGGCAAGATGTGA	59.671	20	TGCTTGGTAACCAATGCAAGG	59.382	21	241	338	578	TCCATGCTGGCAAGATGTGA	59.671	20	GCTTGGTAACCAATGCAAGGT	59.382	21	240	338	577	TCCATGCTGGCAAGATGTGA	59.671	20	TTGCTTGGTAACCAATGCAAGG	59.963	22	242	338	579
Cluster-12086.42699	1	p1	(T)13	13	197	209	GGGCTTGACTATATGTCTGGGG	59.961	22	TGGTACAGAAAGCCAGCCAG	59.963	20	107	161	267	GGGCTTGACTATATGTCTGGGG	59.961	22	GAGGGGAGGGGGCATAGTAT	59.881	20	230	161	390	GGGCTTGACTATATGTCTGGGG	59.961	22	ATTGCAGTCACGGATGCAGT	60.322	20	207	161	367
Cluster-12086.32979	1	p3	(CAG)5	15	148	162	GCAGAATGCCCTCGTTCTCT	60.108	20	CCATGGACAGGTGAGGGTTG	60.323	20	264	35	298	AGCAGAATGCCCTCGTTCTC	60.108	20	CCATGGACAGGTGAGGGTTG	60.323	20	265	34	298	GCAGAATGCCCTCGTTCTCT	60.108	20	AAACCATGGACAGGTGAGGG	59.594	20	267	35	301
Cluster-12086.31689	1	p1	(T)11	11	69	79	GCCTCCTTTCCCACCCATTT	60.252	20	GCCAGCTCCACAGATTTCCT	60.035	20	210	21	230	GCCTCCTTTCCCACCCATTT	60.252	20	GTGCTTGAGCTCTCACCCTT	59.964	20	263	21	283	CCATTACGCCTCCTTTCCCA	59.745	20	GCCAGCTCCACAGATTTCCT	60.035	20	217	14	230
Cluster-12086.25495	1	p1	(A)10	10	1409	1418	ATCCTACCAGCCTAGGTGCA	60.031	20	GCAGTGGCTACTTGACGGTA	59.754	20	136	1343	1478	TGGTCTTCACGCAGTCATCC	60.037	20	GCAGTGGCTACTTGACGGTA	59.754	20	222	1257	1478	CTACCAGCCTAGGTGCACTG	59.823	20	GCAGTGGCTACTTGACGGTA	59.754	20	133	1346	1478
Cluster-12086.39160	1	p1	(A)10	10	397	406	CTTCCTGCAGGTGGGCAATA	60.034	20	GGTTTGGGTGTCGGATGGAT	60.034	20	218	230	447	CTTCCTGCAGGTGGGCAATA	60.034	20	TTGGGTGTCGGATGGATGTG	60.036	20	215	230	444	CTTCCTGCAGGTGGGCAATA	60.034	20	GGTGTCGGATGGATGTGTGT	60.036	20	212	230	441
Cluster-10171.0	1	p3	(CGC)6	18	62	79	CCGTAAATCCTCACCAGCCA	59.748	20	GCTTCTGGAGACCTTTGGCT	59.963	20	234	20	253	CCGTAAATCCTCACCAGCCA	59.748	20	AGCTTCTGGAGACCTTTGGC	59.963	20	235	20	254	AAATCCTCACCAGCCACCTC	59.67	20	GCTTCTGGAGACCTTTGGCT	59.963	20	230	24	253
Cluster-12086.31358	1	p1	(T)10	10	373	382	GGATCCGCTTTGGGTTTTCG	59.83	20	AGCATGCAAGGAACAGAGGT	59.597	20	167	338	504	CTGCTTTGGATCCGCTTTGG	59.828	20	AGCATGCAAGGAACAGAGGT	59.597	20	174	331	504	TCCGCTTTGGGTTTTCGCTA	60.25	20	AGCATGCAAGGAACAGAGGT	59.597	20	164	341	504
Cluster-12086.3688	1	p1	(A)16	16	124	139	CCACCACCCACCACTACAAA	59.816	20	CGGCCACTTCACTTCCTCTT	59.965	20	230	56	285	CCACCACCCACCACTACAAA	59.816	20	GAAGCAGTGGTCTCAGCCAT	60.036	20	252	56	307	CCACCACCCACCACTACAAA	59.816	20	TCTGAAGCAGTGGTCTCAGC	59.68	20	255	56	310
Cluster-12086.26089	1	p1	(T)10	10	1110	1119	GAAGGCAAGCCAACTGTGTG	59.969	20	ACACCCAGCTTTTCATGCAA	58.588	20	222	973	1194	AAGCCAACTGTGTGGTGTGA	60.035	20	ACACCCAGCTTTTCATGCAA	58.588	20	216	979	1194	CAAGCCAACTGTGTGGTGTG	59.899	20	ACACCCAGCTTTTCATGCAA	58.588	20	217	978	1194
Cluster-12234.0	1	p3	(AGA)6	18	181	198	CTCGACCACCGTTAACCCAA	59.966	20	CCTTTCGACTTCTCCGGTGA	59.398	20	174	103	276	CTCGACCACCGTTAACCCAA	59.966	20	TCCTTTCGACTTCTCCGGTG	59.398	20	175	103	277	GTCTCGACCACCGTTAACCC	60.389	20	CCTTTCGACTTCTCCGGTGA	59.398	20	176	101	276
Cluster-11612.0	1	p1	(A)22	22	294	315	CTCCAAGTACCAAAGCAACAGT	58.786	22	AGTATGCTGTCGCGGTTCAA	60.038	20	269	207	475	ACTCCAAGTACCAAAGCAACAG	58.786	22	AGTATGCTGTCGCGGTTCAA	60.038	20	270	206	475	TCCAAGTACCAAAGCAACAGT	57.709	21	AGTATGCTGTCGCGGTTCAA	60.038	20	268	208	475
Cluster-12086.37215	1	p3	(AAT)5	15	26	40	GGATACACCAAATTACTGACCCC	58.795	23	TCCAAAACATTGGAGCAGCA	58.298	20	241	0	240	GGATACACCAAATTACTGACCCC	58.795	23	TCCAAAACATTGGAGCAGCAT	58.75	21	241	0	240	GGATACACCAAATTACTGACCCC	58.795	23	CCAAAACATTGGAGCAGCAT	57.245	20	240	0	239
Cluster-12086.37210	1	p2	(GA)6	12	1966	1977	AAGTTGAACCCAGCCAGCAT	60.179	20	AGTCAGATTGCCAGCTGTTC	58.181	20	150	1851	2000	GAAAGTTGAACCCAGCCAGC	59.685	20	AGTCAGATTGCCAGCTGTTC	58.181	20	152	1849	2000	CCAGCCAGCATGGTTACACT	60.323	20	AGTCAGATTGCCAGCTGTTC	58.181	20	141	1860	2000
Cluster-12086.42637	1	p1	(T)10	10	146	155	TGTTGAAAAGACTGCGAAAGAGA	58.812	23	TGTGGAAGTCCCGAAGATGC	60.036	20	226	94	319	TGTTGAAAAGACTGCGAAAGAGA	58.812	23	GCCCGGCGTTAGTCATGTAT	60.25	20	252	94	345	TGTTGAAAAGACTGCGAAAGAGA	58.812	23	GTGGAAGTCCCGAAGATGCT	59.749	20	225	94	318
Cluster-12086.42637	2	p3	(TGT)5	15	2207	2221	ACCTGGACAATGTGGCTAGC	60.035	20	CAGTTTCCACAACAGCAGCG	60.317	20	263	1984	2246	CCTGGACAATGTGGCTAGCA	60.035	20	CAGTTTCCACAACAGCAGCG	60.317	20	262	1985	2246	GCATCAAGCTCGAAGCCTTC	59.623	20	CCCAACAGCAACAACCACAG	59.897	20	268	2002	2269
Cluster-12086.40703	1	p3	(GCC)5	15	99	113	ACCTCGGATTTCTTCTGGCTG	60.066	21	AAGCTATACGGCCGATGAGC	60.038	20	270	75	344	ACCTCGGATTTCTTCTGGCTG	60.066	21	CATCTCGACGGCGGTTAGAA	59.9	20	218	75	292	ACCTCGGATTTCTTCTGGCTG	60.066	21	ATCTCGACGGCGGTTAGAAC	59.9	20	217	75	291
Cluster-8809.0	1	p2	(GT)6	12	516	527	CTCAGTTTGCTCACGCTCCT	60.32	20	TCTGTTGAAATTGCAAGCTGTGT	59.869	23	264	318	581	AGCACTCGACTCAGTTTGCT	59.609	20	TCTGTTGAAATTGCAAGCTGTGT	59.869	23	273	309	581	ACTCAGTTTGCTCACGCTCC	60.601	20	TCTGTTGAAATTGCAAGCTGTGT	59.869	23	265	317	581
Cluster-12086.16462	1	p1	(T)10	10	208	217	TGGCTAGTGGCTACTCTCCT	59.368	20	CGACAACACAAGTTCCGGGA	60.531	20	246	22	267	TGGCTAGTGGCTACTCTCCT	59.368	20	TCGACAACACAAGTTCCGGG	60.531	20	247	22	268	TGGCTAGTGGCTACTCTCCT	59.368	20	ACAACACAAGTTCCGGGAGT	59.455	20	244	22	265
Cluster-12086.16467	1	p1	(T)10	10	2689	2698	AGACCGAAATGCCTGATGTGT	59.996	21	TCCCTTCCGGAAACTTCTATGC	60.093	22	276	2614	2889	ACAGACCGAAATGCCTGATGT	59.996	21	TCCCTTCCGGAAACTTCTATGC	60.093	22	278	2612	2889	AGACCGAAATGCCTGATGTGT	59.996	21	TCATCCCTTCCGGAAACTTCT	58.734	21	279	2614	2892
Cluster-12086.29473	1	p1	(A)10	10	2883	2892	AGCCAACCACCTCTTTCAGT	59.153	20	CCATCCTCTATGCACTGCCA	59.529	20	263	2832	3094	AGCCAACCACCTCTTTCAGT	59.153	20	TCCATCCTCTATGCACTGCC	59.239	20	264	2832	3095	AGCCAACCACCTCTTTCAGTT	59.785	21	CCATCCTCTATGCACTGCCA	59.529	20	263	2832	3094
Cluster-12086.26084	1	c	(A)12gaaggctcagattgaaactagaaaaccacgatatcttcttctcttcaggtaagcaatccatctatgatctatctttgcctgtg(T)11	106	47	152	ACCTAACCGACTTGAAGGCA	58.947	20	GAACAGTACCGGAAGCGACA	60.039	20	215	2	216	ACCTAACCGACTTGAAGGCA	58.947	20	ACCGCTGCGAGAGAAATAGG	59.897	20	179	2	180	ACCTAACCGACTTGAAGGCA	58.947	20	GGCTTCCATCGGATTCGGAA	60.179	20	257	2	258
Cluster-12086.22866	1	p2	(TA)12	24	477	500	AAGCCTCTGTTGGTCTGGTG	59.891	20	AGTGATCTGTTAGGACCCTCT	57.233	21	276	304	579	CCTCGAGGGTGATGGTCTTG	59.823	20	AGTGATCTGTTAGGACCCTCT	57.233	21	196	384	579	GGTCTTGCCAGTGAGGGTTT	60.179	20	AGTGATCTGTTAGGACCCTCT	57.233	21	183	397	579
Cluster-6863.0	1	p3	(TCC)5	15	425	439	CAAGTGCCAATAGCCATCGC	59.97	20	ATGGGCGCTTGTGTATCCTC	60.179	20	221	269	489	GCAAGTGCCAATAGCCATCG	59.97	20	ATGGGCGCTTGTGTATCCTC	60.179	20	222	268	489	CGCAAGTGCCAATAGCCATC	59.97	20	ATGGGCGCTTGTGTATCCTC	60.179	20	223	267	489
Cluster-12086.28700	1	p2	(CA)7	14	219	232	CAGATTTGCACCGCCTTTCC	60.109	20	AACCCGAATGCCCCATTTCT	59.959	20	250	182	431	AGATTTGCACCGCCTTTCCT	60.251	20	AACCCGAATGCCCCATTTCT	59.959	20	249	183	431	TGTTTCAGATTTGCACCGCC	59.686	20	AACCCGAATGCCCCATTTCT	59.959	20	255	177	431
Cluster-12086.28702	1	p1	(T)14	14	198	211	GGATGGGTCCCATGCTTTCT	59.74	20	CGGGTCAAGCACTGCAAAAT	59.685	20	273	168	440	GGATGGGTCCCATGCTTTCT	59.74	20	ACCAGCCCTTGTTTCCATGA	59.518	20	210	168	377	GGATGGGTCCCATGCTTTCT	59.74	20	GCTTCTCTACCAGCCCTTGT	59.384	20	218	168	385
Cluster-12086.28705	1	p2	(AT)10	20	658	677	ATCATTCACAATCCGGGCGT	60.107	20	CCTCGATGTTGGGTGGGATT	59.744	20	273	530	802	ATCATTCACAATCCGGGCGT	60.107	20	GGGATTAGGACACCCCATGG	59.521	20	259	530	788	ATCATTCACAATCCGGGCGT	60.107	20	TCCTCGATGTTGGGTGGGAT	60.62	20	274	530	803
Cluster-12086.11449	1	p1	(A)10	10	440	449	ATTGGGAGGGAAGCAACGAG	60.035	20	TCAGAAACAGACATCCGAAAGA	57.399	22	277	209	485	TGGAACCCATGGCTCTTCTG	59.671	20	TCAGAAACAGACATCCGAAAGA	57.399	22	164	322	485	GAACCCATGGCTCTTCTGGT	59.67	20	TCAGAAACAGACATCCGAAAGA	57.399	22	162	324	485
Cluster-13567.0	1	c	(T)11atttcgaaagcccagacttaagaatggaacccctttcttagcttaaaaacacaaagtcaaaaccctcaaatcctc(T)16	102	245	346	GTTGCTCCGTCGTCTCTGAC	60.73	20	CGAGTACCTGGGCCATTTCA	59.748	20	273	192	464	GTTGCTCCGTCGTCTCTGAC	60.73	20	CCGAGTACCTGGGCCATTTC	60.464	20	274	192	465	TTGCTCCGTCGTCTCTGAC	59.42	19	CGAGTACCTGGGCCATTTCA	59.748	20	272	193	464
Cluster-12086.10181	1	p3	(TGA)6	18	700	717	TTGCGATGAAAGGCCGAGAT	60.108	20	CTCAAGGCACCCCTGTACAA	59.6	20	164	622	785	AAACTTGCGATGAAAGGCCG	59.759	20	CTCAAGGCACCCCTGTACAA	59.6	20	168	618	785	TTTTTCTGCCTTGCGCCAAG	60.249	20	CTCAAGGCACCCCTGTACAA	59.6	20	140	646	785
Cluster-12086.10181	2	c*	(A)13(AAT)6*	29	1442	1470	TGCTCAAGATTATGCGTTTGCT	59.251	22	TCGCTCCTATCCGGGGTAC	60.228	19	263	1258	1520	TGCTCAAGATTATGCGTTTGCT	59.251	22	GTCGCTCCTATCCGGGGTA	60.228	19	264	1258	1521	TGCTCAAGATTATGCGTTTGCT	59.251	22	GTCGCTCCTATCCGGGGTAC	61.522	20	264	1258	1521
Cluster-7530.0	1	p1	(A)10	10	229	238	GGGGGAACAAAAACTTGAGCT	58.961	21	TGTTTGGGTTCTCAGAGCTGA	59.232	21	201	97	297	AGGGGGAACAAAAACTTGAGC	58.961	21	TGTTTGGGTTCTCAGAGCTGA	59.232	21	202	96	297	GGGGGAACAAAAACTTGAGCT	58.961	21	AGTGTTTGGGTTCTCAGAGCT	59.229	21	203	97	299
Cluster-1694.0	1	p3	(AGA)5	15	290	304	CCGGAGACCGTATTCGTGAG	59.971	20	GGATGGTGATTGGCAATGGC	59.895	20	199	160	358	CCGGAGACCGTATTCGTGAG	59.971	20	GGTGATTGGCAATGGCACTC	59.826	20	195	160	354	AGACCGTATTCGTGAGACGC	59.902	20	GGATGGTGATTGGCAATGGC	59.895	20	195	164	358
Cluster-2136.0	1	p3	(CAC)6	18	1313	1330	GGCAACAACAGTCCAACACC	59.898	20	TGGAGAAAGAGTGGACAGCT	58.278	20	175	1278	1452	GAAAAGAATGGTGGCAGCGG	60.109	20	TGGAGAAAGAGTGGACAGCT	58.278	20	205	1248	1452	GGAAAAGAATGGTGGCAGCG	60.109	20	TGGAGAAAGAGTGGACAGCT	58.278	20	206	1247	1452
Cluster-5444.0	1	p3	(TCT)6	18	586	603	GAGCCAGCCTCTCAAACCTT	59.963	20	AGGGCAAACCACGAAGGAAA	60.106	20	175	493	667	GAGCCAGCCTCTCAAACCTT	59.963	20	TGAGGATAGGGCAAACCACG	59.748	20	182	493	674	GAGCCAGCCTCTCAAACCTT	59.963	20	GGGCAAACCACGAAGGAAAG	59.686	20	174	493	666
Cluster-12086.22709	1	p1	(T)10	10	985	994	TCCGCTGTCACTAGATGTACA	58.281	21	CGTACTCGGTGGCGGATTTA	59.899	20	195	900	1094	TCCGCTGTCACTAGATGTACA	58.281	21	ATTATCGTACTCGGTGGCGG	59.687	20	200	900	1099	TCCGCTGTCACTAGATGTACATG	59.933	23	CGTACTCGGTGGCGGATTTA	59.899	20	195	900	1094
Cluster-12086.22700	1	p3	(GCA)5	15	238	252	TGGATTTGTGGTCCATGGAAAC	59.103	22	AAGGGTGCTTTCTACGGCAA	59.89	20	263	207	469	TGGATTTGTGGTCCATGGAA	57.011	20	AAGGGTGCTTTCTACGGCAA	59.89	20	263	207	469	TGGATTTGTGGTCCATGGAAAC	59.103	22	CATGCTCCAGGGCATAGGTC	60.251	20	117	207	323
Cluster-16530.0	1	p1	(A)16	16	304	319	TTGGACCGCACCAAATTGTG	59.613	20	CCATGCACGTCATAATCTCTCC	58.937	22	174	196	369	GGACCGCACCAAATTGTGTT	59.612	20	CCATGCACGTCATAATCTCTCC	58.937	22	172	198	369	TGGACCGCACCAAATTGTGT	60.753	20	CCATGCACGTCATAATCTCTCC	58.937	22	173	197	369
Cluster-12086.32622	1	p3	(TTA)5	15	3300	3314	CCGTGGTGGTGGTGCTTTAA	60.82	20	TCCCTCTGCTCCTATCCATCA	59.495	21	139	3266	3404	CCGTGGTGGTGGTGCTTTAA	60.82	20	TCTTCCCTCTGCTCCTATCCA	59.424	21	142	3266	3407	CGTGGTGGTGGTGCTTTAAA	58.974	20	TCCCTCTGCTCCTATCCATCA	59.495	21	138	3267	3404
Cluster-6670.0	1	p3	(AGA)5	15	570	584	GATGCGGCGGATGTTGAATC	60.041	20	TGATACTGCTGGCTTCGGAG	59.538	20	270	484	753	GATGCGGCGGATGTTGAATC	60.041	20	GATACTGCTGGCTTCGGAGA	59.253	20	269	484	752	GATGCGGCGGATGTTGAATC	60.041	20	ATGATACTGCTGGCTTCGGAG	59.93	21	271	484	754
Cluster-6670.0	2	p3	(AGC)5	15	875	889	AGAGTTTCTCCGAAGCCAGC	60.037	20	CGTATGCCTGCCGATGGTAT	60.037	20	198	727	924	AGAGTTTCTCCGAAGCCAGC	60.037	20	GCAACCATTCACCGTATGCC	59.899	20	210	727	936	AGAGTTTCTCCGAAGCCAGC	60.037	20	TTCAGACAAGACCCGAGGGA	60.179	20	265	727	991
Cluster-12086.13230	1	p3	(TTC)5	15	52	66	TGCAATTGAGATTCATAACTGGG	57.16	23	TCCCACTCCCTTTCCTGGAA	60.104	20	182	26	207	TGCAATTGAGATTCATAACTGGG	57.16	23	TTCCCACTCCCTTTCCTGGA	60.104	20	183	26	208	ATGCAATTGAGATTCATAACTGGG	57.599	24	TCCCACTCCCTTTCCTGGAA	60.104	20	183	25	207
Cluster-12910.0	1	p3	(CGA)7	21	324	344	TCCACGACCAAGTACAAGAGC	59.999	21	AGACAAAGACATAGCAGGCGA	59.449	21	277	233	509	CCACGACCAAGTACAAGAGCT	59.999	21	AGACAAAGACATAGCAGGCGA	59.449	21	276	234	509	TCCACGACCAAGTACAAGAGC	59.999	21	CAGACAAAGACATAGCAGGCG	59.337	21	278	233	510
Cluster-12086.42162	1	p1	(T)10	10	702	711	GAGGTCCGGATCAAGAGCTG	59.896	20	AACCCTTAACAACTCCGCGA	59.606	20	246	508	753	GTGGAGGAGGCAGATCAACC	60.107	20	AACCCTTAACAACTCCGCGA	59.606	20	112	642	753	CAAGAGCAGACCCGAGAAGG	60.108	20	AACCCTTAACAACTCCGCGA	59.606	20	271	483	753
Cluster-12086.3778	1	p3	(GAA)5	15	467	481	CGGTTGCAGAAAGTGGTGAAG	60.002	21	CGCCCACCGAATATCCTCTC	60.038	20	267	437	703	GCGGTTGCAGAAAGTGGTG	60.009	19	CGCCCACCGAATATCCTCTC	60.038	20	268	436	703	CGGTTGCAGAAAGTGGTGAA	58.979	20	CGCCCACCGAATATCCTCTC	60.038	20	267	437	703
Cluster-9007.0	1	p1	(A)14	14	83	96	CCAATCCAACCATGCCAACA	59.025	20	AGGATCGTTTCGGAGGATCA	58.223	20	138	2	139	ACCAATCCAACCATGCCAAC	59.024	20	AGGATCGTTTCGGAGGATCA	58.223	20	139	1	139	CCAACCATGCCAACAGAACA	58.961	20	AGGATCGTTTCGGAGGATCA	58.223	20	133	7	139
Cluster-12086.14168	1	p1	(T)10	10	930	939	GCCATCTGAAATCGCTGCTG	59.971	20	GCATTGGTTGATGCTGTTGC	58.927	20	225	776	1000	CATGAGAACCTCCCCAACCC	60.034	20	GCATTGGTTGATGCTGTTGC	58.927	20	259	742	1000	CCATGAGAACCTCCCCAACC	60.034	20	GCATTGGTTGATGCTGTTGC	58.927	20	260	741	1000
Cluster-12086.29862	1	c	(TC)6cttccatcccctccccaccgccttctctgaagaacaaagaactgtgagaaatgaaagaataa(AAAT)5	94	186	279	GTACAAAGACCGCCGACTGA	60.039	20	ACCTGCGACAACATATATTCCGT	60.181	23	248	79	326	CGCCGTCGTGTTTCTTTACC	59.838	20	ACCTGCGACAACATATATTCCGT	60.181	23	178	149	326	TACAAAGACCGCCGACTGAG	59.757	20	ACCTGCGACAACATATATTCCGT	60.181	23	247	80	326
Cluster-13277.0	1	p1	(A)12	12	1036	1047	TCACTGGTTGTTCCACCACT	59.084	20	TGAGGCTGTGCTTTGTTCCA	60.107	20	184	977	1160	TCACTGGTTGTTCCACCACT	59.084	20	TCCTTGCTTGTTGAGGCTGT	59.817	20	195	977	1171	TCACTGGTTGTTCCACCACT	59.084	20	CCTTGCTTGTTGAGGCTGTG	59.687	20	194	977	1170
Cluster-2459.0	1	p2	(AG)13	26	70	95	GTTGCTGCTGCGTAGACG	59.228	18	GCTGTAGCTGAACCCTTTGC	59.476	20	195	0	194	GTTGCTGCTGCGTAGACG	59.228	18	TCCCTTCACCTTGCTTTCCA	59.15	20	257	0	256	GTTGCTGCTGCGTAGACG	59.228	18	TCCCTTCACCTTGCTTTCCAA	59.783	21	257	0	256
Cluster-12086.1210	1	p1	(T)10	10	1525	1534	GGAACATGCAGGGTGAGGAG	60.394	20	ACACGTCTTCACCTCTTCACC	59.931	21	159	1400	1558	TAGAGCTGGAACATGCAGGG	59.457	20	ACACGTCTTCACCTCTTCACC	59.931	21	166	1393	1558	GAACATGCAGGGTGAGGAGA	59.385	20	ACACGTCTTCACCTCTTCACC	59.931	21	158	1401	1558
Cluster-12086.9760	1	p3	(GCT)7	21	881	901	TCACCCCTCTATGCACATGA	58.122	20	TGCCAAGAACCGAATCTGCA	60.251	20	267	768	1034	TCACCCCTCTATGCACATGA	58.122	20	GGAGACTCTGCCAAGAACCG	60.39	20	275	768	1042	TCACCCCTCTATGCACATGA	58.122	20	CTGCCAAGAACCGAATCTGC	59.551	20	268	768	1035
Cluster-12086.9765	1	p1	(A)10	10	2613	2622	AGGAAATTGACCAAGAACCCAGA	59.86	23	TTGCGGAATGTGAAGGGGTT	60.179	20	221	2479	2699	AGGAAATTGACCAAGAACCCAGA	59.86	23	TTTGCGGAATGTGAAGGGGT	60.179	20	222	2479	2700	GGAAATTGACCAAGAACCCAGAC	59.744	23	TTGCGGAATGTGAAGGGGTT	60.179	20	220	2480	2699
Cluster-12086.23895	1	c	(T)18gccttgtccgtttaaagtggataagctttttcaattttattttctgcttc(T)10	78	335	412	TGGTTGGCGTTTCGTTTACG	59.696	20	TGAAGTGAACCTACCGTGGC	59.966	20	279	194	472	TGGTTGGCGTTTCGTTTACG	59.696	20	ACCGTGGCGACTTAGTTCAG	60.039	20	267	194	460	GGTTGGCGTTTCGTTTACGG	60.385	20	TGAAGTGAACCTACCGTGGC	59.966	20	278	195	472
Cluster-12086.4063	1	p1	(A)10	10	86	95	ACATGTGGAATCAGAATGAAAAACA	57.947	25	TTGCAGGATCTCTCCACTGG	59.093	20	132	34	165	TGTGGAATCAGAATGAAAAACATGAGA	59.769	27	TTGCAGGATCTCTCCACTGG	59.093	20	129	37	165	ACATGTGGAATCAGAATGAAAAACA	57.947	25	CAGGATCTCTCCACTGGCAT	58.87	20	129	34	162
Cluster-12086.39364	1	p5	(TGCCC)5	25	2247	2271	CAGCAGGCGATTGCAAGTTT	60.039	20	TGCGATGGAAACAATGCAGC	60.109	20	133	2221	2353	CAGCAGGCGATTGCAAGTTT	60.039	20	CAAGCCCCAAGAGTGTTCCT	59.889	20	163	2221	2383	CAGCAGGCGATTGCAAGTTT	60.039	20	ATGCAGCAGGAACAGGTTGT	60.179	20	120	2221	2340
Cluster-12086.15944	1	p3	(CGC)5	15	565	579	TTCGGACAAGTCGTGGAAGG	59.967	20	ACCCATGGTGACCACGAAAA	59.816	20	225	437	661	TTCGGACAAGTCGTGGAAGG	59.967	20	AACCCATGGTGACCACGAAA	59.816	20	226	437	662	TTCGGACAAGTCGTGGAAGG	59.967	20	AAACCCATGGTGACCACGAA	59.816	20	227	437	663
Cluster-12086.4683	1	p1	(A)10	10	206	215	TGTGCCCAACAGATCCACTT	59.522	20	TGCTTCCATATGCCCAACAA	57.771	20	148	106	253	TGTGCCCAACAGATCCACTT	59.522	20	TTGCTTCCATATGCCCAACA	57.771	20	149	106	254	ATGTGCCCAACAGATCCACT	59.299	20	TGCTTCCATATGCCCAACAA	57.771	20	149	105	253
Cluster-12086.4688	1	p3	(AAT)12	36	1857	1892	GCCAGCAGCTTCCAAATGAT	59.178	20	TGATCCCCAGATTTGGCAGT	58.998	20	218	1794	2011	GCCAGCAGCTTCCAAATGAT	59.178	20	GGTTGATCCCCAGATTTGGC	58.885	20	221	1794	2014	GCCAGCAGCTTCCAAATGAT	59.178	20	TTGATCCCCAGATTTGGCAGT	59.641	21	219	1794	2012
Cluster-12086.12629	1	p1	(A)10	10	143	152	TCAACTTTCCCATCAAATCCCC	58.56	22	CTAACAGTCTGGGGCTGGTG	60.036	20	269	118	386	TCAACTTTCCCATCAAATCCCC	58.56	22	GGTTGTGGCTGTGCATGAAG	60.039	20	199	118	316	TCAACTTTCCCATCAAATCCCC	58.56	22	GTCTGGGGCTGGTGTTGATT	60.251	20	263	118	380
Cluster-12086.12624	1	p3	(CCA)5	15	396	410	AACGGGGCAGAGAATGACAG	60.036	20	AACAGCAGTGATGCCAAGGT	60.179	20	210	250	459	AACGGGGCAGAGAATGACAG	60.036	20	TGACAACAGCAGTGATGCCA	60.179	20	214	250	463	AACGGGGCAGAGAATGACAG	60.036	20	CAACAGCAGTGATGCCAAGG	59.757	20	211	250	460
Cluster-12086.6686	1	p3	(GAA)5	15	1346	1360	CGAAGTCCCATGAAGCGAGA	59.827	20	AGCCCCTCAAAACCATATCCT	58.782	21	186	1225	1410	CGAAGTCCCATGAAGCGAGA	59.827	20	AGAAAAGCCCCTCAAAACCA	57.53	20	191	1225	1415	TATGAAGTGGGTTCGTCGGG	59.467	20	AGCCCCTCAAAACCATATCCT	58.782	21	227	1184	1410
Cluster-12086.7082	1	p1	(T)10	10	1370	1379	ACCGGTCCCATCACCAAAAA	59.814	20	CCCCTCCTCCTCCTCTTTGT	60.253	20	267	1261	1527	AACCGGTCCCATCACCAAAA	59.814	20	CCCCTCCTCCTCCTCTTTGT	60.253	20	268	1260	1527	AAACCGGTCCCATCACCAAA	59.814	20	CCCCTCCTCCTCCTCTTTGT	60.253	20	269	1259	1527
Cluster-12086.7086	1	p2	(TA)7	14	220	233	CCTTTACCGCAATAGCATCCG	59.469	21	AGCAAACTTTTGGGGGTCCA	60.032	20	261	38	298	GGTCCTTTACCGCAATAGCA	57.967	20	AGCAAACTTTTGGGGGTCCA	60.032	20	264	35	298	CTTTACCGCAATAGCATCCGT	58.79	21	AGCAAACTTTTGGGGGTCCA	60.032	20	260	39	298
Cluster-12086.39985	1	p1	(T)13	13	34	46	ACGACTATCACAGATTATTCTCTATGC	58.759	27	ACAGGTGATGTTTGCCTCCA	59.522	20	165	1	165	CGACTATCACAGATTATTCTCTATGCT	58.542	27	ACAGGTGATGTTTGCCTCCA	59.522	20	164	2	165	ACGACTATCACAGATTATTCTCTATGC	58.759	27	AGGTGATGTTTGCCTCCACT	59.226	20	163	1	163
Cluster-12086.6350	1	p2	(CT)6	12	290	301	CTGGGCTTTCTTGGGGTAGG	60.034	20	AGGGGCTCTTTCGAAAGCTC	60.036	20	225	258	482	CCTGGGCTTTCTTGGGGTAG	60.034	20	AGGGGCTCTTTCGAAAGCTC	60.036	20	226	257	482	CTTCCACTGGCAGCGAGTAA	60.037	20	AGGGGCTCTTTCGAAAGCTC	60.036	20	249	234	482
Cluster-12086.17467	1	p4	(AAAC)5	20	2054	2073	TCCGCTGAGTACCCTTTTTCC	59.997	21	TCCTCCCCTATCTTCCTGAATT	57.698	22	278	1826	2103	TCCGCTGAGTACCCTTTTTCC	59.997	21	ATCCTCCCCTATCTTCCTGAAT	57.483	22	279	1826	2104	TCCGCTGAGTACCCTTTTTCC	59.997	21	TCCTCCCCTATCTTCCTGAATTT	58.354	23	278	1826	2103
Cluster-12086.21126	1	p6	(AGAAAC)7	42	2368	2409	GAGGAGGAAGACGGTGGTTG	60.037	20	TCCTTTCCACCAACAAATCCCA	60.091	22	207	2262	2468	TCCTTAATGGGTTCGGCGTC	60.108	20	TCCTTTCCACCAACAAATCCCA	60.091	22	279	2190	2468	TGGGGGACTGTTTGTTCGTC	60.179	20	TCCTTTCCACCAACAAATCCCA	60.091	22	189	2280	2468
Cluster-12086.26585	1	p2	(CT)16	32	23	54	GGTACTCCCCTGCTCTTTGG	59.747	20	TGATTCGCGGGGTGATTTGA	60.036	20	102	0	101	GGTACTCCCCTGCTCTTTGG	59.747	20	TTTCCTTCCTGCATGGCCAT	59.958	20	123	0	122	GGTACTCCCCTGCTCTTTGG	59.747	20	ATTTCCTTCCTGCATGGCCA	59.958	20	124	0	123
Cluster-12086.26585	2	p3	(GAA)8	24	701	724	ACCATCTTGCGGAAGAACCT	59.307	20	GACCGAAGTAGACGCTGCAT	60.179	20	269	599	867	ACCATCTTGCGGAAGAACCT	59.307	20	ACCGAAGTAGACGCTGCATT	59.753	20	268	599	866	GGCACCTGAACCAGAGACAA	59.891	20	ACAGCCACAACACTCTCACT	59.167	20	201	573	773
Cluster-12086.26587	1	p1	(T)16	16	1442	1457	GATCCAAAGGTCCAGGTGGG	60.034	20	AGTTAATCAACAGTAGAAATTCGTGA	57.173	26	228	1259	1486	ATGGCAGGAACGAATGCAGA	60.035	20	AGTTAATCAACAGTAGAAATTCGTGA	57.173	26	270	1217	1486	GAGGAGGCTATGGCAGGAAC	59.892	20	AGTTAATCAACAGTAGAAATTCGTGA	57.173	26	279	1208	1486
Cluster-12086.18351	1	p1	(A)12	12	1711	1722	TCAATGTCCACAATTGCCACC	59.382	21	TTCTACAGGCAGCTTCAGGC	60.036	20	190	1657	1846	CAATGTCCACAATTGCCACCT	59.38	21	TTCTACAGGCAGCTTCAGGC	60.036	20	189	1658	1846	TCAATGTCCACAATTGCCACC	59.382	21	GGCAGCTTCAGGCAGGTTAT	60.395	20	183	1657	1839
Cluster-2972.0	1	p5	(TTTTA)6	30	121	150	GGATCATGCACCGTCCGATA	59.683	20	GCACATGACCCTTCCTGACA	59.963	20	176	49	224	ATCGGATGGATCATGCACCG	60.321	20	GCACATGACCCTTCCTGACA	59.963	20	183	42	224	GGATCATGCACCGTCCGATA	59.683	20	GACATGGCCGGCTGTTTAAC	59.83	20	160	49	208
Cluster-12086.25588	1	p2	(TC)6	12	156	167	AAACTTGTCTCGGCCTAGCT	59.023	20	CCTTGCAGAGCTTCTCCCAA	59.963	20	244	50	293	TGAGAAACTTGTCTCGGCCT	58.951	20	CCTTGCAGAGCTTCTCCCAA	59.963	20	248	46	293	GAAACTTGTCTCGGCCTAGCT	60.067	21	CCTTGCAGAGCTTCTCCCAA	59.963	20	245	49	293
Cluster-12086.25587	1	p1	(T)10	10	1479	1488	ATACTGCCCCAATTTCCGCA	60.034	20	GTTGGCAAGCCATTTCCTGG	60.037	20	211	1433	1643	ATACTGCCCCAATTTCCGCA	60.034	20	CCGTTAAGAGGTGCTCGGAA	59.754	20	241	1433	1673	ATACTGCCCCAATTTCCGCA	60.034	20	TTAAGAGGTGCTCGGAAGGC	59.751	20	238	1433	1670
Cluster-12086.24988	1	p3	(GAA)5	15	1310	1324	GTCCATCTCAGCCTGCAACT	60.036	20	AGCTATATTTCTCATACTCCCTAGCT	58.582	26	271	1114	1384	GTCCATCTCAGCCTGCAACT	60.036	20	AGCTAGCTATATTTCTCATACTCCCT	58.582	26	275	1114	1388	AGTCCATCTCAGCCTGCAAC	60.036	20	AGCTATATTTCTCATACTCCCTAGCT	58.582	26	272	1113	1384
Cluster-8251.0	1	p1	(T)10	10	489	498	TGAAAACTCAAAGATGCAACGA	57.108	22	AGTCGTCACTTCACGGTCTA	58.112	20	139	399	537	TGAAAACTCAAAGATGCAACGA	57.108	22	TAGTCGTCACTTCACGGTCT	58.112	20	140	399	538	TGAAAACTCAAAGATGCAACGA	57.108	22	GGTTTAGTCGTCACTTCACGG	58.943	21	144	399	542
Cluster-12086.24678	1	p1	(T)13	13	311	323	TGTCTACAGAGTGAAGGGAGAGT	59.925	23	GAAGTCTTCGGCGAGGAACA	60.039	20	217	256	472	TGTCTACAGAGTGAAGGGAGAGT	59.925	23	CATCGTCTCTCGGCTGTTGA	59.829	20	183	256	438	TGTCTACAGAGTGAAGGGAGAGT	59.925	23	TCATCGTCTCTCGGCTGTTG	59.829	20	184	256	439
Cluster-12086.24675	1	p3	(TGA)5	15	1294	1308	TCTCGGTCCGCAAAGATTCC	60.108	20	TGGCAAACGAGAAAATAATGGGA	58.917	23	266	1121	1386	TCTCGGTCCGCAAAGATTCC	60.108	20	TTCTGTTTGGCAAACGAGAAAA	57.558	22	273	1121	1393	TCTCGGTCCGCAAAGATTCC	60.108	20	TGGCAAACGAGAAAATAATGGG	57.551	22	266	1121	1386
Cluster-2209.0	1	p3	(CAG)7	21	454	474	CTTTGGGTGGCTGCAAAACA	59.822	20	CTATCGGCATCACCTCCCAC	59.966	20	180	350	529	GGCACCCTCACCATCATCAT	59.816	20	CTATCGGCATCACCTCCCAC	59.966	20	118	412	529	CTTTGGGTGGCTGCAAAACA	59.822	20	TCTATCGGCATCACCTCCCA	60.106	20	181	350	530
Cluster-12086.20747	1	p3	(TGA)5	15	216	230	CAGAGTTGGTAGGCAGGTGG	60.036	20	TCATCATTCGCTGCACAGGT	60.036	20	238	50	287	AGAGAGCAGCTGCCAAGAAG	60.036	20	TCATCATTCGCTGCACAGGT	60.036	20	110	178	287	GAGTTGGTAGGCAGGTGGTC	60.036	20	TCATCATTCGCTGCACAGGT	60.036	20	236	52	287
Cluster-12086.20741	1	p3	(ACT)5	15	1192	1206	GGGCGGCTTTTGTTTCCATT	59.965	20	TTCCGGTCCAATAACCAGCC	60.035	20	112	1146	1257	GGGCGGCTTTTGTTTCCATT	59.965	20	AACCAGCCGAATCACCTTGT	59.89	20	100	1146	1245	TCTTCCCGGGGGTTGAATTC	59.67	20	TTCCGGTCCAATAACCAGCC	60.035	20	265	993	1257
Cluster-13803.0	1	p3	(CTC)7	21	605	625	ACTTTAGCGCCACCTTGTGA	59.892	20	AGGAGGAGGAGGAGGAATGC	60.4	20	267	507	773	AGTTCCACCACAGTCATCGG	59.678	20	AGGAGGAGGAGGAGGAATGC	60.4	20	202	572	773	GCTGGTCGTGGCGTTATAGA	59.898	20	GAGAAGGAGGAGGTATGCCG	59.323	20	246	451	696
Cluster-13803.0	2	p3	(TCC)5	15	759	773	CTCCTCCTCCTCCTCCTCAG	59.814	20	ACTGAGGAGGAGGTATGCCG	60.757	20	237	607	843	ATACACCTACGGCGGCATAC	59.684	20	ACTGAGGAGGAGGTATGCCG	60.757	20	179	665	843	AGTTCCACCACAGTCATCGG	59.678	20	ACTGAGGAGGAGGTATGCCG	60.757	20	272	572	843
Cluster-12086.30728	1	p2	(CT)7	14	694	707	AGCGGAAAGGAAATTGGTTCA	58.407	21	AGAGACTGATGGTAGCTGGA	57.163	20	236	518	753	AGCGGAAAGGAAATTGGTTCA	58.407	21	GCTGGAAAAAGATAGTGCACCT	58.915	22	222	518	739	AGCGGAAAGGAAATTGGTTCA	58.407	21	AGCTGGAAAAAGATAGTGCACC	58.915	22	223	518	740
Cluster-12086.37970	1	p1	(T)11	11	326	336	ACAGTGACAACACCAAAGGGA	59.716	21	CGTTGAGGTCACAACTCCCA	59.894	20	274	89	362	ACAGTGACAACACCAAAGGGA	59.716	21	TCGTTGAGGTCACAACTCCC	59.608	20	275	89	363	ACAGTGACAACACCAAAGGGA	59.716	21	GCCATCGTTGAGGTCACAAC	59.483	20	279	89	367
Cluster-12086.37979	1	p1	(T)11	11	234	244	GGGAACTGAAACGGCTCCAA	60.536	20	TGTCTCAACAGTGTCGGCTC	59.968	20	274	175	448	TTGGGAACTGAAACGGCTCC	60.536	20	TGTCTCAACAGTGTCGGCTC	59.968	20	276	173	448	GGGAACTGAAACGGCTCCAA	60.536	20	TTCAGGGCACACCATCTGTC	59.963	20	203	175	377
Cluster-12086.33266	1	p1	(T)16	16	257	272	TTCGGAAACCCTAGGAGGCT	60.253	20	ATCTTGTCTCCAGCACCTGC	60.036	20	237	221	457	GGAAACCCTAGGAGGCTGTG	59.747	20	ATCTTGTCTCCAGCACCTGC	60.036	20	234	224	457	TTCGGAAACCCTAGGAGGCT	60.253	20	ACAAAGGCCACGGATCTTGT	59.89	20	250	221	470
Cluster-12086.21919	1	p1	(T)10	10	329	338	TCCACGTCCTTCTAGCTCCA	59.961	20	TGCCGTTCAAAAACCCTCCT	60.106	20	124	243	366	ACCAACCCCTTTCCCTTTCC	59.81	20	TGCCGTTCAAAAACCCTCCT	60.106	20	221	146	366	TCCCTTTCCCCAGCCTATCT	59.653	20	TGCCGTTCAAAAACCCTCCT	60.106	20	210	157	366
Cluster-12920.0	1	p1	(A)11	11	1082	1092	CTCCCAGCCAAGTGGTCTTT	59.889	20	TCCCACTGTCAACTGTTGGG	59.817	20	145	971	1115	CATCTCCCAGCCAAGTGGTC	60.394	20	TCCCACTGTCAACTGTTGGG	59.817	20	148	968	1115	ATCTCCCAGCCAAGTGGTCT	60.549	20	TCCCACTGTCAACTGTTGGG	59.817	20	147	969	1115
Cluster-12086.10471	1	p1	(T)13	13	316	328	AGATGCTGGCTTTGCACAAA	58.958	20	AGTATTCCCTCACAAGTCAGGA	58.209	22	249	188	436	AGATGCTGGCTTTGCACAAA	58.958	20	CAAGTATTCCCTCACAAGTCAGGA	60.02	24	251	188	438	AGATGCTGGCTTTGCACAAA	58.958	20	TCAAGTATTCCCTCACAAGTCAGG	60.02	24	252	188	439
Cluster-12086.10474	1	p1	(A)15	15	93	107	CACGGGTGTGTTCTTCTGGA	59.894	20	GAGGGAGGTTCCGTTTCGTT	59.966	20	151	65	215	GCCAACCCCATCTCAAATGC	59.824	20	GAGGGAGGTTCCGTTTCGTT	59.966	20	209	7	215	GCCAACCCCATCTCAAATGC	59.824	20	AGGTGGTTTCACAGTCGCAA	60.107	20	155	7	161
Cluster-12086.20485	1	p3	(TGT)5	15	91	105	CTACTGGTCGAACCACCGTC	60.109	20	CCCCCATCGCTTCCTTATCC	59.963	20	217	22	238	CGTCGTCAGTTGCTAGCAGA	60.11	20	CCCCCATCGCTTCCTTATCC	59.963	20	201	38	238	CTACTGGTCGAACCACCGTC	60.109	20	TCCACCTCTTCATCCCCCAT	59.954	20	230	22	251
Cluster-12086.34289	1	c	(GT)14(GA)12	52	159	210	TGTGGCTTCTCAACGATCTGA	59.382	21	TCGCCAGCGATGAGATCATT	59.61	20	276	83	358	TGTGGCTTCTCAACGATCTGA	59.382	21	CGCCAGCGATGAGATCATTC	59.211	20	275	83	357	TTGTGGCTTCTCAACGATCTGA	59.963	22	TCGCCAGCGATGAGATCATT	59.61	20	277	82	358
Cluster-10340.0	1	p3	(TCA)6	18	1379	1396	GTCGTTCTCGGTCCGATCAT	59.619	20	CAAAGGCAAACACGCTGTGA	59.9	20	196	1272	1467	AGATTCGTCGTTCTCGGTCC	59.549	20	CAAAGGCAAACACGCTGTGA	59.9	20	202	1266	1467	AGAGCGATGACTCGATTGCA	59.543	20	CAAAGGCAAACACGCTGTGA	59.9	20	225	1243	1467
Cluster-12086.5536	1	p2	(CT)6	12	308	319	ATGCCCTCCATTGTTCCCTG	60.033	20	TTGTCTCTCAATCCACGCCC	60.036	20	266	133	398	GAATCCCGAATGCCCTCCAT	59.889	20	TTGTCTCTCAATCCACGCCC	60.036	20	275	124	398	CCTGCCCCCTTTGTTACTGT	59.888	20	TTGTCTCTCAATCCACGCCC	60.036	20	237	162	398
Cluster-12086.5532	1	p1	(A)12	12	934	945	AGGGGTTAAATTGCACCAGC	58.734	20	CGAGCAAATTCTCAGGCATGG	59.935	21	256	895	1150	AGGGGTTAAATTGCACCAGC	58.734	20	GCAAATTCTCAGGCATGGGT	58.811	20	253	895	1147	AGGGGTTAAATTGCACCAGC	58.734	20	AGCAAATTCTCAGGCATGGGT	60.273	21	254	895	1148
Cluster-12086.5531	1	p1	(A)10	10	960	969	GCTTCTGTGCCACTTTGGTG	59.969	20	TTAGGAAACCACCACGTCGG	59.966	20	254	889	1142	GCTTCTGTGCCACTTTGGTG	59.969	20	AGGGCCGACGACTTCAAAAT	59.964	20	223	889	1111	GCTTCTGTGCCACTTTGGTG	59.969	20	CCACAAACCAACGACCCTTC	59.334	20	274	889	1162
Cluster-12086.11709	1	p1	(T)11	11	151	161	GTGGAAGAACACAGAAACTAGTGC	60.025	24	TCAACCCAACAAGGCAACAAC	59.794	21	138	86	223	GTGGAAGAACACAGAAACTAGTGC	60.025	24	CAACCCAACAAGGCAACAACT	59.793	21	137	86	222	TGGAAGAACACAGAAACTAGTGC	58.873	23	TCAACCCAACAAGGCAACAAC	59.794	21	137	87	223
Cluster-12086.11700	1	p1	(A)11	11	915	925	GCGTCTGCAGTATTTGGAGC	59.625	20	GGCTTACATGGAATGCAGCA	58.895	20	276	861	1136	GCGTCTGCAGTATTTGGAGC	59.625	20	TGGCTTACATGGAATGCAGC	58.895	20	277	861	1137	GCGTCTGCAGTATTTGGAGC	59.625	20	GGCTTACATGGAATGCAGCAC	60.202	21	276	861	1136
Cluster-12086.8165	1	p1	(T)11	11	459	469	CACCGCCGAAGCTAAAACAC	60.11	20	AATAATCCCCAACGGCCTCG	60.179	20	256	293	548	ACCGCCGAAGCTAAAACACT	60.25	20	AATAATCCCCAACGGCCTCG	60.179	20	255	294	548	CACCGCCGAAGCTAAAACAC	60.11	20	TCCGGCAATAATCCCCAACG	60.465	20	262	293	554
Cluster-12086.42400	1	p1	(A)15	15	158	172	AGGCTCCAAGAAAATGGCGA	59.962	20	TGACCAAAACACCGTTGCAC	59.829	20	187	52	238	GAAATCCATGGGTGCTCCGA	60.107	20	TGACCAAAACACCGTTGCAC	59.829	20	169	70	238	CCACACGAGGCTCCAAGAAA	60.25	20	TGACCAAAACACCGTTGCAC	59.829	20	194	45	238
Cluster-12086.42400	2	p1	(A)10	10	2975	2984	GCTTGCCCATGATGAGTTCG	59.62	20	GTAAGCATTGCACGCACACC	60.729	20	280	2792	3071	GCTTGCCCATGATGAGTTCG	59.62	20	TAAGCATTGCACGCACACCT	60.889	20	279	2792	3070	CCGCCCCCATATTGGTGATA	59.304	20	GTAAGCATTGCACGCACACC	60.729	20	146	2926	3071
Cluster-12086.35884	1	p1	(C)10	10	109	118	TGTGGATGCCAGTCCCAATC	60.034	20	TCCAAGCGAATTCAACCAGT	57.73	20	170	19	188	GCCAGTCCCAATCCCTCAAA	59.96	20	TCCAAGCGAATTCAACCAGT	57.73	20	163	26	188	TGTGGATGCCAGTCCCAATC	60.034	20	CACTTCCAAGCGAATTCAACCA	59.707	22	174	19	192
Cluster-12086.35882	2	p1	(A)10	10	1930	1939	TCAGCACAGAAACAGGAGGA	58.576	20	TGAACTTGGTTTGGAAATGGCA	59.231	22	259	1758	2016	TCAGCACAGAAACAGGAGGAA	59.232	21	TGAACTTGGTTTGGAAATGGCA	59.231	22	259	1758	2016	TTCAGCACAGAAACAGGAGGA	59.232	21	TGAACTTGGTTTGGAAATGGCA	59.231	22	260	1757	2016
Cluster-12086.35882	3	p1	(A)10	10	2083	2092	CCCAGGAATACCCATTTCATGC	59.37	22	TGGGGTTTGGATTTGGGGTT	59.731	20	176	2025	2200	CCCAGGAATACCCATTTCATGC	59.37	22	TTGGGGTTTGGATTTGGGGT	59.731	20	177	2025	2201	TGCCATTTCCAAACCAAGTTCA	59.231	22	TGGGGTTTGGATTTGGGGTT	59.731	20	206	1995	2200
Cluster-12086.35889	1	p1	(T)12	12	1601	1612	AGGAGCATATTACTAGGTTAGAACTT	57.215	26	CCTCGATAAGATGCAAAAGTTGGG	60.202	24	258	1565	1822	AGGAGCATATTACTAGGTTAGAACTT	57.215	26	TCGATAAGATGCAAAAGTTGGGA	58.415	23	256	1565	1820	AGGAGCATATTACTAGGTTAGAACTTT	57.785	27	CCTCGATAAGATGCAAAAGTTGGG	60.202	24	258	1565	1822
Cluster-8768.0	1	p1	(A)10	10	244	253	GAGGAGAGCGAAACTGGTGT	59.681	20	GTGACGCCGAGCCTCTTAAT	60.179	20	219	162	380	TTGGGAGGAGAGCGAAACTG	59.678	20	GTGACGCCGAGCCTCTTAAT	60.179	20	223	158	380	GGAGGAGAGCGAAACTGGTG	60.39	20	GTGACGCCGAGCCTCTTAAT	60.179	20	220	161	380
Cluster-12086.41687	1	p1	(T)11	11	1078	1088	CCCAAACATGAAGAGTTCGGC	59.8	21	CATCAAATGGATATTAGAAGTCACTGA	57.448	27	273	867	1139	GCCCAAACATGAAGAGTTCGG	59.8	21	CATCAAATGGATATTAGAAGTCACTGA	57.448	27	274	866	1139	GGAGTGCCCAAACATGAAGAG	59.185	21	CATCAAATGGATATTAGAAGTCACTGA	57.448	27	279	861	1139
Cluster-6278.0	1	p3	(GTA)6	18	2144	2161	TCCCCGTATGCCCATATTGC	59.962	20	ATGTCGACAAGTGGGGTGTG	60.25	20	158	2068	2225	CCCCGTATGCCCATATTGCT	59.962	20	ATGTCGACAAGTGGGGTGTG	60.25	20	157	2069	2225	TCCCCGTATGCCCATATTGC	59.962	20	TCGGAGCACTTACTGGGTCT	60.252	20	234	2068	2301
Cluster-10843.0	1	p3	(GCT)5	15	977	991	GATGGTGGTGGAACTGCTGA	59.963	20	CGATTGAAATAGGGCGGAGGA	59.93	21	244	811	1054	ATGGTGGTGGAACTGCTGAG	59.963	20	CGATTGAAATAGGGCGGAGGA	59.93	21	243	812	1054	CCCAGAACGTTTGAAGCTGC	60.04	20	CGATTGAAATAGGGCGGAGGA	59.93	21	280	775	1054
Cluster-12086.642	1	p1	(T)10	10	657	666	TGGTGTCTGGCTAAGCATGG	60.035	20	CACGGAGGACTTTCCCAACA	59.892	20	200	596	795	TGAGAGATGGTGGCAGCTTG	60.036	20	CACGGAGGACTTTCCCAACA	59.892	20	218	578	795	GGTCACTGAGAGATGGTGGC	60.108	20	CACGGAGGACTTTCCCAACA	59.892	20	224	572	795
Cluster-17382.0	1	p2	(AT)8	16	292	307	TGCATTTGTAGGTCCACCTCT	59.015	21	TGCTAACTGTGAGAGCAGCA	59.319	20	131	204	334	ACCTCTGCATTTGTAGGTCCA	59.015	21	TGCTAACTGTGAGAGCAGCA	59.319	20	136	199	334	CTGCATTTGTAGGTCCACCTCT	60.027	22	TGCTAACTGTGAGAGCAGCA	59.319	20	132	203	334
Cluster-12086.41697	1	p3	(TCT)5	15	216	230	CTTGGGGTGTTTGGCAAGTG	59.895	20	CCAACGCCTAGTGATTTGGC	59.548	20	185	160	344	CTTGGGGTGTTTGGCAAGTG	59.895	20	TGGCAACTTCAGGTGCCATT	60.47	20	139	160	298	CTTGGGGTGTTTGGCAAGTG	59.895	20	CCGAAGCTTTTTCTGTGGCA	59.332	20	154	160	313
Cluster-7212.0	1	p1	(T)10	10	349	358	CATGTCGACCTCCGCTACAG	60.249	20	CTCAGCCCAACTGCTAGAGG	59.822	20	250	241	490	CATGTCGACCTCCGCTACAG	60.249	20	ATCCACAGCACAACCCAACT	59.814	20	144	241	384	TCGACCTCCGCTACAGAGTT	60.322	20	CTCAGCCCAACTGCTAGAGG	59.822	20	246	245	490
Cluster-6242.0	1	p1	(T)12	12	452	463	AGCATGCATATTCTCCCGCA	59.891	20	CGGGAATCTGCCCCTTTCAT	60.107	20	256	379	634	AGCATGCATATTCTCCCGCA	59.891	20	AAACGGGAATCTGCCCCTTT	59.886	20	259	379	637	AGCATGCATATTCTCCCGCA	59.891	20	AAAACGGGAATCTGCCCCTT	59.886	20	260	379	638
Cluster-12086.16161	1	p2	(AG)6	12	207	218	CGCCTCCTTCGTTCTTTCCT	60.037	20	TCCTGAACTCCAAACACGCC	60.534	20	253	25	277	TCCGCCTCCTTCGTTCTTTC	60.038	20	TCCTGAACTCCAAACACGCC	60.534	20	255	23	277	CGCCTCCTTCGTTCTTTCCT	60.037	20	CTCCAAACACGCCGGAAAAT	59.404	20	246	25	270
Cluster-2715.0	1	p3	(AAT)5	15	199	213	TGCAGTCCCCTCAGAGATCA	59.958	20	CGTCGACCTGCTTTCCTTGA	60.32	20	279	74	352	TGCAGTCCCCTCAGAGATCA	59.958	20	TGAGTTGGCCTCCATCCTTTC	59.995	21	229	74	302	TGCAGTCCCCTCAGAGATCA	59.958	20	CCGTCGACCTGCTTTCCTT	60.005	19	280	74	353
Cluster-12086.24416	1	p1	(T)12	12	167	178	GCTGTCTGGTCTGCTCTCTG	60.109	20	ATTGGCAAGGAAGAAGGGGG	59.958	20	176	115	290	TCTGGTCTGCTCTCTGGTCA	59.887	20	ATTGGCAAGGAAGAAGGGGG	59.958	20	172	119	290	TGTCTGGTCTGCTCTCTGGT	60.179	20	ATTGGCAAGGAAGAAGGGGG	59.958	20	174	117	290
Cluster-12086.24417	1	p1	(A)12	12	60	71	CCTACTTCGTTCTTTGACAGAAAA	57.401	24	GAGAGACCCAGACTTGGTGC	60.037	20	216	0	215	CCTACTTCGTTCTTTGACAGAAAA	57.401	24	CACAAGCAGGCTCTCTCCTC	60.108	20	130	0	129	CCTACTTCGTTCTTTGACAGAAAA	57.401	24	GAGACCCAGACTTGGTGCAA	59.891	20	214	0	213
Cluster-13558.0	1	p3	(TCT)7	21	4184	4204	AGGGTTGACTTCCAAAACCAGT	60.024	22	GGAATCTGTTCTATGTGGTCTGGT	60.081	24	123	4156	4278	AGGGTTGACTTCCAAAACCAGT	60.024	22	TGGAATCTGTTCTATGTGGTCTGG	60.081	24	124	4156	4279	AGGGTTGACTTCCAAAACCAGT	60.024	22	ACCATGGAATCTGTTCTATGTGGT	59.772	24	128	4156	4283
Cluster-12086.28578	1	p1	(A)10	10	1511	1520	GCAGGCTGAACAATTGCCAA	59.966	20	ACTTGCGGGATCCTCAAGTG	60.036	20	181	1462	1642	GCAGGCTGAACAATTGCCAA	59.966	20	CACTTGCGGGATCCTCAAGT	60.036	20	182	1462	1643	GCAGGCTGAACAATTGCCAA	59.966	20	ACACTTGCGGGATCCTCAAG	60.036	20	183	1462	1644
Cluster-12086.28578	2	p2	(GA)7	14	2723	2736	TGATCTGAAGCCTCCCCTGA	59.957	20	AAACAGGGGATCGAACGCTT	59.964	20	239	2534	2772	AGTGATCTGAAGCCTCCCCT	59.956	20	AAACAGGGGATCGAACGCTT	59.964	20	241	2532	2772	GTGATCTGAAGCCTCCCCTG	59.82	20	AAACAGGGGATCGAACGCTT	59.964	20	240	2533	2772
Cluster-12086.28576	1	p1	(A)13	13	868	880	TCCACCCCAAGAATCTCCTGA	60.203	21	TCGTGGAGGTCCCTCTTCAT	59.959	20	254	791	1044	ACTCCACCCCAAGAATCTCCT	60.203	21	TCGTGGAGGTCCCTCTTCAT	59.959	20	256	789	1044	CTCCACCCCAAGAATCTCCTG	59.789	21	TCGTGGAGGTCCCTCTTCAT	59.959	20	255	790	1044
Cluster-12086.28573	1	p1	(T)12	12	24	35	ACCGAAACCAATCAGCAGAA	57.73	20	AGCTCTGGACATTTTTCTGCT	57.848	21	189	1	189	AACCGAAACCAATCAGCAGA	57.73	20	AGCTCTGGACATTTTTCTGCT	57.848	21	190	0	189	AACCGAAACCAATCAGCAGAA	58.418	21	AGCTCTGGACATTTTTCTGCT	57.848	21	190	0	189
Cluster-12086.35434	1	p1	(T)10	10	567	576	TTGGGAAGAGCTCAAGGTCG	59.678	20	CGGGAGTAAGGACACCAAGC	60.391	20	278	323	600	AGGCATCGTTTGGGACTTCC	60.323	20	CGGGAGTAAGGACACCAAGC	60.391	20	180	421	600	TGAGGCATCGTTTGGGACTT	59.6	20	CGGGAGTAAGGACACCAAGC	60.391	20	182	419	600
Cluster-12086.38865	1	p3	(CCA)6	18	422	439	TCTCACCATCCGAGTCCCAT	60.032	20	AACCCTTTCGCGGTGGTTAA	60.179	20	255	369	623	ATCTCACCATCCGAGTCCCA	60.032	20	AACCCTTTCGCGGTGGTTAA	60.179	20	256	368	623	CCGAGTCCCATTTTCACCCA	59.962	20	AACCCTTTCGCGGTGGTTAA	60.179	20	246	378	623
Cluster-4285.0	1	p3	(ACC)7	21	350	370	GGCCACCATCTCCCTTTGAA	59.96	20	CCACCTCCTTTCCACGTCTC	60.037	20	223	234	456	GGCCACCATCTCCCTTTGAA	59.96	20	CTGGTGGTAGTGGAGAGGGA	59.959	20	180	234	413	GGCCACCATCTCCCTTTGAA	59.96	20	TGGTAGTGGAGAGGGAAGGG	59.957	20	176	234	409
Cluster-12086.38618	1	p1	(T)14	14	191	204	AGAAGGGGAAAGAACCAGAGA	58.008	21	CCTTTGAACACCCAAGCAGC	59.967	20	235	143	377	AGAAGGGGAAAGAACCAGAGA	58.008	21	TTGAACACCCAAGCAGCTCA	60.107	20	232	143	374	AGAAGGGGAAAGAACCAGAGA	58.008	21	TGAACACCCAAGCAGCTCAG	60.536	20	231	143	373
Cluster-12086.7246	1	p1	(A)10	10	2008	2017	GGATCGAGGACGCTCTTGAC	60.249	20	GGGAAGTTGGAGCTCTGCTT	59.963	20	246	1795	2040	TGACAATGCTGGCGGTTTTC	59.686	20	GGGAAGTTGGAGCTCTGCTT	59.963	20	230	1811	2040	CTTGACAATGCTGGCGGTTT	59.685	20	GGGAAGTTGGAGCTCTGCTT	59.963	20	232	1809	2040
Cluster-2990.0	1	p1	(A)11	11	1298	1308	TCCTCACTCCTCTGTCAGCA	59.887	20	GGGTGGACTCTAGGGTGGAT	60.031	20	252	1189	1440	TCCTCACTCCTCTGTCAGCA	59.887	20	GATGGGGTGGACTCTAGGGT	60.031	20	256	1189	1444	TCCTCACTCCTCTGTCAGCA	59.887	20	TGATGGGGTGGACTCTAGGG	60.031	20	257	1189	1445
Cluster-12086.14149	1	p2	(AT)6	12	2384	2395	CGAGAGACTTGAAGCAAAGCG	59.874	21	TGGAGATTCGGCCATCACAC	60.108	20	221	2332	2552	CGAGAGACTTGAAGCAAAGCG	59.874	21	CTGGAGATTCGGCCATCACA	59.821	20	222	2332	2553	CGAGAGACTTGAAGCAAAGCG	59.874	21	AGGTCTCACTGTGCTCGTTC	59.684	20	153	2332	2484
Cluster-12086.14147	1	p3	(AAG)5	15	1004	1018	AGCGACCAGAAGAGTCGTTG	60.039	20	CCAGCATCAGAGTGGGGTTT	59.961	20	269	937	1205	CAGCGACCAGAAGAGTCGTT	60.039	20	CCAGCATCAGAGTGGGGTTT	59.961	20	270	936	1205	AGCGACCAGAAGAGTCGTTG	60.039	20	TCGCTGACGGGAGATACAGA	60.107	20	181	937	1117
Cluster-12086.14141	1	p1	(T)10	10	1536	1545	AGCAATTAAAGACTCTACAGCAACA	59.002	25	TCCATGTATCAAACCAGACTCTTG	58.509	24	275	1298	1572	GCAATTAAAGACTCTACAGCAACA	57.759	24	TCCATGTATCAAACCAGACTCTTG	58.509	24	274	1299	1572	AGCAATTAAAGACTCTACAGCAACA	59.002	25	TCCATGTATCAAACCAGACTCTT	57.238	23	275	1298	1572
Cluster-12086.14143	1	p3	(TGA)5	15	564	578	TTGCTCCGATGGCTATGTCC	59.893	20	GCCTTAGTCACCGACCGAAA	60.038	20	256	521	776	TGCTCGATGATTTGCTCCGA	59.824	20	GCCTTAGTCACCGACCGAAA	60.038	20	267	510	776	TTGCTCCGATGGCTATGTCC	59.893	20	AAGACACCTCGGTTGGAACC	59.892	20	181	521	701
Cluster-12086.6110	1	p1	(T)14	14	759	772	AGAAACCAAACAGTTCCAGAGGT	60.054	23	GACCGTTAGCTTATCGCCGA	59.97	20	155	677	831	AGAAACCAAACAGTTCCAGAGGT	60.054	23	AGACCGTTAGCTTATCGCCG	59.97	20	156	677	832	AGAAACCAAACAGTTCCAGAGGT	60.054	23	TTTCTCAAGTCCGGCTCACC	59.965	20	189	677	865
Cluster-12086.26225	1	c	(GCT)5gcagttgttgctgcagctggggcaactgcggttgttgt(TGC)5agttgttgctgcagctggggcatctgcggttgttgttgctgcagctggggcaactgtg(GTT)5(GCT)6	159	377	535	GTTGCTGTGACTGCATCTGG	59.48	20	TCCCGCATTTGCAACAACAG	59.968	20	234	346	579	GTTGCTGTGACTGCATCTGG	59.48	20	CTCCCGCATTTGCAACAACA	59.968	20	235	346	580	GACTGCATCTGGCCTAGCTG	60.532	20	TCCCGCATTTGCAACAACAG	59.968	20	226	354	579
Cluster-2500.0	1	p1	(A)10	10	236	245	GGGGGAATGGCAAAAGAGGA	59.959	20	CTTCCTTCCGCTTCACCCTC	60.392	20	278	55	332	GGGGGAATGGCAAAAGAGGA	59.959	20	CTTCCGCTTCACCCTCTCAT	59.461	20	274	55	328	TCGGGGGAATGGCAAAAGAG	60.323	20	CTTCCTTCCGCTTCACCCTC	60.392	20	280	53	332
Cluster-13394.0	1	p1	(A)10	10	100	109	ACCAACATCGGCATAGCTCA	59.459	20	GACCAGGAAAAACGGCGATG	59.832	20	116	30	145	ACCAACATCGGCATAGCTCA	59.459	20	TGCCCCAATGACCAGGAAAA	59.81	20	125	30	154	ACCAACATCGGCATAGCTCA	59.459	20	TGACCAGGAAAAACGGCGAT	60.251	20	117	30	146
Cluster-12086.39380	1	p1	(T)11	11	192	202	CCAGATGCTGGTGACCCTTT	59.961	20	ATAAGCTCTTGGCCTTCGGG	59.819	20	238	60	297	CCAGATGCTGGTGACCCTTT	59.961	20	CGCCGTGGTGAGTCGATATT	60.249	20	217	60	276	CCAGATGCTGGTGACCCTTT	59.961	20	GGTCTCCCCCTTAGTCTCCA	59.661	20	189	60	248
Cluster-12086.26921	1	p1	(A)11	11	978	988	CCGGGGAATTCAGTGTCCAT	59.744	20	AGCACCCCTCACTCTCTCTT	59.884	20	255	796	1050	CCGGGGAATTCAGTGTCCAT	59.744	20	AAGCACCCCTCACTCTCTCT	59.884	20	256	796	1051	CGCCCTGAAAACAATACCGG	59.55	20	AGCACCCCTCACTCTCTCTT	59.884	20	271	780	1050
Cluster-12086.3635	1	p2	(AT)6	12	1714	1725	TGCGATCATCAAACGGTGGA	60.037	20	AGAACTGCTTCCACACGAGA	58.959	20	167	1643	1809	GTCTGGGTTCCTCCGATGTG	60.108	20	AGAACTGCTTCCACACGAGA	58.959	20	274	1536	1809	TGCGATCATCAAACGGTGGA	60.037	20	ACTGCTTCCACACGAGAAACA	60.135	21	164	1643	1806
Cluster-14702.2	1	p1	(A)11	11	178	188	TTGGCATTCTGTCCACCTCC	59.962	20	GTTTGACAGTTGCCCGGAAC	59.97	20	189	136	324	TTGGCATTCTGTCCACCTCC	59.962	20	TTTGACAGTTGCCCGGAACT	60.107	20	188	136	323	CTGCGTGTGTTTCTGTGGTG	59.972	20	AGAGGGTGAGGAAAGCAGGA	60.179	20	257	43	299
Cluster-12086.22135	1	p1	(A)15	15	53	67	AGAGGCAAAGCAAGCTAGCA	59.963	20	GCAGCCTCCATGGGATCAAT	60.179	20	167	10	176	AGAGGCAAAGCAAGCTAGCA	59.963	20	GCAGCGAGCTTAGCTTTAGC	59.697	20	191	10	200	CAAAGCAAGCTAGCAGGAGC	59.549	20	GCAGCCTCCATGGGATCAAT	60.179	20	162	15	176
Cluster-6412.0	1	p1	(A)12	12	132	143	GCGCATGCAAACCAAGATCT	59.828	20	ATGGACGCTCACTGTCATCC	59.823	20	251	84	334	GCGCATGCAAACCAAGATCT	59.828	20	GGATGGACGCTCACTGTCAT	59.823	20	253	84	336	GCGCATGCAAACCAAGATCT	59.828	20	GGAAAGGAGGATGGACGCTC	60.179	20	261	84	344
Cluster-6412.1	1	p3	(GAA)5	15	95	109	TTGCAGTAGGCTTCCACCAG	59.963	20	AGTCACAGGCAAAAGCATGC	59.684	20	117	43	159	TTGCAGTAGGCTTCCACCAG	59.963	20	CGGCCAGACATGCAATGTTG	60.457	20	138	43	180	TTGCAGTAGGCTTCCACCAG	59.963	20	GCAGTCCAGCTGGTTCTCAG	60.673	20	189	43	231
Cluster-12086.10130	1	p1	(A)10	10	863	872	TCAGTTGGATCTGCATTTCAGGA	59.991	23	GTAGGCGGAGTAGCTTCGAC	59.971	20	228	825	1052	TCAGTTGGATCTGCATTTCAGGA	59.991	23	CAGTAGGCGGAGTAGCTTCG	59.97	20	230	825	1054	GCCACAAACAATGAATCCATGGA	60.056	23	GTAGGCGGAGTAGCTTCGAC	59.971	20	276	777	1052
Cluster-12086.9359	1	p3	(GCA)5	15	112	126	CACCAACAAAGGCTTGCCAG	60.25	20	GCAGCGGAAGTACCAGAACT	60.037	20	147	4	150	CACCAACAAAGGCTTGCCAG	60.25	20	AGAAGTGGCAGCGGAAGTAC	60.037	20	154	4	157	TTGCCAGAGCTCTCCCCTAA	60.253	20	GCAGCGGAAGTACCAGAACT	60.037	20	134	17	150
Cluster-12086.9358	1	p2	(AG)6	12	1573	1584	CGGCGGATCTCATTGCTAGT	59.967	20	TGCCTTTTCCTTCGTCACTCT	59.584	21	241	1372	1612	TGCTAGTGCTGACGTGGATC	59.827	20	TGCCTTTTCCTTCGTCACTCT	59.584	21	228	1385	1612	CGGCGGATCTCATTGCTAGT	59.967	20	TGCCTTTTCCTTCGTCACTC	58.121	20	241	1372	1612
Cluster-11708.0	1	p3	(GAG)7	21	339	359	GGGGGTCAAAGAAGAAGGCA	59.888	20	GAAGGGGAAAACGGGAAGCT	60.251	20	264	142	405	GGGGGTCAAAGAAGAAGGCA	59.888	20	AGAAGGGGAAAACGGGAAGC	60.251	20	265	142	406	AAGGCACTGACCCAGAAACC	60.179	20	GAAGGGGAAAACGGGAAGCT	60.251	20	250	156	405
Cluster-11708.0	2	p3	(GCA)7	21	1142	1162	ATTTGCATGCCCCGGAACTA	60.034	20	ACCACCGGCACTGAATCAAT	59.962	20	221	1055	1275	ATTTGCATGCCCCGGAACTA	60.034	20	CACTATTGGCTCCCCTCGTC	59.895	20	201	1055	1255	ATTTGCATGCCCCGGAACTA	60.034	20	AACCACCGGCACTGAATCAA	60.179	20	222	1055	1276
Cluster-12086.6801	1	p1	(A)12	12	465	476	TATGCTCCTTTGGCGGTTGA	59.673	20	ACACTTCATTGCAGACCAACG	59.396	21	250	388	637	TCCTTTGGCGGTTGACATCT	59.6	20	ACACTTCATTGCAGACCAACG	59.396	21	245	393	637	TATGCTCCTTTGGCGGTTGA	59.673	20	CACTTCATTGCAGACCAACGA	59.127	21	249	388	636
Cluster-12086.26905	1	p1	(A)16	16	2260	2275	ACAACATCCTACAGCACAGCT	59.651	21	ACCCTCCTATCCATCAGGTCA	59.419	21	251	2082	2332	CACAACATCCTACAGCACAGC	59.534	21	ACCCTCCTATCCATCAGGTCA	59.419	21	252	2081	2332	AGCATCCAAGCCAACAAGTT	58.292	20	ACCCTCCTATCCATCAGGTCA	59.419	21	225	2108	2332
Cluster-12086.26905	2	c*	(C)11(A)11(AAAT)5*	39	2832	2870	ATGAACCGGGTAGAAGCCTG	59.458	20	ACTTCCTCCTTCTCATCCTCA	57.518	21	265	2634	2898	TGAACCGGGTAGAAGCCTGA	60.543	20	ACTTCCTCCTTCTCATCCTCA	57.518	21	264	2635	2898	GAACCGGGTAGAAGCCTGAT	59.169	20	ACTTCCTCCTTCTCATCCTCA	57.518	21	263	2636	2898
Cluster-12086.4188	1	p1	(A)10	10	1032	1041	TGTCTTGGAGCCTCAGCATG	60.036	20	AGAATTTTCCCATTTCGCTGTGT	59.426	23	267	896	1162	CTCTGTCTTGGAGCCTCAGC	60.108	20	AGAATTTTCCCATTTCGCTGTGT	59.426	23	270	893	1162	TGTCTTGGAGCCTCAGCATG	60.036	20	TCCCATTTCGCTGTGTAATTGA	58.32	22	260	896	1155
Cluster-12086.38752	1	p3	(TCT)8	24	84	107	GTTGGAGCCTGGAGGGATTC	60.107	20	CGATGTGGGAGAAGCTGAGG	60.179	20	244	3	246	TTGGAGCCTGGAGGGATTCT	60.253	20	CGATGTGGGAGAAGCTGAGG	60.179	20	243	4	246	GTTGGAGCCTGGAGGGATTC	60.107	20	GGAGACACACGGAAGGGAAA	59.605	20	130	3	132
Cluster-12086.14935	1	p1	(A)11	11	172	182	CCAAAGGCAGTGATGGAGGT	59.961	20	CCCGAGGGAATAGCGTTTGT	60.108	20	253	66	318	ACCAAAGGCAGTGATGGAGG	59.961	20	CCCGAGGGAATAGCGTTTGT	60.108	20	254	65	318	CCAAAGGCAGTGATGGAGGT	59.961	20	CGGGCAGAAAATTGTCACCC	59.756	20	169	66	234
Cluster-12086.14937	1	p2	(AC)9	18	81	98	GGCCGAGTTGCTTGATTTGG	60.109	20	TGTAACCATGGTCTGCTCCG	59.751	20	202	0	201	GGCCGAGTTGCTTGATTTGG	60.109	20	CTCCGATATGCAAAGGCGGT	60.533	20	187	0	186	GGCCGAGTTGCTTGATTTGG	60.109	20	GTAACCATGGTCTGCTCCGA	59.465	20	201	0	200
Cluster-12086.14932	1	p1	(T)13	13	903	915	TGAACCGAAGACGAAGGGTG	59.967	20	AGAACACCACCATGAGTCCG	59.678	20	247	847	1093	TGGTGAACCGAAGACGAAGG	59.967	20	AGAACACCACCATGAGTCCG	59.678	20	250	844	1093	GTGAACCGAAGACGAAGGGT	59.967	20	AGAACACCACCATGAGTCCG	59.678	20	248	846	1093
Cluster-12086.1005	1	p3	(TTC)7	21	2119	2139	CTTACGCCGCCTAAGACCAA	60.109	20	AACACTTGCCTTGTCCGTGT	60.394	20	278	2031	2308	CTTACGCCGCCTAAGACCAA	60.109	20	ACACTTGCCTTGTCCGTGTA	59.533	20	277	2031	2307	CTCTTACGCCGCCTAAGACC	60.249	20	AACACTTGCCTTGTCCGTGT	60.394	20	280	2029	2308
Cluster-12086.1003	1	p3	(AAG)5	15	377	391	CACAGAGGATGCCAGCAGAA	60.036	20	TCGTGGCTTTGACATGGAGA	59.315	20	277	220	496	GAAACCCCACGCTTTTGACG	60.318	20	TCGTGGCTTTGACATGGAGA	59.315	20	216	281	496	CGATCCATGTTGGCTTCCCA	60.394	20	TCGTGGCTTTGACATGGAGA	59.315	20	198	299	496
Cluster-8187.0	1	p3	(ATA)6	18	128	145	AACCCTTCCACAGAGACACA	58.493	20	GTGGTAACCCTTCCAACCCA	59.521	20	253	14	266	AACCCTTCCACAGAGACACA	58.493	20	TGTGGTAACCCTTCCAACCC	59.521	20	254	14	267	ACCCTTCCACAGAGACACATC	59.374	21	GTGGTAACCCTTCCAACCCA	59.521	20	252	15	266
Cluster-8187.0	2	p3	(CAT)6	18	536	553	TGCTTTTCTTTTGAGCGGCC	59.968	20	GACGGAGAAGAAGGGTGCAA	59.965	20	273	440	712	GTGTGGGTGGGCATTGTTTC	59.967	20	GACGGAGAAGAAGGGTGCAA	59.965	20	241	472	712	GTGTGGGTGGGCATTGTTTC	59.967	20	GGACAGGTTTCGCTTCTGGA	59.965	20	274	472	745
Cluster-16714.0	1	p3	(TGT)5	15	222	236	ACTGGAATCAATACCATCGCCA	59.827	22	AAAGATGCATGCCTTTGCGG	60.109	20	238	180	417	ACTGGAATCAATACCATCGCCA	59.827	22	AGGCTTGGTTGGAGAATGCA	59.887	20	216	180	395	CCATCGCCATTGTCTTCTTCA	58.641	21	ACAAGCCGAGTGGGAGAAAG	59.965	20	280	193	472
Cluster-12086.39089	1	p1	(A)11	11	768	778	ACAAAGCCACCGTAAGCTGA	59.892	20	TGTGTGCTTTGCTGCTCTTG	59.617	20	213	737	949	TGACAAAGCCACCGTAAGCT	59.892	20	TGTGTGCTTTGCTGCTCTTG	59.617	20	215	735	949	ACAAAGCCACCGTAAGCTGA	59.892	20	GTGTGCTTTGCTGCTCTTGT	59.617	20	212	737	948
Cluster-12086.12139	1	p3	(TTC)5	15	432	446	TGGCAATTCTTCAGGGGGAG	59.667	20	GCCGCTATCCTCATCAACCA	59.893	20	275	214	488	TGGCAATTCTTCAGGGGGAG	59.667	20	TGCCGCTATCCTCATCAACC	59.893	20	276	214	489	GCAGTAGTTGCGGCTTGTAC	59.557	20	CTCTGATCTTCGGAGGCCAC	59.896	20	251	358	608
Cluster-12086.12139	2	p3	(GTG)6	18	575	592	GGTTGATGAGGATAGCGGCA	59.893	20	GAGAATCTCGGCCAGTCCTG	59.896	20	167	470	636	TGGTTGATGAGGATAGCGGC	59.893	20	GAGAATCTCGGCCAGTCCTG	59.896	20	168	469	636	TGAGGATAGCGGCAGGGATA	59.886	20	GAGAATCTCGGCCAGTCCTG	59.896	20	161	476	636
Cluster-12086.20885	1	p2	(AT)10	20	1452	1471	GAGACAAAACAGAGGGCGGA	59.965	20	CAATCTGAGCAGGTGGGGAG	60.107	20	223	1344	1566	AGAGACAAAACAGAGGGCGG	59.965	20	CAATCTGAGCAGGTGGGGAG	60.107	20	224	1343	1566	GCCCGGGAGATCCATGTAAG	59.965	20	CAATCTGAGCAGGTGGGGAG	60.107	20	254	1313	1566
Cluster-12086.20882	1	p4	(GTTT)5	20	1193	1212	GCAGCGCATTCTCGAGAAAG	59.974	20	TGACCGTGAATTCATCCGCT	59.751	20	197	1065	1261	GCAGCGCATTCTCGAGAAAG	59.974	20	AAAATGTTCCGTGTGGGTGC	59.612	20	280	1065	1344	GCAGCGCATTCTCGAGAAAG	59.974	20	AATTCATCCGCTTTTGCCGC	60.458	20	189	1065	1253
Cluster-12086.40404	1	p2	(TA)6	12	34	45	TCCTCCCACTAATTCCTAGCGA	60.091	22	GATTGCAAATCTCCGGCGTC	59.972	20	215	6	220	TCCTCCCACTAATTCCTAGCGA	60.091	22	TCCCCTAATCCCGGAACCAT	60.029	20	153	6	158	TCCTCCCACTAATTCCTAGCGA	60.091	22	ATCCCCTAATCCCGGAACCA	60.029	20	154	6	159
Cluster-12086.17358	1	p1	(A)10	10	539	548	AGGTCTGGAATTGCCTGTCG	60.036	20	GTCTGCTGTGCCTGCCTAA	60.003	19	238	384	621	GGTCTGGAATTGCCTGTCGA	60.036	20	GTCTGCTGTGCCTGCCTAA	60.003	19	237	385	621	AGGTCTGGAATTGCCTGTCG	60.036	20	GTCTGCTGTGCCTGCCTAAG	61.024	20	238	384	621
Cluster-12086.18125	1	p1	(A)11	11	1412	1422	CCGGGGATGAGCTTGATCTT	59.528	20	CACTTGGTCCGAATCCCACA	59.964	20	220	1297	1516	CACCGGGGATGAGCTTGATC	60.534	20	CACTTGGTCCGAATCCCACA	59.964	20	222	1295	1516	AAAGGCAGTGACTGTTCCGG	60.535	20	CACTTGGTCCGAATCCCACA	59.964	20	248	1269	1516
Cluster-10391.0	1	p3	(CAG)5	15	179	193	CGGCTCAACAACTGATGCAA	59.407	20	ACCTTCACAGTTCACAGGCT	59.16	20	251	141	391	CGGCTCAACAACTGATGCAA	59.407	20	ACCTTCACAGTTCACAGGCTT	59.787	21	251	141	391	CGGCTCAACAACTGATGCAA	59.407	20	AACCTTCACAGTTCACAGGCT	59.787	21	252	141	392
Cluster-12086.41468	1	p3	(TTC)7	21	1827	1847	CCTCCTCGAGTGACGCATAC	59.97	20	AGTCCCTGAGGGCAACAAAC	60.179	20	260	1666	1925	CCTCCTCGAGTGACGCATAC	59.97	20	CAGTCCCTGAGGGCAACAAA	60.179	20	261	1666	1926	TCCTGCATAATCTCGCGCAT	59.966	20	AGTCCCTGAGGGCAACAAAC	60.179	20	229	1697	1925
Cluster-12086.41751	1	p3	(ATA)5	15	1517	1531	ACACGGGTAAGGAGAGACTCT	59.645	21	TTGAAGCGACGCAGTTGATG	59.487	20	253	1360	1612	ACACGGGTAAGGAGAGACTCT	59.645	21	GTTGAAGCGACGCAGTTGAT	59.487	20	254	1360	1613	ACACGGGTAAGGAGAGACTCT	59.645	21	GGATATGGTTGAAGCGACGC	59.418	20	261	1360	1620
Cluster-12086.13887	1	p1	(T)10	10	108	117	ATCAGACCGGCATCTAGAGC	59.035	20	GTGTTGGGGCTCCGAATTCT	60.323	20	268	77	344	ATCAGACCGGCATCTAGAGC	59.035	20	AGTGTTGGGGCTCCGAATTC	60.323	20	269	77	345	ATCAGACCGGCATCTAGAGC	59.035	20	GAGTGTTGGGGCTCCGAATT	60.323	20	270	77	346
Cluster-12086.19297	1	p1	(A)11	11	644	654	ACGAAGCAAACCGGAAGACA	60.179	20	CTGTTTGCCTTTGGTCACCG	59.969	20	238	617	854	GGAAGAACGAAGCAAACCGG	59.763	20	CTGTTTGCCTTTGGTCACCG	59.969	20	244	611	854	GGGAAGAACGAAGCAAACCG	59.763	20	CTGTTTGCCTTTGGTCACCG	59.969	20	245	610	854
Cluster-12086.19294	1	p1	(A)10	10	144	153	CGAGAAAAACCCAGAACCGC	59.763	20	GAGCCAGTGAAGGAGGGAAC	60.036	20	271	81	351	CGAGAAAAACCCAGAACCGC	59.763	20	TGAGCCAGTGAAGGAGGGAA	60.474	20	272	81	352	AAAAACCCAGAACCGCTGTG	59.256	20	GAGCCAGTGAAGGAGGGAAC	60.036	20	267	85	351
Cluster-12086.40336	1	p4	(AAGA)5	20	59	78	GCGGAAGAGAACAAAACCCA	58.685	20	TTTTTGCATCCGAACCTCGC	59.76	20	121	0	120	GCGGAAGAGAACAAAACCCA	58.685	20	TTGCATCCGAACCTCGCTAA	59.752	20	118	0	117	GCGGAAGAGAACAAAACCCA	58.685	20	TTTGCATCCGAACCTCGCTA	59.752	20	119	0	118
Cluster-12086.40335	1	p2	(AG)6	12	60	71	TCGATGTCAAAACGGAGATCT	57.131	21	GTGACGCCATTAGCAACTGC	60.179	20	141	32	172	TCGATGTCAAAACGGAGATCT	57.131	21	CTCGGGAGTGACGCCATTAG	60.249	20	148	32	179	TCGATGTCAAAACGGAGATCT	57.131	21	TCATCTCTGAGTTGCCTGGC	59.749	20	171	32	202
Cluster-12086.42738	1	p2	(TG)7	14	999	1012	AGGGTCATAAAAGCCACCAA	57.009	20	GGGCTAGGATTGAAGTCCGT	59.169	20	212	900	1111	AAGGGTCATAAAAGCCACCA	57.009	20	GGGCTAGGATTGAAGTCCGT	59.169	20	213	899	1111	AAGGGTCATAAAAGCCACCAA	57.747	21	GGGCTAGGATTGAAGTCCGT	59.169	20	213	899	1111
Cluster-12086.43822	1	p1	(T)10	10	898	907	CAGCAGTCGGTTCAGTTCGT	60.598	20	GTGGCAGTCTCTCAGGCATT	60.036	20	269	869	1137	ACAGCAGTCGGTTCAGTTCG	60.598	20	GTGGCAGTCTCTCAGGCATT	60.036	20	270	868	1137	CAGCAGTCGGTTCAGTTCGT	60.598	20	TGGCAGTCTCTCAGGCATTG	60.036	20	268	869	1136
Cluster-12086.43821	1	p1	(A)10	10	35	44	TGTTGTGGTTGTGCTCTGGT	60.035	20	ACAGAAACCCATGATTTCTGGGT	60.181	23	141	1	141	TGTTGTGGTTGTGCTCTGGT	60.035	20	CAGAAACCCATGATTTCTGGGT	58.566	22	140	1	140	TGTTGTGGTTGTGCTCTGGT	60.035	20	ACAGAAACCCATGATTTCTGGG	58.566	22	141	1	141
Cluster-6781.0	1	p3	(GAA)5	15	333	347	CGACGAGGAAGATCGGGAAG	59.97	20	GTTCCCAATCACCGTACCGA	59.753	20	155	283	437	GGTGACTCGTTCCGTTTCCT	59.967	20	GTTCCCAATCACCGTACCGA	59.753	20	236	202	437	AAGATCGGGAAGCTGCGAAA	60.036	20	GTTCCCAATCACCGTACCGA	59.753	20	147	291	437
Cluster-9690.0	1	p1	(A)10	10	113	122	TGGTTCGGGAATGTTCTTGA	57.059	20	GAAGTGGGGGCGAAGAGAAA	59.964	20	261	80	340	TGGTTCGGGAATGTTCTTGA	57.059	20	AAGTGGGGGCGAAGAGAAAG	59.963	20	260	80	339	TGGTTCGGGAATGTTCTTGA	57.059	20	CCTCGGAGGATGATTCGAGC	60.039	20	141	80	220
Cluster-7328.0	1	p1	(A)10	10	96	105	TCTGTCCATTGCAATTGAAAGAT	57.012	23	TGTAGCCGAGACAAAGACCA	58.666	20	260	0	259	TCTGTCCATTGCAATTGAAAGAT	57.012	23	AGCCGAGACAAAGACCATTCT	59.374	21	257	0	256	TCTGTCCATTGCAATTGAAAGAT	57.012	23	TTGTAGCCGAGACAAAGACCA	59.31	21	261	0	260
Cluster-12086.16977	1	p3	(GGT)9	27	976	1002	TGACCCACTCCCTTCAATGC	59.962	20	AATGCCCAGGTTCTCATCCG	60.107	20	248	912	1159	CCCACTCCCTTCAATGCCTT	59.96	20	AATGCCCAGGTTCTCATCCG	60.107	20	245	915	1159	TGACCCACTCCCTTCAATGC	59.962	20	GGTTCTCATCCGGACATGGG	60.179	20	240	912	1151
Cluster-8029.0	1	p1	(T)10	10	2362	2371	CCAGGAGACTCCACTCTCGA	60.035	20	GCAATTCCCAAAGGTAGAGCG	59.598	21	167	2234	2400	TCCAGGAGACTCCACTCTCG	60.035	20	GCAATTCCCAAAGGTAGAGCG	59.598	21	168	2233	2400	CCAGGAGACTCCACTCTCGA	60.035	20	TCCCAAAGGTAGAGCGTCTTC	59.451	21	162	2234	2395
Cluster-12086.42882	1	p1	(A)10	10	995	1004	TTGGTGTTGTTCCGGCTCTT	60.107	20	ACATGCAGTAGCCTTTTACCGA	60.028	22	267	876	1142	TTGGTGTTGTTCCGGCTCTT	60.107	20	ACATGCAGTAGCCTTTTACCG	58.644	21	267	876	1142	GGTGTTGTTCCGGCTCTTCA	60.534	20	ACATGCAGTAGCCTTTTACCGA	60.028	22	265	878	1142
Cluster-12086.43170	1	p1	(A)10	10	752	761	AGTTTCAGCTCAGGACATGGT	59.298	21	TGTGGTGACAAGCATTTGGT	58.226	20	193	659	851	AGGAGTTTCAGCTCAGGACA	58.278	20	TGTGGTGACAAGCATTTGGT	58.226	20	196	656	851	AGCTCAGGACATGGTTTCTCA	59.019	21	TGTGGTGACAAGCATTTGGT	58.226	20	187	665	851
Cluster-12086.43172	1	p1	(T)10	10	685	694	TCGTACAAGCCAGCAAACCA	60.179	20	GAGAGGAGACAACACCGACG	60.11	20	278	470	747	TCGTACAAGCCAGCAAACCA	60.179	20	AGGAGAGGAGACAACACCGA	59.887	20	280	470	749	TCGTACAAGCCAGCAAACCA	60.179	20	GGAGAGGAGACAACACCGAC	59.756	20	279	470	748
Cluster-12086.32078	1	p1	(T)16	16	7012	7027	GGACGACAAGAAGAGGGCAT	59.749	20	TGCTCCTGAAAAGCGACAAA	58.326	20	273	6808	7080	TTGGGCAGTTGGGGTATACG	59.746	20	TGCTCCTGAAAAGCGACAAA	58.326	20	194	6887	7080	GCAGTTGGGGTATACGGGTT	59.746	20	TGCTCCTGAAAAGCGACAAA	58.326	20	190	6891	7080
Cluster-12086.32076	1	p1	(A)10	10	1000	1009	AGTGAGGCTATTTCGGCTGT	59.095	20	TGGATGGATCATGGCATGTCT	59.222	21	221	902	1122	AGTGAGGCTATTTCGGCTGT	59.095	20	TGACAATGGATGGATCATGGCA	60.092	22	227	902	1128	AAGTGAGGCTATTTCGGCTGT	59.721	21	TGGATGGATCATGGCATGTCT	59.222	21	222	901	1122
Cluster-12086.34897	1	p1	(T)13	13	4360	4372	ACGTAGGAGGATGCACAAGA	58.443	20	AACAAAATCAACCACGGAAGAA	57.007	22	147	4266	4412	ACGTAGGAGGATGCACAAGA	58.443	20	AAACAAAATCAACCACGGAAGA	57.007	22	148	4266	4413	ACGTAGGAGGATGCACAAGA	58.443	20	AAACAAAATCAACCACGGAAGAA	57.668	23	148	4266	4413
Cluster-12086.34893	1	p2	(GA)6	12	324	335	TTCGATCGAACGACTTGCCA	60.039	20	TCCCTTTTCCCTCTCTATTTTCGT	59.465	24	279	85	363	AGTCGAGAAGTGTTTGCGGT	59.896	20	TCCCTTTTCCCTCTCTATTTTCGT	59.465	24	194	170	363	ATCGAACGACTTGCCATCGT	60.109	20	TCCCTTTTCCCTCTCTATTTTCGT	59.465	24	275	89	363
Cluster-12086.36946	1	p1	(A)10	10	108	117	TCAGACTCAGTTGCCCTTCC	59.313	20	ACCAACCTTTTCGCTCTCGT	59.894	20	266	60	325	CAGACTCAGTTGCCCTTCCT	59.31	20	ACCAACCTTTTCGCTCTCGT	59.894	20	265	61	325	TCAGACTCAGTTGCCCTTCC	59.313	20	GCTAGCACCAACCTTTTCGC	60.11	20	272	60	331
Cluster-12086.36941	1	p1	(A)10	10	505	514	AGTCCTTCATCTCTATACAAATTCTCT	57.567	27	ACTGAGGCAATTGGACTTGGT	59.854	21	263	306	568	AGTCCTTCATCTCTATACAAATTCTCT	57.567	27	AGGAACTGAGGCAATTGGACT	59.293	21	267	306	572	AGTCCTTCATCTCTATACAAATTCTCT	57.567	27	CTGAGGCAATTGGACTTGGT	58.085	20	262	306	567
Cluster-12086.32380	1	p1	(A)13	13	2805	2817	CTGTGACCTAAACAGTCCCCA	59.303	21	ACAGTGGGTTGCTTGAAGGA	59.449	20	243	2669	2911	TGTGACCTAAACAGTCCCCA	58.191	20	ACAGTGGGTTGCTTGAAGGA	59.449	20	242	2670	2911	CTGTGACCTAAACAGTCCCCAA	59.894	22	ACAGTGGGTTGCTTGAAGGA	59.449	20	243	2669	2911
Cluster-12086.27332	1	p1	(A)10	10	893	902	TAACATCTTCCACGGTGGGC	60.036	20	ACTCGGCCATCAAGAAAGCA	59.963	20	228	783	1010	CATCTTCCACGGTGGGCATA	59.82	20	ACTCGGCCATCAAGAAAGCA	59.963	20	225	786	1010	TAACATCTTCCACGGTGGGC	60.036	20	ACTCGGGATGGGAAAGTTCG	59.751	20	257	783	1039
Cluster-2157.0	1	p1	(T)10	10	796	805	AGACTTTGAAATCGCCGGCT	60.322	20	AGTCTTCTCTTGACAATCAAACCA	58.315	24	255	610	864	AAGACTTTGAAATCGCCGGC	59.478	20	AGTCTTCTCTTGACAATCAAACCA	58.315	24	256	609	864	AGACTTTGAAATCGCCGGCT	60.322	20	AGTCTTCTCTTGACAATCAAACCAA	58.878	25	255	610	864
Cluster-11146.1	1	p1	(T)14	14	85	98	CTCCGATCTTCACAGGGCTC	59.896	20	GATCTGCACTTCGTTTCGGC	59.905	20	163	13	175	CTCCGATCTTCACAGGGCTC	59.896	20	AGGACGCCTCCGAATCTTTG	60.108	20	126	13	138	CTCCGATCTTCACAGGGCTC	59.896	20	GGACGCCTCCGAATCTTTGA	60.108	20	125	13	137
Cluster-12086.33383	1	p2	(CT)7	14	383	396	GGCTCCTACCTCAAACAAAAGG	59.18	22	CTGGGAGGGAGAGCTTTCAA	59.013	20	280	142	421	CGGCTCCTACCTCAAACAAA	57.821	20	TGGGAGGGAGAGCTTTCAAT	58.326	20	280	141	420	ACCCTTGTAAACAGAGGGTTT	57.035	21	CCTAAGGGAACTGGGAGGGA	59.956	20	114	318	431
Cluster-12086.33032	1	p3	(AGA)5	15	161	175	TAGTCGAGGCGAGTTGAGGA	60.036	20	GCGGCGAATGAGAGGAGATA	59.401	20	209	98	306	GGCGAGTTGAGGAAGCGTTA	60.389	20	GCGGCGAATGAGAGGAGATA	59.401	20	202	105	306	GTCGAGGCGAGTTGAGGAAG	60.457	20	GCGGCGAATGAGAGGAGATA	59.401	20	207	100	306
Cluster-12086.22979	1	p3	(AGC)5	15	200	214	GGTCCACCGTGAAAATGTGC	60.04	20	CACGGGATCTCAGCTCTTCC	59.896	20	169	90	258	CGACTAATGGTCCACCGTGA	59.471	20	CACGGGATCTCAGCTCTTCC	59.896	20	177	82	258	TCGACTAATGGTCCACCGTG	59.471	20	CACGGGATCTCAGCTCTTCC	59.896	20	178	81	258
Cluster-12086.36231	1	p1	(T)10	10	2197	2206	GGGGAAATGGAAGGTTTTGGG	59.372	21	ACTGCTTCTGCCATGTGTGA	59.891	20	262	2070	2331	GGGGAAATGGAAGGTTTTGGG	59.372	21	TCACTGCTTCTGCCATGTGT	59.891	20	264	2070	2333	GGGGGAAATGGAAGGTTTTGG	59.372	21	ACTGCTTCTGCCATGTGTGA	59.891	20	263	2069	2331
Cluster-12086.23792	1	p3	(TGC)7	21	424	444	TTGTAGCACTCCCGCAGAAG	60.037	20	TTTCGTCTCCCTCGCTTTCC	60.038	20	144	356	499	TTGTAGCACTCCCGCAGAAG	60.037	20	CACTTTCGTCTCCCTCGCTT	60.038	20	147	356	502	TTGTAGCACTCCCGCAGAAG	60.037	20	TTCACTTTCGTCTCCCTCGC	60.039	20	149	356	504
Cluster-12086.2125	1	p3	(CTC)5	15	65	79	CCATCCTCTTCCACCATGGA	58.784	20	AACCAGCGGATAAAGGGGTG	60.034	20	213	13	225	TCCATCCTCTTCCACCATGG	58.784	20	AACCAGCGGATAAAGGGGTG	60.034	20	214	12	225	CCATCCTCTTCCACCATGGA	58.784	20	GGGTTTACCGCAGTGGAGAA	59.964	20	120	13	132
Cluster-12086.2126	1	p2	(GA)6	12	359	370	TTCTCTTTCCCACGGATGCC	60.035	20	GTTCCCCTCTGTTCTCAGGC	60.036	20	231	199	429	TTGGGATTTGACGGTGGGAG	59.962	20	GTTCCCCTCTGTTCTCAGGC	60.036	20	171	259	429	GGGATTTGACGGTGGGAGTT	59.962	20	GTTCCCCTCTGTTCTCAGGC	60.036	20	169	261	429
Cluster-12086.2126	2	p3	(CTT)5	15	658	672	TGTGAACTTGTGACCCGAGA	58.884	20	ACGTTGAAGGGTCGTGTTTT	58.258	20	254	514	767	TGTGAACTTGTGACCCGAGA	58.884	20	AACGTTGAAGGGTCGTGTTT	58.258	20	255	514	768	TGTGAACTTGTGACCCGAGA	58.884	20	AAACGTTGAAGGGTCGTGTT	58.258	20	256	514	769
Cluster-12086.2122	1	p2	(GA)17	34	1805	1838	TGTGCCATGAATGCTGACCT	59.961	20	CAGGTTGTTGCAGGTTCGTG	59.971	20	203	1679	1881	TGTGCCATGAATGCTGACCT	59.961	20	CACAGGTTGTTGCAGGTTCG	59.971	20	205	1679	1883	TGTGCCATGAATGCTGACCT	59.961	20	GTTGTTGCAGGTTCGTGCAT	59.969	20	200	1679	1878
Cluster-12086.9112	1	p1	(A)10	10	97	106	TGCCGAAATTGCGTCTTTGT	59.334	20	GGGGACGACAACTGCTGTAA	59.966	20	227	45	271	TGCCGAAATTGCGTCTTTGT	59.334	20	GGGATTTGGGGACGACAACT	59.962	20	234	45	278	TGCCGAAATTGCGTCTTTGT	59.334	20	ATTTGGGGACGACAACTGCT	59.89	20	231	45	275
Cluster-12086.5470	1	p1	(A)10	10	592	601	ACGAACAAATTTCCAGCCAAGT	59.307	22	TCAGAAGACCAAACGACCGG	59.967	20	266	556	821	ACGAACAAATTTCCAGCCAAGT	59.307	22	AGAAGACCAAACGACCGGTG	60.25	20	264	556	819	ACGAACAAATTTCCAGCCAAGT	59.307	22	CAGAAGACCAAACGACCGGT	60.25	20	265	556	820
Cluster-12086.5470	2	p1	(T)12	12	909	920	CCGGTCGTTTGGTCTTCTGA	59.967	20	GCCGACGAAGCAAAAGCAAA	60.594	20	234	802	1035	TCGTTGGTGATAACCCCACG	60.037	20	GCCGACGAAGCAAAAGCAAA	60.594	20	214	822	1035	ACCGGTCGTTTGGTCTTCTG	60.25	20	GCCGACGAAGCAAAAGCAAA	60.594	20	235	801	1035
Cluster-12086.5476	1	p3	(ATA)5	15	174	188	TCTTCTTCGCTGCTGTGGAA	59.607	20	AAAGAGCGAGCCATATCCGT	59.247	20	154	65	218	TTCTTCTTCGCTGCTGTGGA	59.607	20	AAAGAGCGAGCCATATCCGT	59.247	20	155	64	218	TCGGGATTCTTCTTCGCTGC	60.46	20	AAAGAGCGAGCCATATCCGT	59.247	20	161	58	218
Cluster-12086.2690	1	p1	(G)13	13	212	224	ATCAAACACAGTCCCCCGAC	59.964	20	TGGCATCACAGTTCCAGTCC	59.963	20	177	188	364	ATCAAACACAGTCCCCCGAC	59.964	20	GTTCGTACTTACCGCGCAAC	59.908	20	245	188	432	GACTTTGGGTGCGTTGTTGG	60.249	20	TGGCATCACAGTTCCAGTCC	59.963	20	212	153	364
Cluster-11583.0	1	p1	(A)10	10	94	103	GACCACCATCTCTTTTCCTCCT	59.426	22	GCGACCACCACTACCGAAG	60.446	19	257	32	288	AGACCACCATCTCTTTTCCTCC	59.426	22	GCGACCACCACTACCGAAG	60.446	19	258	31	288	ACCACCATCTCTTTTCCTCCT	58.363	21	GCGACCACCACTACCGAAG	60.446	19	256	33	288
Cluster-12086.34569	1	c	(CA)6(TA)6	24	1002	1025	ACCGGAGAAAACCCAGATGAG	59.721	21	AGAAGTTACATTTTTAGGCAATTGGA	57.811	26	263	822	1084	ACCGGAGAAAACCCAGATGA	58.642	20	AGAAGTTACATTTTTAGGCAATTGGA	57.811	26	263	822	1084	ACCGGAGAAAACCCAGATGAG	59.721	21	GAGAAGTTACATTTTTAGGCAATTGGA	58.696	27	264	822	1085
Cluster-5340.0	1	p1	(A)10	10	240	249	TGTTGCTGCAAGTTTAGGGT	57.934	20	AAACATCTTCTCATGCATTATTACCA	57.476	26	172	121	292	TGTTGCTGCAAGTTTAGGGT	57.934	20	ACATCTTCTCATGCATTATTACCATT	57.298	26	170	121	290	TGTTGCTGCAAGTTTAGGGT	57.934	20	AACATCTTCTCATGCATTATTACCAT	57.298	26	171	121	291
Cluster-11324.0	1	p1	(A)10	10	652	661	TCACATACACCGAACCAGCT	59.026	20	TGAGAATTTTGAGCTGCTTGTCA	59.115	23	230	533	762	TCACATACACCGAACCAGCT	59.026	20	CGCACATTTGAGAATTTTGAGCTG	59.911	24	238	533	770	TCACATACACCGAACCAGCT	59.026	20	GCACATTTGAGAATTTTGAGCTGC	60.143	24	237	533	769
Cluster-3909.0	1	p1	(T)11	11	253	263	AACATTGGAGGGAGTGCAGG	59.961	20	TCGTCTGGGTCAAACCAAGG	59.892	20	199	96	294	AACATTGGAGGGAGTGCAGG	59.961	20	TTTGTGACCGGCAAACAACC	59.826	20	265	96	360	AACATTGGAGGGAGTGCAGG	59.961	20	GGCGCCATGAATTAGTCCCT	60.179	20	223	96	318
Cluster-3909.0	2	p2	(AT)10	20	756	775	GTATGCCGAATCCGACCCTT	59.894	20	CCGATTCGGTTTTGACCACC	59.48	20	181	677	857	GCTCAGCAACCGTGTCAATG	60.11	20	CCGATTCGGTTTTGACCACC	59.48	20	226	632	857	CTTCATGTGCTCAGCAACCG	59.833	20	CCGATTCGGTTTTGACCACC	59.48	20	234	624	857
Cluster-12086.9979	1	p2	(CT)6	12	87	98	ACGTGAGTTCCATCAGCCAA	59.604	20	AGCGTGCACTTAAACGGGTA	59.966	20	228	38	265	ACGTGAGTTCCATCAGCCAA	59.604	20	GGGTAAGGGGTCGGGTCTAT	60.105	20	175	38	212	ACGTGAGTTCCATCAGCCAA	59.604	20	AGCTCACGACCTGAAAACCC	60.25	20	267	38	304
Cluster-12086.8395	1	p3	(TTC)6	18	1068	1085	TTTCCTCCCCAATCCGTGTG	59.962	20	AGCCGTAGTTCGTCACTGAA	59.043	20	102	1022	1123	TTTCCTCCCCAATCCGTGTG	59.962	20	AAGCCGTAGTTCGTCACTGA	59.043	20	103	1022	1124	TTTCCTCCCCAATCCGTGTG	59.962	20	AGCCGTAGTTCGTCACTGAAG	60.068	21	102	1022	1123
Cluster-12086.8397	1	c	(CAG)7caacagcgatggc(AAG)5	49	179	227	GATGTCGGACTCGGACATGG	60.249	20	ACCCCATTTACAGGCTTTGTCT	59.89	22	279	115	393	TGATGTCGGACTCGGACATG	59.544	20	ACCCCATTTACAGGCTTTGTCT	59.89	22	280	114	393	GATGTCGGACTCGGACATGG	60.249	20	CTCTCCATCATCTGTGCTTTGC	59.645	22	138	115	252
Cluster-12086.11576	1	p1	(A)10	10	100	109	AGGTCGGTCCTCTTCTCACT	59.594	20	ACCTCACGATCCCACATGAAC	60.066	21	229	26	254	ACCCTAAGGTCGGTCCTCTT	59.587	20	ACCTCACGATCCCACATGAAC	60.066	21	235	20	254	AGGTCGGTCCTCTTCTCACT	59.594	20	CCTCACGATCCCACATGAACT	59.792	21	228	26	253
Cluster-12086.11576	2	p1	(T)11	11	562	572	TGTTTGGACTAGTCTGGGGT	57.888	20	GGACGAACCATAATCGGCCT	59.894	20	260	448	707	TGTTTGGACTAGTCTGGGGT	57.888	20	AGGGACGAACCATAATCGGC	59.894	20	262	448	709	TGTTTGGACTAGTCTGGGGT	57.888	20	CGAGTTGAGAGGGACGAACC	60.109	20	271	448	718
Cluster-12086.11570	1	p4	(TCTT)5	20	511	530	AGTTTCCCACCACAACAGCA	60.034	20	AATGCAAGGTTACTGCTGCG	59.477	20	167	417	583	AACAGCAACCAAAAGGCAGC	60.179	20	AATGCAAGGTTACTGCTGCG	59.477	20	154	430	583	CTGCTGTTGCTGGTGAATGG	59.757	20	AATGCAAGGTTACTGCTGCG	59.477	20	188	396	583
Cluster-12086.1578	1	p3	(GGC)6	18	440	457	CCTTGCGGACGAGATTCAGA	59.827	20	TCCTCACATCCGTCGGATCT	60.107	20	245	373	617	CCTTGCGGACGAGATTCAGA	59.827	20	TCACGGTGCATTCAGGATCC	60.108	20	181	373	553	CCTTGCGGACGAGATTCAGA	59.827	20	CCTCACATCCGTCGGATCTC	59.688	20	244	373	616
Cluster-12086.1576	1	p1	(T)11	11	318	328	CCATCGAAGACGCCTCTCTC	59.97	20	CATGCATGCAACTGTCCTGC	60.458	20	155	261	415	ACGGTACTCCCAAATGCGTT	59.964	20	CATGCATGCAACTGTCCTGC	60.458	20	216	200	415	TCGAAGACGCCTCTCTCTGA	60.036	20	CATGCATGCAACTGTCCTGC	60.458	20	152	264	415
Cluster-12086.1575	1	p1	(T)12	12	428	439	TGTGGTTGCTCAACTGGTGT	60.035	20	AGAGATCACGAGTTCGAGTTAGT	58.745	23	250	299	548	TGCTCAACTGGTGTCACGAA	59.823	20	AGAGATCACGAGTTCGAGTTAGT	58.745	23	244	305	548	TTGCTCAACTGGTGTCACGA	59.823	20	AGAGATCACGAGTTCGAGTTAGT	58.745	23	245	304	548
Cluster-12086.1573	1	p3	(GAA)5	15	210	224	CGAGCGCGAAATGAACAGTT	59.836	20	AGCACTACCCTCTCCCACAT	59.957	20	211	166	376	GATGTCCCTGTCAGTCGTCC	59.826	20	AGCACTACCCTCTCCCACAT	59.957	20	274	103	376	CGATGTCCCTGTCAGTCGTC	60.179	20	AGCACTACCCTCTCCCACAT	59.957	20	275	102	376
Cluster-15992.0	1	p1	(T)20	20	918	937	AGCATGCAATGATGGGGATGA	60.133	21	CAGTGTAGGGCCAGTGGAAG	60.036	20	226	891	1116	AGCATGCAATGATGGGGATGA	60.133	21	TGGTCTGTCACCCACTCTGA	60.106	20	190	891	1080	AGCATGCAATGATGGGGATGA	60.133	21	AAACAGTGTAGGGCCAGTGG	59.89	20	229	891	1119
Cluster-15992.0	2	p3	(GTT)6	18	1395	1412	TTTGCCTGACTGAACCCTGG	60.179	20	GGCAACAACAAGAGCACCAG	59.969	20	203	1346	1548	GCCTGACTGAACCCTGGAAT	59.67	20	GGCAACAACAAGAGCACCAG	59.969	20	200	1349	1548	TTTGCCTGACTGAACCCTGG	60.179	20	TTGGGCAACAACAAGAGCAC	59.541	20	206	1346	1551
Cluster-12086.4436	1	p1	(A)10	10	160	169	ACCGAGTAATTGAACACCCCT	59.017	21	TTAAGGGTGGGGTCCAGTGA	60.104	20	205	119	323	ACCGAGTAATTGAACACCCCT	59.017	21	CAAGTGGGATGTGGACACGT	60.25	20	176	119	294	ACCGAGTAATTGAACACCCCT	59.017	21	ACAAGTGGGATGTGGACACG	60.25	20	177	119	295
Cluster-12086.4431	1	p3	(GAA)5	15	98	112	GAAAGTGAGAGCACCGTGAGA	60	21	GAGCGAGAATGGGCTTTTCC	59.265	20	241	0	240	GAAAGTGAGAGCACCGTGAGA	60	21	GGAGCGAGAATGGGCTTTTC	59.265	20	242	0	241	AAAGTGAGAGCACCGTGAGA	58.959	20	GAGCGAGAATGGGCTTTTCC	59.265	20	240	1	240
Cluster-12086.7169	1	p3	(CGG)5	15	167	181	CGATCTCAAAAGCGACGTCG	59.708	20	GGCGGGAGTTTCCTTGAGAA	59.964	20	155	99	253	AAAAGCGACGTCGTTGCAAG	60.316	20	GGCGGGAGTTTCCTTGAGAA	59.964	20	148	106	253	CGATCTCAAAAGCGACGTCG	59.708	20	ATGATACCAGGATGCACCGC	60.25	20	274	99	372
Cluster-15992.1	1	p3	(TTG)5	15	762	776	TTTGCCTGACTGAACCCTGG	60.179	20	ACTCCAAAACCAGTGCACCA	60.034	20	120	712	831	GCCTGACTGAACCCTGGAAT	59.67	20	ACTCCAAAACCAGTGCACCA	60.034	20	117	715	831	TTTGCCTGACTGAACCCTGG	60.179	20	GGCAACAACAAGAGCACCAA	59.541	20	206	712	917
Cluster-12086.23146	1	p3	(AGA)5	15	561	575	GAGCAAGAAGAGCAGGCTGA	60.037	20	TCCCATGCTTCTTTGAACCT	57.022	20	277	531	807	GAGCAAGAAGAGCAGGCTGA	60.037	20	TCCCATGCTTCTTTGAACCTT	57.757	21	277	531	807	GAGCAAGAAGAGCAGGCTGA	60.037	20	TTCCCATGCTTCTTTGAACCT	57.757	21	278	531	808
Cluster-13942.0	1	p2	(TA)7	14	485	498	GCTACTGCCGCCATTGAAAC	60.179	20	ACATGAACAGGACACTAAAAACAACT	59.623	26	231	389	619	TACTGCCGCCATTGAAACCA	60.251	20	ACATGAACAGGACACTAAAAACAACT	59.623	26	229	391	619	GCTACTGCCGCCATTGAAAC	60.179	20	ACATGAACAGGACACTAAAAACAAC	58.439	25	231	389	619
Cluster-12086.15669	1	p1	(A)11	11	110	120	ACCACCCGCTAGATCAACAG	59.463	20	GGTTGACAAGTGGGGTTTGG	59.25	20	280	77	356	CCACCCGCTAGATCAACAGA	59.176	20	GGTTGACAAGTGGGGTTTGG	59.25	20	279	78	356	ACCACCCGCTAGATCAACAG	59.463	20	GTTGACAAGTGGGGTTTGGT	58.519	20	279	77	355
Cluster-12086.23498	1	p1	(T)10	10	2330	2339	GATCGAGCTCCGGGAAAGAG	59.969	20	AGAAAAATGTTGACAAGGTATGGGA	58.925	25	210	2161	2370	GTATCCCGACAAGCGTCCTT	59.825	20	AGAAAAATGTTGACAAGGTATGGGA	58.925	25	269	2102	2370	TGCTCAGTATCCCGACAAGC	59.824	20	AGAAAAATGTTGACAAGGTATGGGA	58.925	25	275	2096	2370
Cluster-12086.23495	1	p1	(T)10	10	43	52	GGATCATTTTCCCTCACTTCCA	58.032	22	AAGTGAAGTTCTCGGAGGCG	60.038	20	191	9	199	GGATCATTTTCCCTCACTTCCA	58.032	22	GCGCTTCTCCTTCTCGATCA	59.899	20	145	9	153	GGATCATTTTCCCTCACTTCCA	58.032	22	TCGTGGATTTCGGGATCGAC	59.898	20	123	9	131
Cluster-12086.23491	1	p2	(TA)8	16	306	321	CAAAGGAACAAGCCTGGCAC	59.967	20	CATTGTGGAGCCCTCAACCT	59.961	20	242	126	367	AGTGGATCTGTGGCCATTGG	60.034	20	CATTGTGGAGCCCTCAACCT	59.961	20	101	267	367	GCCTGGCACCTCAGTACTTT	59.963	20	CATTGTGGAGCCCTCAACCT	59.961	20	231	137	367
Cluster-12086.26743	1	p1	(A)10	10	2132	2141	TCGTAGAACATCCAGACTCGT	58.292	21	ACTGAAAGAGAAGCTGCGATGA	60.029	22	280	1986	2265	TCGTAGAACATCCAGACTCGT	58.292	21	ACTGAAAGAGAAGCTGCGATG	58.655	21	280	1986	2265	CTCGTAGAACATCCAGACTCGT	59.321	22	CTGAAAGAGAAGCTGCGATGA	58.385	21	280	1985	2264
Cluster-12086.9250	1	p1	(T)11	11	446	456	CGGTCCTCTCCTGTCTCTCA	60.035	20	CCTTCCAACCAAACAGCACC	59.611	20	126	386	511	GGTGTCAGTGAGGTGAAGCA	59.893	20	CCTTCCAACCAAACAGCACC	59.611	20	263	249	511	GCAGGTGTCAGTGAGGTGAA	59.893	20	CCTTCCAACCAAACAGCACC	59.611	20	266	246	511
Cluster-12086.41447	1	p3	(ATC)5	15	3256	3270	CCACCAGTGGCTGATTCTGA	59.674	20	GTGGACAAGGATGGCAGTGA	59.963	20	200	3151	3350	CACATGGAAGAGTGCCCTCA	59.674	20	GTGGACAAGGATGGCAGTGA	59.963	20	232	3119	3350	CCACCAGTGGCTGATTCTGA	59.674	20	AGTGGACAAGGATGGCAGTG	59.963	20	201	3151	3351
Cluster-12086.22362	1	p3	(GCA)5	15	182	196	CAGTTGCAAGCTCGAAACCC	60.04	20	CTTGCTGCATGCCTTGTTGT	59.967	20	178	74	251	CAGTTGCAAGCTCGAAACCC	60.04	20	ACTTGCTGCATGCCTTGTTG	59.967	20	179	74	252	CAGTTGCAAGCTCGAAACCC	60.04	20	CACACACACCGCCATCAAAG	60.04	20	217	74	290
Cluster-12086.15087	1	p2	(GA)8	16	1025	1040	AGTGATGGTTTCCAAGGCCA	59.518	20	GCAGACTTGTCAAACCTGGG	59.046	20	211	922	1132	AGGTTCCTGGAGTCTGGAGT	59.51	20	GCAGACTTGTCAAACCTGGG	59.046	20	228	905	1132	AGTGATGGTTTCCAAGGCCA	59.518	20	CTGGGAGGTAAGCTGTGGC	60.078	19	196	922	1117
Cluster-12086.15088	1	p2	(TC)9	18	144	161	CCTGGGAGGTAAGTTGTGCC	60.323	20	ACAATCAATCCCATGGGCCA	59.661	20	208	72	279	CTGGGAGGTAAGTTGTGCCT	59.307	20	ACAATCAATCCCATGGGCCA	59.661	20	207	73	279	CCTGGGAGGTAAGTTGTGCC	60.323	20	ACAATCAATCCCATGGGCCAT	60.062	21	208	72	279
Cluster-1810.1	1	p2	(TG)6	12	249	260	GGAGCTTTCGATGAGGCAGT	60.108	20	TAGCAGAAACCATGCTGCCA	59.962	20	249	159	407	GAGGAGCTTTCGATGAGGCA	59.823	20	TAGCAGAAACCATGCTGCCA	59.962	20	251	157	407	AGGAGCTTTCGATGAGGCAG	59.822	20	TAGCAGAAACCATGCTGCCA	59.962	20	250	158	407
Cluster-12086.41745	1	p1	(A)15	15	184	198	AGCGCGAACTCAGGAGAAAA	59.966	20	GCAAAGAAGCATTGACGCCA	60.039	20	221	3	223	AGCGCGAACTCAGGAGAAAA	59.966	20	TGGCAAAGAAGCATTGACGC	60.039	20	223	3	225	AAGCGCGAACTCAGGAGAAA	59.966	20	GCAAAGAAGCATTGACGCCA	60.039	20	222	2	223
Cluster-12086.19885	1	p1	(T)11	11	1864	1874	CTGGACCCTACAAACTCGGG	59.751	20	AAACCCTCATGGCCCAAGAC	60.252	20	154	1784	1937	CTGGACCCTACAAACTCGGG	59.751	20	CCTCATGGCCCAAGACAAGA	59.671	20	150	1784	1933	CTGTATTTGGGTGGCTGGGA	59.669	20	AAACCCTCATGGCCCAAGAC	60.252	20	220	1718	1937
Cluster-12086.24201	1	p1	(A)12	12	3293	3304	GTCGGGTGGGGAACAGATTT	59.962	20	TTGTTCCCCGTGTTTCCTCC	60.179	20	170	3202	3371	GTCGGGTGGGGAACAGATTT	59.962	20	GTTCCCCGTGTTTCCTCCTC	60.321	20	168	3202	3369	GTCGGGTGGGGAACAGATTT	59.962	20	TGCTTTGTTTGTTCCCCGTG	59.542	20	178	3202	3379
Cluster-12086.24200	1	p2	(TG)6	12	324	335	TGACCAATTGCAAAAGGCCA	58.874	20	GCAGACCGACATGTGCAATG	60.179	20	177	279	455	TGACCAATTGCAAAAGGCCA	58.874	20	CAGACCGACATGTGCAATGG	59.551	20	176	279	454	TGACCAATTGCAAAAGGCCAA	59.512	21	GCAGACCGACATGTGCAATG	60.179	20	177	279	455
Cluster-12086.24208	1	p2	(AT)6	12	2140	2151	ACAACCATGTGATCGGGGTC	60.035	20	GCACCGTTCATGCTCTCAAC	59.833	20	246	2053	2298	ACAACCATGTGATCGGGGTC	60.035	20	CCCTCGAGAACATTGTCGGG	60.46	20	279	2053	2331	ACAACCATGTGATCGGGGTC	60.035	20	TCCCTCGAGAACATTGTCGG	59.469	20	280	2053	2332
Cluster-12086.41871	1	p3	(GAT)5	15	1071	1085	AGGCCAATGGAGATGAAGCC	60.106	20	GGTGGCTGAAGCTCTTCCTC	60.392	20	141	1026	1166	AGGCCAATGGAGATGAAGCC	60.106	20	ATCCAATCCGCAACCTCACC	60.394	20	203	1026	1228	TCTTGCGGTGAGAAAGCCTT	59.891	20	CACCTCCATCATCGTCGTCA	59.544	20	262	847	1108
Cluster-12086.23965	1	p3	(TGT)10	30	324	353	AGGAAGGAAAGAAGAACACCCA	59.216	22	ACACACAACTTCAGCCTTGC	59.259	20	229	240	468	TGGGAGGAAGGAAAGAAGAACA	58.947	22	ACACACAACTTCAGCCTTGC	59.259	20	233	236	468	AGGAAGGAAAGAAGAACACCCA	59.216	22	CACACAACTTCAGCCTTGCT	58.973	20	228	240	467
Cluster-15469.0	1	p1	(A)11	11	167	177	TGGACGAGATAATAAACAACGGGA	59.84	24	TTCTGGTCCAGACGTTCAGC	59.966	20	174	140	313	TGGACGAGATAATAAACAACGGGA	59.84	24	AAGGATGTCTGCACAGGTGG	59.963	20	145	140	284	TGGACGAGATAATAAACAACGGGA	59.84	24	AACTTGTTGGGCGTTTTCGG	59.898	20	248	140	387
Cluster-12086.20435	1	p1	(T)11	11	1220	1230	TTTTCGTTCGTTGCATCCCA	58.69	20	CCACTGTCAACAAGTTCGGG	59.056	20	275	1003	1277	CGTTCGTTGCATCCCATTAGG	59.669	21	CCACTGTCAACAAGTTCGGG	59.056	20	271	1007	1277	TTCGTTCGTTGCATCCCATT	58.471	20	CCACTGTCAACAAGTTCGGG	59.056	20	273	1005	1277
Cluster-9569.0	1	p4	(ATGT)5	20	821	840	ACAGGTTCCTACCCTAGCCA	59.584	20	AAAGCACGGCTATGGCTTCT	60.035	20	278	623	900	GCCAAAACCAGTCACTGTGTC	59.934	21	AAAGCACGGCTATGGCTTCT	60.035	20	262	639	900	CCCTAGCCAAAACCAGTCACT	59.926	21	AAAGCACGGCTATGGCTTCT	60.035	20	267	634	900
Cluster-12086.4370	1	p4	(GGAG)5	20	356	375	GACATTTGCAGCGTGAGTGG	60.11	20	TGTCTGAACTGCTCCGGTTC	59.966	20	203	293	495	GACATTTGCAGCGTGAGTGG	60.11	20	TGGTATGCTGATGGCTAGCG	59.966	20	150	293	442	GACATTTGCAGCGTGAGTGG	60.11	20	CAGTGCTTCTGGACGGACTT	59.966	20	246	293	538
Cluster-12086.1637	1	p2	(TA)8	16	112	127	TGAGCATCAGAGCAAAATCAGT	58.317	22	TCGTTTTGGCTGCCATCTCT	59.963	20	175	74	248	TGAGCATCAGAGCAAAATCAGT	58.317	22	TGCTTCATCGTTTTGGCTGC	60.039	20	182	74	255	TGAGCATCAGAGCAAAATCAGT	58.317	22	TGCTGCTTCATCGTTTTGGC	60.039	20	185	74	258
Cluster-12086.1630	1	p3	(CTG)5	15	1245	1259	GCACGTTCCTTAGGGTTCCA	59.964	20	GAGATTGATGGCGTTGACGG	59.347	20	188	1102	1289	TCCTTTCCTGCAACCACCTC	59.89	20	GAGATTGATGGCGTTGACGG	59.347	20	214	1076	1289	GCACGTTCCTTAGGGTTCCA	59.964	20	AGATTGATGGCGTTGACGGG	60.744	20	187	1102	1288
Cluster-12086.39290	1	p1	(T)11	11	1202	1212	CTGGAGTCGGTATTGAACTGGT	59.766	22	CCCTTTCAACTGGCCAGTCT	59.889	20	232	1145	1376	ACTGGAGTCGGTATTGAACTGG	59.766	22	CCCTTTCAACTGGCCAGTCT	59.889	20	233	1144	1376	TGGAGTCGGTATTGAACTGGT	58.746	21	CCCTTTCAACTGGCCAGTCT	59.889	20	231	1146	1376
Cluster-12086.39298	1	p1	(T)11	11	146	156	CGGGTCTGTCTCTCAAGATTACA	59.556	23	GTGGCGGCAACTTTTAGCTC	60.11	20	257	0	256	CGGGTCTGTCTCTCAAGATTACA	59.556	23	AAGTGGCGGCAACTTTTAGC	59.686	20	259	0	258	CGGGTCTGTCTCTCAAGATTACA	59.556	23	TGGCGGCAACTTTTAGCTCA	60.536	20	256	0	255
Cluster-12086.39298	2	p1	(A)13	13	907	919	TTTACCCATCTCCCCGAGCT	60.326	20	TCCTGATGCCAGCAAGGTTT	59.887	20	161	847	1007	TTTACCCATCTCCCCGAGCT	60.326	20	TTCCTGATGCCAGCAAGGTT	59.887	20	162	847	1008	TTTACCCATCTCCCCGAGCT	60.326	20	CCTGATGCCAGCAAGGTTTG	59.754	20	160	847	1006
Cluster-12086.37524	1	p3	(GAA)9	27	2923	2949	ACAGGATCGGACGATGGAGA	60.107	20	TGGGTGTGTTCGCCTCAATT	60.179	20	217	2770	2986	ACAGGATCGGACGATGGAGA	60.107	20	GGGTGTGTTCGCCTCAATTC	59.478	20	216	2770	2985	AACGAAACAGGATCGGACGA	59.4	20	TGGGTGTGTTCGCCTCAATT	60.179	20	223	2764	2986
Cluster-12086.37520	1	p3	(TTC)5	15	118	132	TGAAGACATGCAGCTTCCCA	59.599	20	GGATGGTTGTAGAAAGATGGGGT	60.054	23	152	69	220	TGAAGACATGCAGCTTCCCA	59.599	20	TGGATGGTTGTAGAAAGATGGGG	60.054	23	153	69	221	TGAAGACATGCAGCTTCCCA	59.599	20	TGTAGAAAGATGGGGTTTGGTCA	59.604	23	145	69	213
Cluster-12086.37522	1	p1	(T)14	14	383	396	TGATGACCATCAAAGGCGCT	60.035	20	AGAGGAAATGAAGAGTCCGCA	59.097	21	206	356	561	TGATGACCATCAAAGGCGCT	60.035	20	AGAGGAAATGAAGAGTCCGCAA	59.697	22	206	356	561	TGATGACCATCAAAGGCGCT	60.035	20	GAGGAAATGAAGAGTCCGCA	57.613	20	205	356	560
Cluster-12086.42885	1	p1	(A)16	16	309	324	TGAATGAGCTGAGAAATATGCGA	58.304	23	GGCCGAACCAAAGAGAAGGT	60.251	20	271	283	553	ATGAATGAGCTGAGAAATATGCGA	58.697	24	GGCCGAACCAAAGAGAAGGT	60.251	20	272	282	553	TGAATGAGCTGAGAAATATGCGA	58.304	23	GCCGAACCAAAGAGAAGGTG	59.125	20	270	283	552
Cluster-12086.27804	1	p3	(ATC)5	15	481	495	TCCCCTTTGCTTGAAGGCTT	59.812	20	AGGTGGAATATGAGGTGGAGGA	60.022	22	250	274	523	TTCCCCTTTGCTTGAAGGCT	59.812	20	AGGTGGAATATGAGGTGGAGGA	60.022	22	251	273	523	TCCCCTTTGCTTGAAGGCTT	59.812	20	TGGAATATGAGGTGGAGGAGGA	59.75	22	247	274	520
Cluster-12086.27804	2	p1	(A)10	10	910	919	TGACCATCCTTCCCTCCCTT	59.879	20	TTTGCCTGGAGCCTTTGGAA	60.106	20	185	859	1043	TGACCATCCTTCCCTCCCTT	59.879	20	ATTTGCCTGGAGCCTTTGGA	59.885	20	186	859	1044	TGACCATCCTTCCCTCCCTT	59.879	20	GCCTGGAGCCTTTGGAAGAA	60.251	20	182	859	1040
Cluster-10685.0	1	p3	(TTC)5	15	1143	1157	CCAGTGTTGGCTTCTGGAGT	59.891	20	ATCACCGATCCATTTCCGCA	59.82	20	170	1015	1184	CCAGTGTTGGCTTCTGGAGT	59.891	20	CACTCGCTATCACCGATCCA	59.331	20	178	1015	1192	CCAGTGTTGGCTTCTGGAGT	59.891	20	TCACCGATCCATTTCCGCAC	60.743	20	169	1015	1183
Cluster-12506.0	1	p1	(A)11	11	238	248	ACCACATTTCACCTCTTTCCCT	59.553	22	AGGATAGCTCTCCGGCTGAA	60.106	20	273	110	382	ACCACATTTCACCTCTTTCCCT	59.553	22	ATCAGGATAGCTCTCCGGCT	59.886	20	276	110	385	ACCACATTTCACCTCTTTCCCT	59.553	22	CATCAGGATAGCTCTCCGGC	59.754	20	277	110	386
Cluster-6972.0	1	p2	(AT)9	18	715	732	AATACATGGGGACGGTGGTG	59.745	20	AACGGAGGACGGTCAGAAAA	59.246	20	185	655	839	AATACATGGGGACGGTGGTG	59.745	20	AAACGGAGGACGGTCAGAAA	59.246	20	186	655	840	AATACATGGGGACGGTGGTG	59.745	20	AAAACGGAGGACGGTCAGAA	59.246	20	187	655	841
Cluster-12086.18375	1	p1	(T)11	11	1430	1440	GGGAAGCCACGAAACAAGGA	60.536	20	ACCAAAAGGGGTTGAATGGT	57.512	20	271	1225	1495	AGGGAAGCCACGAAACAAGG	60.537	20	ACCAAAAGGGGTTGAATGGT	57.512	20	272	1224	1495	GGGAAGCCACGAAACAAGGA	60.536	20	ACCAAAAGGGGTTGAATGGTTC	59.296	22	271	1225	1495
Cluster-12086.34174	1	p2	(TC)6	12	574	585	AACCTATGTCGCAACCTGGG	60.035	20	ACTTTCCTGGAGTCTGGAGC	59.02	20	230	514	743	ATGTCGCAACCTGGGAAGAG	60.036	20	ACTTTCCTGGAGTCTGGAGC	59.02	20	225	519	743	AGAGAACTCAGGTGAAGCGC	60.038	20	ACTTTCCTGGAGTCTGGAGC	59.02	20	207	537	743
Cluster-12086.34175	1	p1	(T)15	15	215	229	GGCTTCTTCCCTCAGGTGTC	60.036	20	GGGGTGATAATGGTTTCATTCGG	59.682	23	194	187	380	TCTTCCCTCAGGTGTCAGGT	59.809	20	GGGGTGATAATGGTTTCATTCGG	59.682	23	190	191	380	AATCGGCTTCTTCCCTCAGG	59.456	20	GGGGTGATAATGGTTTCATTCGG	59.682	23	198	183	380
Cluster-15059.1	1	p1	(A)10	10	66	75	ACCCTAACTACCAAGAAACATGCA	60.203	24	CCATGCCATGCAATCACGTT	59.826	20	269	30	298	ACCCTAACTACCAAGAAACATGCA	60.203	24	GGTGGTTTCGATGAACCCCA	60.251	20	108	30	137	ACCCTAACTACCAAGAAACATGCA	60.203	24	TGGTGGTTTCGATGAACCCC	60.251	20	109	30	138
Cluster-12086.33994	1	p3	(GAG)5	15	691	705	GTCGCCGTAAGCATCGTAGA	59.971	20	TCTACTCCAACTCAGCTACTGC	59.244	22	177	561	737	CGCCGTAAGCATCGTAGAGT	59.971	20	TCTACTCCAACTCAGCTACTGC	59.244	22	175	563	737	AGTCGCCGTAAGCATCGTAG	59.971	20	TCTACTCCAACTCAGCTACTGC	59.244	22	178	560	737
Cluster-12086.33996	1	c	(T)11gaaaat(CA)6	29	1603	1631	TGCATACACACACAAACACACA	59.25	22	GCTAGTCTTTCCCGGGACAG	59.824	20	219	1577	1795	TGCATACACACACAAACACACA	59.25	22	TTCATGGGCTGAGTTTCGGT	59.6	20	174	1577	1750	GCATACACACACAAACACACAC	58.895	22	GCTAGTCTTTCCCGGGACAG	59.824	20	218	1578	1795
Cluster-12086.35331	1	p3	(AAG)6	18	995	1012	GAAGTCACAGCTCCCGAGAC	60.109	20	TGTAAGGGTTGATCTCAGATTGCT	59.774	24	271	846	1116	AACCTCGAAGTCACAGCTCC	59.681	20	TGTAAGGGTTGATCTCAGATTGCT	59.774	24	277	840	1116	GAAGTCACAGCTCCCGAGAC	60.109	20	TGTAAGGGTTGATCTCAGATTGC	58.483	23	271	846	1116
Cluster-4956.0	1	p1	(A)14	14	44	57	ACTGAAAAACGATCAGCTCAGAC	59.257	23	TGATCGATTAAAAGTCGACAACGA	58.844	24	129	18	146	AGTCGTTTATGTGTGAAAACTGAA	57.328	24	ATCACAACCACAACCAAACCTG	59.57	22	100	0	99	ACTGAAAAACGATCAGCTCAGA	58.005	22	TGATCGATTAAAAGTCGACAACGA	58.844	24	129	18	146
Cluster-14507.0	1	p1	(T)10	10	119	128	CTCGAACCGGAATTGGCTCT	60.108	20	TCCCCCTCAACCTTTAATCCT	58.057	21	129	86	214	AACATGCCTAAGGGTCGACC	59.748	20	TCCCCCTCAACCTTTAATCCT	58.057	21	182	33	214	GCCTAAGGGTCGACCACTTT	59.676	20	TCCCCCTCAACCTTTAATCCT	58.057	21	177	38	214
Cluster-12086.30134	1	p1	(T)10	10	789	798	ACTTTTGCATAGAGGATTGGGGT	59.988	23	AGCGGGAAGACTTGCATTGT	60.251	20	275	655	929	ACTTTTGCATAGAGGATTGGGGT	59.988	23	GCGGGAAGACTTGCATTGTT	59.402	20	274	655	928	CTTTTGCATAGAGGATTGGGGT	58.364	22	AGCGGGAAGACTTGCATTGT	60.251	20	274	656	929
Cluster-12086.12858	1	p1	(A)15	15	239	253	CGTGGATGAAATTGGTTGGTCC	60.095	22	GGTGAGTGAGGTGATGGTGG	60.036	20	253	74	326	CGTGGATGAAATTGGTTGGTCC	60.095	22	GGGTGAGTGAGGTGATGGTG	60.036	20	254	74	327	CGTGGATGAAATTGGTTGGTCC	60.095	22	ATTGGAGGGGTGAGTGAGGT	60.179	20	261	74	334
Cluster-12086.12855	1	p1	(A)11	11	79	89	TCCACGTGAAAGCAGGATGG	60.322	20	GTGCATTGCTGGTGATGGTG	60.109	20	168	14	181	CGAATCCACGTGAAAGCAGG	59.556	20	GTGCATTGCTGGTGATGGTG	60.109	20	172	10	181	CCACGTGAAAGCAGGATGGT	60.606	20	GTGCATTGCTGGTGATGGTG	60.109	20	167	15	181
Cluster-12086.12854	1	p1	(T)11	11	568	578	ACATGGACGGGAAATAAGCCA	59.716	21	CCCGAGGTGATGTCTTCGAC	60.179	20	217	492	708	ACATGGACGGGAAATAAGCCA	59.716	21	TCCCGAGGTGATGTCTTCGA	60.323	20	218	492	709	ACATGGACGGGAAATAAGCCA	59.716	21	CCCAGAAACATTCCCGAGGT	59.672	20	229	492	720
Cluster-12086.12853	1	c	(TGG)6(AGG)5	33	388	420	ACCTCGAAAGATTGCCCGTT	59.964	20	ACTAGATCCACGTCCGAGCT	60.107	20	243	229	471	ACCTCGAAAGATTGCCCGTT	59.964	20	GACTAGATCCACGTCCGAGC	59.692	20	244	229	472	ACCTCGAAAGATTGCCCGTT	59.964	20	GTCCGAGCTCGAGACCTAAC	59.622	20	232	229	460
Cluster-12086.6374	1	p1	(T)11	11	2981	2991	GCCCCTTGTTCACTGCTACA	60.251	20	CCTGTTCCTGTTCCTGAACCA	59.857	21	275	2770	3044	TGGTGCTGGACTCGAAGTTT	59.532	20	CCTGTTCCTGTTCCTGAACCA	59.857	21	231	2814	3044	GCCCCTTGTTCACTGCTACA	60.251	20	TCCTGTTCCTGTTCCTGAACC	59.58	21	276	2770	3045
Cluster-12086.32224	1	p3	(CAT)5	15	175	189	TTCCCTAGCTGTTGGCACAC	60.251	20	ATCGGCCTTTGGATTTCCGT	60.034	20	277	105	381	TTCCCTAGCTGTTGGCACAC	60.251	20	AGGCTGCTGCTCTTGGATTT	59.961	20	257	105	361	TTCCCTAGCTGTTGGCACAC	60.251	20	GCATCGGCCTTTGGATTTCC	59.897	20	279	105	383
Cluster-12086.32225	1	p1	(A)35	35	214	248	TGGGGTCATGGCAAAATCTCT	59.641	21	ATGCTGCGTCTCTGTTCACA	59.966	20	226	129	354	TGGGGTCATGGCAAAATCTCT	59.641	21	CGGATCCAAATCATGCTGCG	60.041	20	238	129	366	TGGGGTCATGGCAAAATCTCT	59.641	21	TGCGTCTCTGTTCACAACCA	59.823	20	222	129	350
Cluster-12086.219	1	p4	(CTTT)5	20	840	859	AGGATGTGGGACGATGAGGA	60.032	20	TGGTTTCTTCCCCAGCATGG	60.252	20	119	798	916	AGGATGTGGGACGATGAGGA	60.032	20	CCATGGTTTCTTCCCCAGCA	60.252	20	122	798	919	AGAGCCACCGGTTCACAAAA	60.107	20	TGGTTTCTTCCCCAGCATGG	60.252	20	217	700	916
Cluster-12086.216	1	p2	(AT)6	12	82	93	CAAGCGGGTCAAGAGAGTGA	59.682	20	CGACGGATTTCTTGCCGGTA	60.459	20	190	37	226	GCGGGTCAAGAGAGTGATGA	59.467	20	CGACGGATTTCTTGCCGGTA	60.459	20	187	40	226	AGCGGGTCAAGAGAGTGATG	59.466	20	CGACGGATTTCTTGCCGGTA	60.459	20	188	39	226
Cluster-12086.42158	1	p1	(T)13	13	139	151	GCGACGGCGGAAAAACTTAA	59.765	20	CATAGCCCTGTTCGCATCCT	59.893	20	226	107	332	GCGACGGCGGAAAAACTTAA	59.765	20	TAGCCCTGTTCGCATCCTTC	59.822	20	224	107	330	GCGACGGCGGAAAAACTTAA	59.765	20	TGCTTCCCATAGCCCTGTTC	59.744	20	233	107	339
Cluster-12086.18025	1	p3	(GTG)7	21	518	538	TGTCCAGGTCGGGTGATTTG	59.964	20	TTTCCTCCTCCTCCACCACA	60.105	20	252	494	745	GTGTCCAGGTCGGGTGATTT	59.964	20	TTTCCTCCTCCTCCACCACA	60.105	20	253	493	745	TGTCCAGGTCGGGTGATTTG	59.964	20	CCGCCCTTGCCTTCATTTTC	60.109	20	220	494	713
Cluster-12086.18025	2	p3	(GGC)5	15	710	724	TGTCCAGGTCGGGTGATTTG	59.964	20	TCTTTCCTCCTCCTCCACCA	59.508	20	254	494	747	GTGGTGGTGGGAGCTACTTC	60.036	20	TCTTTCCTCCTCCTCCACCA	59.508	20	219	529	747	GTGTCCAGGTCGGGTGATTT	59.964	20	TCTTTCCTCCTCCTCCACCA	59.508	20	255	493	747
Cluster-12086.30140	1	p1	(T)10	10	240	249	GACTGTAGAAGGGGAAGCCC	59.458	20	GACCCTCACCAACACCAACA	60.107	20	138	155	292	GGACTGTAGAAGGGGAAGCC	59.458	20	GACCCTCACCAACACCAACA	60.107	20	139	154	292	GACTGTAGAAGGGGAAGCCC	59.458	20	CAGACCCTCACCAACACCAA	59.817	20	140	155	294
Cluster-12086.13813	1	p3	(CCG)5	15	1231	1245	CCACCACCACTACCGTCATT	59.676	20	GGCGGAGGGATTGAGTTGAA	60.035	20	257	1143	1399	CCACCACCACTACCGTCATT	59.676	20	TTGAGTTGAACGGCGAGTCA	59.897	20	247	1143	1389	ACCTCGCAACGCTTCCTTTA	59.966	20	TTCTCTTTTCGATGCACGCG	59.562	20	188	1090	1277
Cluster-12086.13813	2	p1	(T)12	12	1952	1963	CCTCCTATCGTAGTTTGCTCCG	60.288	22	ACAGCCAAAATCCTTAACAGAGA	58.014	23	208	1800	2007	TCATGTCCTCAGAAGTTGGGT	58.661	21	ACAGCCAAAATCCTTAACAGAGA	58.014	23	154	1854	2007	CTCCTATCGTAGTTTGCTCCGT	59.642	22	ACAGCCAAAATCCTTAACAGAGA	58.014	23	207	1801	2007
Cluster-12086.13810	1	p1	(T)10	10	1796	1805	TGTGCTGGAGTTGGTCTACG	59.683	20	GAACGGCTAACATTTGTGGGA	58.844	21	274	1662	1935	GTGCTGGAGTTGGTCTACGT	59.683	20	GAACGGCTAACATTTGTGGGA	58.844	21	273	1663	1935	TGTGCTGGAGTTGGTCTACG	59.683	20	ACGGCTAACATTTGTGGGAAG	58.841	21	272	1662	1933
Cluster-12086.2714	1	p1	(T)15	15	551	565	ATTGGGTGCTACTGCGGTAC	60.108	20	GTTCGATACAGGAACACCCCT	59.446	21	254	510	763	ATTGGGTGCTACTGCGGTAC	60.108	20	AGTTCGATACAGGAACACCCC	59.446	21	255	510	764	GGTGCTACTGCGGTACTTGA	59.754	20	GTTCGATACAGGAACACCCCT	59.446	21	250	514	763
Cluster-12086.37882	1	p1	(A)12	12	411	422	ACACAACAAAACGAAGCCGA	58.912	20	CGGACATATCGACGCTGACA	59.971	20	241	231	471	ACACAACAAAACGAAGCCGA	58.912	20	TCGGACATATCGACGCTGAC	59.693	20	242	231	472	ACACAACAAAACGAAGCCGA	58.912	20	ACTCGGACATATCGACGCTG	59.692	20	244	231	474
Cluster-12086.33173	1	p2	(GA)12	24	2098	2121	ACCACTTGCTCACCACTGTG	60.464	20	GCTTGGCAGACGACTCTTCT	60.038	20	186	2071	2256	ACCACTTGCTCACCACTGTG	60.464	20	TTGGCAGACGACTCTTCTGG	59.682	20	184	2071	2254	ACCACTTGCTCACCACTGTG	60.464	20	TGCTTGGCAGACGACTCTTC	60.32	20	187	2071	2257
Cluster-12086.33177	1	p1	(A)12	12	1012	1023	GCATGCCCTAGAGATGTGGA	59.239	20	TGCTAACTGTGGGTCAAACCA	59.787	21	217	973	1189	AGCATGCCCTAGAGATGTGG	59.236	20	TGCTAACTGTGGGTCAAACCA	59.787	21	218	972	1189	GCATGCCCTAGAGATGTGGA	59.239	20	ACGATCGGAGTTTTAGCACCA	59.726	21	189	973	1161
Cluster-12086.33177	2	p1	(T)18	18	1535	1552	GAATGGCGATTGAACGGAGC	59.972	20	ACCCACAGAAGAACAAAGGAA	57.337	21	269	1444	1712	GAATGGCGATTGAACGGAGC	59.972	20	ACTACCCACAGAAGAACAAAGGA	59.285	23	272	1444	1715	CGAATGGCGATTGAACGGAG	59.698	20	ACCCACAGAAGAACAAAGGAA	57.337	21	270	1443	1712
Cluster-12086.33177	3	p3	(GAT)5	15	1916	1930	GGGAAAACAACGGGACTCCT	59.89	20	GTTGCCAGTTGCCAACAGAG	59.969	20	265	1861	2125	AGGGAAAACAACGGGACTCC	59.89	20	GTTGCCAGTTGCCAACAGAG	59.969	20	266	1860	2125	GGGAAAACAACGGGACTCCT	59.89	20	CTACGTTGCCAGTTGCCAAC	60.04	20	269	1861	2129
Cluster-11830.0	1	p1	(A)10	10	724	733	AAGCGGAAAAAGGGGGTCAT	59.886	20	GGCCAACCAACCAGAGAACT	60.179	20	278	620	897	AGAAGCGGAAAAAGGGGGTC	60.251	20	GGCCAACCAACCAGAGAACT	60.179	20	280	618	897	GCGGAAAAAGGGGGTCATCT	60.323	20	GGCCAACCAACCAGAGAACT	60.179	20	276	622	897
Cluster-12086.5846	1	p3	(CAT)5	15	217	231	TTCCCTTGCGAACAACCCTT	60.106	20	GCCAAACACCCTTTCGGAAC	59.968	20	210	62	271	TTTCCCTTGCGAACAACCCT	60.106	20	GCCAAACACCCTTTCGGAAC	59.968	20	211	61	271	TTCCCTTGCGAACAACCCTT	60.106	20	CTCCGTCGACCCAACTTTGA	59.967	20	232	62	293
Cluster-12086.5846	2	c	(A)11gaaattcatggttttgtaagtgctggaagtgttttttagttaattttgttgcc(T)10	74	510	583	AGAGTACGGGTTCGACCAGA	59.963	20	ACAATCTTCATGGTTGTGTCTATCA	58.524	25	243	374	616	CGAGGAAGAGTACGGGTTCG	59.902	20	ACAATCTTCATGGTTGTGTCTATCA	58.524	25	249	368	616	GTACGGGTTCGACCAGAAGG	60.109	20	ACAATCTTCATGGTTGTGTCTATCA	58.524	25	240	377	616
Cluster-12086.5844	1	p2	(AC)6	12	595	606	CTTTTCTCTCCACCGCCCAT	60.035	20	TAGCCACTCTTCGCTTGCAA	59.965	20	142	558	699	CTTTTCTCTCCACCGCCCAT	60.035	20	TTAGCCACTCTTCGCTTGCA	59.965	20	143	558	700	TCTCTCCACCGCCCATTTTC	60.035	20	TAGCCACTCTTCGCTTGCAA	59.965	20	138	562	699
Cluster-12086.231	1	c	(AC)11(AT)8	38	101	138	ATGAGCTTCCATGGCAGCAT	60.106	20	CACAAGCCCTTACGACGAGT	60.039	20	279	62	340	ATGAGCTTCCATGGCAGCAT	60.106	20	TCACAAGCCCTTACGACGAG	59.757	20	280	62	341	AATGAGCTTCCATGGCAGCA	60.324	20	CACAAGCCCTTACGACGAGT	60.039	20	280	61	340
Cluster-12086.231	2	p2	(GT)6	12	250	261	ATGAGCTTCCATGGCAGCAT	60.106	20	CACAAGCCCTTACGACGAGT	60.039	20	279	62	340	ATGAGCTTCCATGGCAGCAT	60.106	20	TCACAAGCCCTTACGACGAG	59.757	20	280	62	341	AATGAGCTTCCATGGCAGCA	60.324	20	CACAAGCCCTTACGACGAGT	60.039	20	280	61	340
Cluster-12086.239	1	p1	(T)10	10	369	378	CCGCAGTAAAACCCAGCAAC	60.04	20	AAACCGTGTTGAGGGATCCC	59.962	20	269	210	478	GAATCGCCGCAGTAAAACCC	59.902	20	AAACCGTGTTGAGGGATCCC	59.962	20	275	204	478	GGAATCGCCGCAGTAAAACC	59.902	20	AAACCGTGTTGAGGGATCCC	59.962	20	276	203	478
Cluster-3676.0	1	p1	(T)11	11	349	359	TCTTTCGCCTCCTAGTCCCA	59.959	20	TGTAGCATGTGAAAATTTTCCTGGA	59.462	25	183	224	406	TCTTTCGCCTCCTAGTCCCA	59.959	20	AGCATGTGAAAATTTTCCTGGAA	57.45	23	180	224	403	TCAACTTGTTGCTGGCTTGC	59.897	20	TGTAGCATGTGAAAATTTTCCTGGA	59.462	25	240	167	406
Cluster-12086.28296	1	p3	(TAT)5	15	496	510	TGTCCACGTACACGAACTCG	60.041	20	CTGCTGCAATGGAGCACTTG	60.109	20	204	330	533	CTCGTTCCCTGACTCGGATG	59.899	20	ATTTCCCTGAACTCGCCGAG	60.108	20	266	346	611	CTCGTTCCCTGACTCGGATG	59.899	20	CTGCTGCAATGGAGCACTTG	60.109	20	188	346	533
Cluster-12086.44060	1	p2	(CA)7	14	1139	1152	TGATGTGGTCGTATGCTGCA	59.751	20	ACCCTAAATTAAACAGCTAACTCCT	57.971	25	209	982	1190	TGGTCGTATGCTGCATTGGA	59.748	20	ACCCTAAATTAAACAGCTAACTCCT	57.971	25	204	987	1190	TGCATCACTGATGTGGTCGT	59.679	20	ACCCTAAATTAAACAGCTAACTCCT	57.971	25	217	974	1190
Cluster-12086.27728	1	p3	(GAC)5	15	197	211	AGCTGCTGCAAAACGGAAAG	59.969	20	CGCCTGGCTCCATTTAGCTA	59.893	20	261	113	373	CTGCAAAACGGAAAGGGCAA	59.896	20	CGCCTGGCTCCATTTAGCTA	59.893	20	256	118	373	CAGCTGCTGCAAAACGGAAA	60.249	20	CGCCTGGCTCCATTTAGCTA	59.893	20	262	112	373
Cluster-12086.22732	1	p1	(T)10	10	1237	1246	TAAAAGCCGACATCCCCACC	60.035	20	TTACCCGGCATTTGTGCTCT	59.962	20	226	1134	1359	GCACGTATGGTCAATGCTGC	60.248	20	TTACCCGGCATTTGTGCTCT	59.962	20	205	1155	1359	CCACAAAGCCCCTGATTCCA	60.252	20	TTACCCGGCATTTGTGCTCT	59.962	20	172	1188	1359
Cluster-12086.924	1	p4	(TATG)7	28	61	88	TGGCATGAAAATGACCATTTCA	57.114	22	TTCTTCTGCAACTGAGGCCA	59.526	20	163	2	164	TGGCATGAAAATGACCATTTCA	57.114	22	TCTTCTGCAACTGAGGCCAT	59.305	20	162	2	163	TTGGCATGAAAATGACCATTTCA	57.775	23	TTCTTCTGCAACTGAGGCCA	59.526	20	164	1	164
Cluster-12086.22730	1	p3	(CCT)5	15	1756	1770	CCGAGAACTCAGTCCCCTTG	59.752	20	GTCGTCGTCGTCTTGGTTCT	60.041	20	131	1708	1838	CCGAGAACTCAGTCCCCTTG	59.752	20	CGTCGTCGTCTTGGTTCTGA	60.041	20	129	1708	1836	CCGAGAACTCAGTCCCCTTG	59.752	20	TCGTCGTCGTCTTGGTTCTG	60.041	20	130	1708	1837
Cluster-12086.10545	1	p3	(GAT)5	15	448	462	GGCACTCATCCACAGTTCCA	59.963	20	CCACCACCCTGATGAGTTCC	60.035	20	278	256	533	GCAACCCTTTCCAAGCCATG	60.037	20	CCACCACCCTGATGAGTTCC	60.035	20	109	425	533	GCAACCCTTTCCAAGCCATG	60.037	20	GAACCTTCTCCACCACCCTG	59.963	20	118	425	542
Cluster-12086.10544	1	p1	(A)10	10	178	187	TGAGGTTGATGATACAATTTTGATGAC	58.539	27	CCACCGGATCACTCTCATGG	59.894	20	258	86	343	TGAGGTTGATGATACAATTTTGATGAC	58.539	27	CTCTTCAATCCCTCCACCGG	59.821	20	271	86	356	TGAGGTTGATGATACAATTTTGATGAC	58.539	27	CAATCCCTCCACCGGATCAC	60.179	20	266	86	351
Cluster-12086.10544	2	p3	(GAA)7	21	615	635	ACCTGCTGAAAAACAGGTTGTG	59.834	22	ACTCCCCTTTCATAATCAACCCT	59.141	23	182	498	679	ACCTGCTGAAAAACAGGTTGTG	59.834	22	CACTCCCCTTTCATAATCAACCC	59.046	23	183	498	680	CTGCTGAAAAACAGGTTGTGGA	59.573	22	ACTCCCCTTTCATAATCAACCCT	59.141	23	180	500	679
Cluster-12086.10542	1	p3	(GAA)5	15	150	164	GTACCCAATGGCTGCAAAGC	60.109	20	ATCGGATTTCCCCATCTGCC	59.889	20	217	55	271	GTACCCAATGGCTGCAAAGC	60.109	20	CGGATTTCCCCATCTGCCAT	60.179	20	215	55	269	TGGTACCCAATGGCTGCAAA	60.179	20	ATCGGATTTCCCCATCTGCC	59.889	20	219	53	271
Cluster-12086.10548	1	p3	(AAT)10	30	52	81	CGCCCGTTGACTTGTACATT	58.847	20	CCTCAGCAACCAAAGGAAGC	59.4	20	238	0	237	CGCCCGTTGACTTGTACATT	58.847	20	ACGGCGTTGACTGACTTAGA	59.043	20	279	0	278	CGCCCGTTGACTTGTACATTT	59.466	21	CCTCAGCAACCAAAGGAAGC	59.4	20	238	0	237
Cluster-12086.5154	1	p3	(CAA)5	15	248	262	CGCCTCAGTTCCATTCCTGT	60.036	20	GCTGCCCATGTAAGGACCAT	60.107	20	196	112	307	ATGGTGTCACCGGAAAGACC	59.964	20	GCTGCCCATGTAAGGACCAT	60.107	20	246	62	307	GTAAGTGCCTGGAACTGCCT	59.963	20	GCTGCCCATGTAAGGACCAT	60.107	20	110	198	307
Cluster-12086.30610	1	p2	(AT)9	18	202	219	CCCGGACCCGAAAGATGTTT	60.322	20	TCTCCTGAGCTTCTTTCGCC	59.752	20	161	162	322	CCCGGACCCGAAAGATGTTT	60.322	20	TGAGCTTCTTTCGCCGGAAA	60.25	20	156	162	317	CATCTACAACCCTCCCGGAC	59.536	20	TCTCCTGAGCTTCTTTCGCC	59.752	20	174	149	322
Cluster-12086.42152	1	p1	(G)12	12	2444	2455	TGACTGCCATCAGAAGTACCT	58.46	21	TGGATGTAGCGAAACTAGTGCT	59.504	22	263	2278	2540	TGACTGCCATCAGAAGTACCT	58.46	21	TGGATGTAGCGAAACTAGTGC	58.111	21	263	2278	2540	TGACTGCCATCAGAAGTACCT	58.46	21	ATGGATGTAGCGAAACTAGTGCT	59.867	23	264	2278	2541
Cluster-12086.8057	1	p2	(AC)7	14	1912	1925	GCGACCAACAATGTCCCAAC	60.04	20	TCTTTCCCGCCATTTCCCTC	60.034	20	238	1775	2012	ACCTTTACGGCGACCAACAA	60.179	20	TCTTTCCCGCCATTTCCCTC	60.034	20	247	1766	2012	CGTGGAGCCACAGAACAAGA	60.25	20	TCTTTCCCGCCATTTCCCTC	60.034	20	217	1796	2012
Cluster-4184.1	1	p3	(CAT)6	18	1496	1513	ATCTGCAGTTCCTACCCCCA	60.253	20	CCTTGGCTTCAGGAGTAGGC	60.107	20	173	1463	1635	ATCTGCAGTTCCTACCCCCA	60.253	20	GCCTTGGCTTCAGGAGTAGG	60.107	20	174	1463	1636	ATCTGCAGTTCCTACCCCCA	60.253	20	CGTCCTCCTCATCTTGTGGG	59.823	20	269	1463	1731
Cluster-12086.1435	1	p4	(CTTT)8	32	271	302	GCTGAAAAGCCTTGTGTGGA	58.968	20	GCAACTCCGTATCCACCCTT	59.748	20	253	112	364	GCTGAAAAGCCTTGTGTGGA	58.968	20	AAGCAACTCCGTATCCACCC	59.748	20	255	112	366	AGCTGAAAAGCCTTGTGTGG	58.965	20	GCAACTCCGTATCCACCCTT	59.748	20	254	111	364
Cluster-13143.0	1	p1	(T)17	17	254	270	GACTCGTTCCCTTGAAGCCA	59.965	20	CAGTAAAACACTCCGCAAGCA	59.398	21	161	145	305	TGACTCGTTCCCTTGAAGCC	59.965	20	CAGTAAAACACTCCGCAAGCA	59.398	21	162	144	305	GACTCGTTCCCTTGAAGCCA	59.965	20	ACAGTAAAACACTCCGCAAGC	59.398	21	162	145	306
Cluster-8662.0	1	p3	(TTC)5	15	33	47	TCTCGCGTTCTCAGATTTCCA	59.456	21	TGTAGCGGCAACAGAGACAG	60.038	20	276	0	275	TCTCGCGTTCTCAGATTTCCA	59.456	21	CTGTGTAGCGGCAACAGAGA	60.038	20	279	0	278	TCTCGCGTTCTCAGATTTCCA	59.456	21	CACCTAGAGGAGAAACGGCC	59.824	20	234	0	233
Cluster-12086.12334	1	p1	(T)11	11	1136	1146	GAGACGAAGCCAAAGGGAGG	60.392	20	TCGGTACCAGACTTCAAGCA	58.666	20	279	953	1231	GGCATTGACCACTCCTTGCT	60.61	20	TCGGTACCAGACTTCAAGCA	58.666	20	251	981	1231	CGAGACGAAGCCAAAGGGAG	60.738	20	TCGGTACCAGACTTCAAGCA	58.666	20	280	952	1231
Cluster-12086.12336	1	p2	(AT)8	16	169	184	TCGTGTGTCTTAGTTGGCGT	59.614	20	TGAATCTGAGCCTGTGGAGT	58.351	20	213	78	290	TCGTGTGTCTTAGTTGGCGT	59.614	20	TGAGCCTGTGGAGTTTTCTGA	59.232	21	207	78	284	TCGTGTGTCTTAGTTGGCGT	59.614	20	TGAATCTGAGCCTGTGGAGTT	59.019	21	213	78	290
Cluster-12086.3879	1	p3	(TCA)6	18	957	974	GCCAAGACTGAAAAGGCAGA	58.391	20	GCTGCCATCTTCCTTTCCCT	60.034	20	163	842	1004	GCCAAGACTGAAAAGGCAGA	58.391	20	TGGCTGCCATCTTCCTTTCC	60.324	20	165	842	1006	GCAGTGCTCATATTGCCAAGA	58.981	21	GCTGCCATCTTCCTTTCCCT	60.034	20	177	828	1004
Cluster-12086.7553	1	p1	(T)11	11	224	234	TTCCCTGCCACCGTATGAAC	60.036	20	TGCTCAGATACGGTGATCGC	59.969	20	185	112	296	GTTCCCTGCCACCGTATGAA	60.036	20	TGCTCAGATACGGTGATCGC	59.969	20	186	111	296	TTCCCTGCCACCGTATGAAC	60.036	20	GAATGGACGACGAGGGTGTT	60.038	20	160	112	271
Cluster-8855.0	1	p3	(TTC)5	15	87	101	CCACTGCTCAGGACTCAGTG	60.038	20	ACAAACCTGTGGGGCAAAGA	60.033	20	203	2	204	CCACTGCTCAGGACTCAGTG	60.038	20	AACCTGTGGGGCAAAGAGAG	59.889	20	200	2	201	GCTCAGGACTCAGTGTCTCG	59.83	20	ACAAACCTGTGGGGCAAAGA	60.033	20	198	7	204
Cluster-12086.14479	1	p1	(A)14	14	605	618	ACCGAATCGCCTTTGGGTAA	59.674	20	ACAAGGCCCGATTTCACAGT	59.89	20	243	479	721	AACCGAATCGCCTTTGGGTA	59.674	20	ACAAGGCCCGATTTCACAGT	59.89	20	244	478	721	ACCGAATCGCCTTTGGGTAA	59.674	20	CGGTTTCTTTGCGAACTCCC	59.763	20	182	479	660
Cluster-12086.14473	1	p1	(A)11	11	1605	1615	CCTTGCGTTCAAGTTCAGCC	60.04	20	CTGCTGGATCTTGGGAAGCA	60.035	20	278	1495	1772	CCTTGCGTTCAAGTTCAGCC	60.04	20	TCTGCTGGATCTTGGGAAGC	59.746	20	279	1495	1773	CCTTGCGTTCAAGTTCAGCC	60.04	20	TGCTGGATCTTGGGAAGCAA	59.595	20	277	1495	1771
Cluster-12086.6602	1	p3	(GAA)6	18	548	565	CCTGGGTCAATATCTCCGCC	59.965	20	CTCCTCCCTCGCAACAACAT	60.036	20	205	413	617	CGCAGTGTCGGTTCTTTTGG	60.041	20	CTCCTCCCTCGCAACAACAT	60.036	20	132	486	617	CCGCAGTGTCGGTTCTTTTG	60.041	20	CTCCTCCCTCGCAACAACAT	60.036	20	133	485	617
Cluster-12086.17784	1	c	(GT)6gagt(GA)7	30	745	774	AATGCGTGAGATGCAAACGG	59.831	20	CCGCTGATCACTCACCAACA	60.321	20	235	665	899	AATGCGTGAGATGCAAACGG	59.831	20	TCCTCAGAATTCTCACCGCC	59.463	20	253	665	917	AATGCGTGAGATGCAAACGG	59.831	20	CCTCAGAATTCTCACCGCCG	60.808	20	252	665	916
Cluster-12086.17785	1	p1	(T)10	10	980	989	TCAGGCATTCAGGTTGGCAA	60.179	20	GGTTGAGATCTTCCACCATCTGA	59.801	23	269	791	1059	TTCAGGCATTCAGGTTGGCA	60.179	20	GGTTGAGATCTTCCACCATCTGA	59.801	23	270	790	1059	TCAGGCATTCAGGTTGGCAA	60.179	20	AGGTTGAGATCTTCCACCATCTG	59.8	23	270	791	1060
Cluster-12086.15123	1	p2	(TA)7	14	946	959	GTGGAATTCCCCGCCTGTAA	60.035	20	AGACTTCATCCTTGGGAAGAACA	59.347	23	245	818	1062	GGTTGCGCCACCATGTAATC	59.899	20	AGACTTCATCCTTGGGAAGAACA	59.347	23	189	874	1062	TGGAATTCCCCGCCTGTAAG	59.745	20	AGACTTCATCCTTGGGAAGAACA	59.347	23	244	819	1062
Cluster-12086.15125	1	p2	(TG)13	26	222	247	TCTGGATCTGATGCTGGACA	58.13	20	TGTGCTCACCTTACATAGCGA	59.178	21	279	59	337	TCTGATGCTGGACATTCACCT	59.089	21	TGTGCTCACCTTACATAGCGA	59.178	21	273	65	337	TCTGGATCTGATGCTGGACA	58.13	20	GCGAGACTACCAGACAAGAACA	60.03	22	262	59	320
Cluster-12086.3120	1	p3	(GAG)6	18	1416	1433	CGGTTCTGTTCCTGTCCGTT	60.25	20	CCCATGGCATCCATTTCCCT	60.105	20	188	1272	1459	CGGTTCTGTTCCTGTCCGTT	60.25	20	TCCCATGGCATCCATTTCCC	60.106	20	189	1272	1460	AAGCGGTTCTGTTCCTGTCC	60.25	20	CCCATGGCATCCATTTCCCT	60.105	20	191	1269	1459
Cluster-12086.3124	1	p3	(AGC)5	15	294	308	TCCACCAACATTCACCACCC	60.179	20	TGTTGCTTCTCGGGACTGAG	59.682	20	198	232	429	TCCACCAACATTCACCACCC	60.179	20	TACTCAACAACTGGGAGCGG	59.68	20	104	232	335	CACCCAAAGCGGCAATGATG	60.459	20	GCCTCTCGTACAAGAGCTCC	59.898	20	269	247	515
Cluster-12086.3129	1	p2	(AT)11	22	2747	2768	CACGGGTGCAAACGTATTCG	60.179	20	AGATTGTGTTTTTACAACGTCGGT	59.667	24	190	2611	2800	ACGGGTGCAAACGTATTCGA	60.32	20	AGATTGTGTTTTTACAACGTCGGT	59.667	24	189	2612	2800	CACGGGTGCAAACGTATTCG	60.179	20	GATTGTGTTTTTACAACGTCGGT	58.41	23	189	2611	2799
Cluster-12086.13176	1	p2	(TC)18	36	335	370	ACCCAAATCGTCCCTAACCTC	59.442	21	CCCTTTCAGACACCCACCAT	59.594	20	240	242	481	GACCCAAATCGTCCCTAACCT	59.442	21	CCCTTTCAGACACCCACCAT	59.594	20	241	241	481	AGACCCAAATCGTCCCTAACC	59.442	21	CCCTTTCAGACACCCACCAT	59.594	20	242	240	481
Cluster-12086.2836	1	p1	(A)11	11	127	137	CCTCTCCTCCTCATGTTTCGG	59.862	21	ACTTCAGGAGATGTCGCACA	59.031	20	273	87	359	CCTCTCCTCCTCATGTTTCGG	59.862	21	TCAGGAGATGTCGCACAAGA	58.743	20	270	87	356	CCTCTCCTCCTCATGTTTCGG	59.862	21	ACTTCAGGAGATGTCGCACAA	59.656	21	273	87	359
Cluster-12086.2831	1	p2	(AT)6	12	974	985	CTTGGGAGTTGGATGGCCAT	60.033	20	TCAGCCAGGTCTATTAAATAAAAATGA	57.306	27	239	793	1031	ATGAGCCGTCTTGGGAGTTG	60.036	20	TCAGCCAGGTCTATTAAATAAAAATGA	57.306	27	248	784	1031	CATGAGCCGTCTTGGGAGTT	60.036	20	TCAGCCAGGTCTATTAAATAAAAATGA	57.306	27	249	783	1031
Cluster-12086.15434	1	p1	(A)10	10	1150	1159	ACATCTATTTTCATCCACATCACAA	57.057	25	GGTTCACCCCATTCTTGGTA	57.109	20	277	1035	1311	AACATCTATTTTCATCCACATCACA	57.057	25	GGTTCACCCCATTCTTGGTA	57.109	20	278	1034	1311	ACATCTATTTTCATCCACATCACAA	57.057	25	GGTTCACCCCATTCTTGGTAA	57.836	21	277	1035	1311
Cluster-12086.23759	1	p2	(TA)6	12	819	830	CAGCACGCAATGACCACAAA	59.969	20	CCGGTTCGGCAAATTCTTCC	59.83	20	239	729	967	CAGCACGCAATGACCACAAA	59.969	20	AGCACTCAATGTCAGACGGT	59.318	20	265	729	993	CAGCACGCAATGACCACAAA	59.969	20	GATTCATCGGCATGCAAGGT	58.973	20	158	729	886
Cluster-5552.1	1	p1	(T)10	10	256	265	GGAGAAATATGGTTGCCTAGCC	58.85	22	TTGGGTGTGTCGTATGTGGG	59.964	20	200	204	403	GGAGAAATATGGTTGCCTAGCCT	60.181	23	TTGGGTGTGTCGTATGTGGG	59.964	20	200	204	403	GGAGAAATATGGTTGCCTAGCC	58.85	22	TGAGGCTAGATGGTTCGTGC	59.824	20	234	204	437
Cluster-12086.23754	1	p1	(T)11	11	202	212	AGATGTGAAGCAACAGTCTCTG	58.338	22	CGCATCGAAGCTAGGCCTTA	59.968	20	275	172	446	AGATGTGAAGCAACAGTCTCTG	58.338	22	TCTCCTCCTCGACGAACCTT	59.962	20	251	172	422	AGATGTGAAGCAACAGTCTCTG	58.338	22	CGCATTGCTTCCTACCTCCA	60.108	20	140	172	311
Cluster-12086.23755	1	p2	(AG)6	12	938	949	ACTCCTTCTGACCACTCCCA	59.809	20	CTTCGCTCTGTCAGTCACTGT	60.001	21	269	777	1045	ACTCCTTCTGACCACTCCCA	59.809	20	TCGCTCTGTCAGTCACTGTT	58.967	20	267	777	1043	ACTCCTTCTGACCACTCCCA	59.809	20	TTCGCTCTGTCAGTCACTGT	58.967	20	268	777	1044
Cluster-12086.24903	1	p1	(A)10	10	275	284	TCACTTATGCTGGGCCCTTG	60.034	20	ACCAACAAGGAAAGAACTTCACA	58.659	23	203	112	314	CTCACTTATGCTGGGCCCTT	59.743	20	ACCAACAAGGAAAGAACTTCACA	58.659	23	204	111	314	CACTTATGCTGGGCCCTTGT	60.324	20	ACCAACAAGGAAAGAACTTCACA	58.659	23	202	113	314
Cluster-12086.17716	1	p3	(TCT)5	15	197	211	ACGAGTGAGGAAGATGAAGGG	59.172	21	ACAGGCCCAACAAGGTATCC	59.668	20	224	24	247	CGAGTGAGGAAGATGAAGGGA	58.897	21	ACAGGCCCAACAAGGTATCC	59.668	20	223	25	247	ACGAGTGAGGAAGATGAAGGG	59.172	21	TTTCGATGGGGGTGTAAGGG	59.378	20	265	24	288
Cluster-3959.0	1	p3	(GAA)5	15	31	45	TGGGGGAAGAGTTTCTGATTTCA	59.602	23	CCTGAAACGGTGGAGTGGAA	59.892	20	213	0	212	TGGGGGAAGAGTTTCTGATTTCA	59.602	23	AACCTGAAACGGTGGAGTGG	60.179	20	215	0	214	TGGGGGAAGAGTTTCTGATTTCA	59.602	23	AACGGTGGAGTGGAACGTAG	59.684	20	208	0	207
Cluster-12086.24904	1	p1	(T)10	10	181	190	AACAACATCGCGAACAAGGC	60.04	20	GAGGCATTCAAGAAACCGGC	59.829	20	228	112	339	CGCCGGTGGAGTTTTTCATC	59.832	20	GAGGCATTCAAGAAACCGGC	59.829	20	189	151	339	CAACATCGCGAACAAGGCAT	59.831	20	GAGGCATTCAAGAAACCGGC	59.829	20	226	114	339
Cluster-4692.0	1	p1	(A)10	10	108	117	AGGAAGGGCAACTCAGAACG	59.965	20	TGTGAGCAGAACGGACTTCT	58.959	20	195	44	238	GGCAACTCAGAACGCCTACA	60.32	20	TGTGAGCAGAACGGACTTCT	58.959	20	189	50	238	AGGAAGGGCAACTCAGAACG	59.965	20	TTGTGAGCAGAACGGACTTCT	59.587	21	196	44	239
Cluster-4692.0	2	p1	(A)10	10	308	317	AGAAGTCCGTTCTGCTCACA	58.959	20	TGGAAACCATTTAGCTTAGTTTTCAGA	59.496	27	144	219	362	AGAAGTCCGTTCTGCTCACA	58.959	20	TGGAAACCATTTAGCTTAGTTTTCA	57.41	25	144	219	362	AGAAGTCCGTTCTGCTCACA	58.959	20	TGGAAACCATTTAGCTTAGTTTTCAG	58.343	26	144	219	362
Cluster-12086.20218	1	p1	(A)10	10	1780	1789	TCATGAGTTAACCGCCTCGT	59.107	20	ACACAGAGGGAGATAAGGGGA	59.348	21	142	1731	1872	TCATGAGTTAACCGCCTCGT	59.107	20	ACACAGAGGGAGATAAGGGGAA	59.954	22	142	1731	1872	TCATGAGTTAACCGCCTCGT	59.107	20	ACACAGAGGGAGATAAGGGG	57.817	20	142	1731	1872
Cluster-12086.8932	1	p3	(ATA)5	15	139	153	GCTCCTCCGAAAGCTTCCTT	60.036	20	CCGGACAAGCCCTATCCTTC	59.893	20	200	37	236	CACGATGATGCTCCTCCGAA	59.897	20	CCGGACAAGCCCTATCCTTC	59.893	20	209	28	236	ATGCTCCTCCGAAAGCTTCC	60.107	20	CCGGACAAGCCCTATCCTTC	59.893	20	202	35	236
Cluster-15333.0	1	p3	(CCA)5	15	783	797	GCAGTCAAGAACCATTGGCA	59.039	20	GTGGGTTGCTTTGGCTGATG	60.038	20	228	697	924	TGCAGTCAAGAACCATTGGC	59.039	20	GTGGGTTGCTTTGGCTGATG	60.038	20	229	696	924	GCAGTCAAGAACCATTGGCA	59.039	20	TGATTGGTCACTGCAGGCAT	59.961	20	159	697	855
Cluster-12086.19436	1	p2	(AT)6	12	312	323	TCCCGACGAAACCAACGATT	59.966	20	ACTAGTGCTGCAAACCACCA	59.817	20	229	218	446	TCCCGACGAAACCAACGATT	59.966	20	ACCACTAGTGCTGCAAACCA	59.817	20	232	218	449	CCCGACGAAACCAACGATTG	59.835	20	ACTAGTGCTGCAAACCACCA	59.817	20	228	219	446
Cluster-12086.30055	1	p3	(GCC)5	15	1146	1160	GAGAGGCCACAATGCTCAGA	59.749	20	TCCGGTGCATGGAAATGGAA	59.961	20	161	1046	1206	GAGAGGCCACAATGCTCAGA	59.749	20	TTCCGGTGCATGGAAATGGA	59.961	20	162	1046	1207	AGAGAGGCCACAATGCTCAG	59.748	20	TCCGGTGCATGGAAATGGAA	59.961	20	162	1045	1206
Cluster-12086.27298	1	c*	(A)13(AAT)7*	32	1378	1409	TGGCCTCTTTGTCTGCAGAA	59.526	20	ATAATTGCGGCACTGTCCGA	60.108	20	235	1250	1484	TTGGCCTCTTTGTCTGCAGA	59.526	20	ATAATTGCGGCACTGTCCGA	60.108	20	236	1249	1484	TGGCCTCTTTGTCTGCAGAA	59.526	20	TAATTGCGGCACTGTCCGAA	60.321	20	234	1250	1483
Cluster-12086.24015	1	p2	(AC)6	12	61	72	ATGAATCGGCATGCAAAGCA	59.181	20	AGGTAGCAGTAAGTACCCAGGA	59.686	22	245	21	265	ATGAATCGGCATGCAAAGCA	59.181	20	GCAGTAAGTACCCAGGAAATGC	59.317	22	240	21	260	ATGAATCGGCATGCAAAGCA	59.181	20	GGTAGCAGTAAGTACCCAGGA	58.256	21	244	21	264
Cluster-12086.24015	2	p1	(A)10	10	1334	1343	GGGATTCATCGGGGTACACC	59.892	20	TTGGTTGCAGCTGTTCTCCT	59.817	20	233	1174	1406	CCGGACGTTCTCTTCGAGTT	59.76	20	TTGGTTGCAGCTGTTCTCCT	59.817	20	258	1149	1406	GGGATTCATCGGGGTACACC	59.892	20	TGGTTGCAGCTGTTCTCCTG	60.536	20	232	1174	1405
Cluster-7122.0	1	p1	(T)10	10	58	67	GCAACTCTAGCATATAAAGTACATTTG	57.13	27	CGTCGTCGTATCGTTTAATTCA	57.021	22	124	0	123	GCAACTCTAGCATATAAAGTACATTTG	57.13	27	CGTCGTCGTATCGTTTAATTCAT	57.464	23	124	0	123	GCAACTCTAGCATATAAAGTACATTTG	57.13	27	AGATGGAATAAACAACGATCACG	57.281	23	145	0	144
Cluster-12086.38197	1	p1	(A)10	10	3394	3403	ACGGCTTCCCATCTTTCCAA	59.596	20	AGAGAGTAGTGGCGGTATTAACT	58.465	23	243	3260	3502	AACGGCTTCCCATCTTTCCA	59.596	20	AGAGAGTAGTGGCGGTATTAACT	58.465	23	244	3259	3502	ACGGCTTCCCATCTTTCCAA	59.596	20	AAAAGAGAGTAGTGGCGGTATT	57.179	22	246	3260	3505
Cluster-12086.38190	1	c	(AT)7(AG)8	30	1601	1630	AGGAGTTGAGCTACATGACACT	58.831	22	TCTTGGTTGCTTCCCTCGTC	59.965	20	277	1523	1799	AGGAGTTGAGCTACATGACACT	58.831	22	CTTGGTTGCTTCCCTCGTCT	59.965	20	276	1523	1798	AGGAGTTGAGCTACATGACACT	58.831	22	CTCTTGGTTGCTTCCCTCGT	59.965	20	278	1523	1800
Cluster-12086.38191	1	p1	(T)10	10	659	668	AACGCCTCCCAAAGATGGTT	59.888	20	TTGCACGAATCTCCGGTGAA	59.966	20	241	541	781	AAACGCCTCCCAAAGATGGT	59.888	20	TTGCACGAATCTCCGGTGAA	59.966	20	242	540	781	AACGCCTCCCAAAGATGGTT	59.888	20	GGCGTCCAATCCACCTACAA	60.036	20	216	541	756
Cluster-12086.38191	2	p2	(AT)8	16	1578	1593	GGCGCCAACGGTAAACAAAT	60.039	20	GTCGAAAGGATGGTGGACGA	59.754	20	224	1532	1755	GGCGCCAACGGTAAACAAAT	60.039	20	AGTCGAAAGGATGGTGGACG	59.753	20	225	1532	1756	GGCGCCAACGGTAAACAAAT	60.039	20	TACATTGCATGGTGGGGAGG	59.742	20	166	1532	1697
Cluster-12086.21995	1	p1	(T)10	10	273	282	TCCCTTGGTCATAGCTGGTC	58.796	20	AGCACCATGAAACCACAACA	58.226	20	269	66	334	CCCTTGGTCATAGCTGGTCT	58.792	20	AGCACCATGAAACCACAACA	58.226	20	268	67	334	TCCCTTGGTCATAGCTGGTCT	60.274	21	AGCACCATGAAACCACAACA	58.226	20	269	66	334
Cluster-12086.21999	1	p1	(A)10	10	149	158	CCTTGTCAGCCTCTACAGCA	59.39	20	CTCTGTTGCAGCAGTGGAGA	59.966	20	263	43	305	CCTTGTCAGCCTCTACAGCA	59.39	20	CCCTGGAGTCCTTGCTCTTG	60.036	20	164	43	206	CCTTGTCAGCCTCTACAGCA	59.39	20	GGAGAAGGTTGGGCTAGCTG	60.107	20	248	43	290
Cluster-14826.0	1	c	(TTG)5(CTG)5	30	436	465	TTGACCTCCGAATGGCCTTC	60.035	20	GCATGGTGTGGAAAGTGCAC	60.319	20	100	390	489	TGTCAAGGTGACCTGCAACA	59.746	20	GCATGGTGTGGAAAGTGCAC	60.319	20	242	248	489	TTGACCTCCGAATGGCCTTC	60.035	20	GGACTTAGGCATGGTGTGGA	59.382	20	108	390	497
Cluster-12086.43429	1	p1	(A)10	10	106	115	TGGGAAAATAGATTAGGGATTTCGGT	60.126	26	GTGAACCGGTACTTGGAGCA	59.966	20	231	16	246	TGGGAAAATAGATTAGGGATTTCGG	58.696	25	GTGAACCGGTACTTGGAGCA	59.966	20	231	16	246	GGGAAAATAGATTAGGGATTTCGGT	58.695	25	GTGAACCGGTACTTGGAGCA	59.966	20	230	17	246
Cluster-12086.36049	1	p3	(CAG)5	15	467	481	AGCTCCAAACACTGCAGGTT	60.107	20	TGGGTCGAATCATACTGCGG	59.896	20	267	290	556	AAGCTCCAAACACTGCAGGT	60.107	20	TGGGTCGAATCATACTGCGG	59.896	20	268	289	556	AGCTCCAAACACTGCAGGTT	60.107	20	GCAGCATACATCTGGGTCGA	59.895	20	279	290	568
Cluster-12086.34754	1	p3	(AGG)6	18	177	194	AGGTCGCTTGAGAGTTCGTG	60.039	20	GGAGGAGCTGATGCCACTTT	60.035	20	238	47	284	GAGTCGAGGTCGCTTGAGAG	59.902	20	GGAGGAGCTGATGCCACTTT	60.035	20	244	41	284	GAGTTCGTGCAGGCTCATCT	60.108	20	GGAGGAGCTGATGCCACTTT	60.035	20	227	58	284
Cluster-12086.34751	1	p3	(TCG)5	15	1264	1278	ACACAAGACGAGGCCTCTTG	59.966	20	GCTCTCGCATTCGACATTCG	59.772	20	187	1131	1317	CACACAAGACGAGGCCTCTT	59.966	20	GCTCTCGCATTCGACATTCG	59.772	20	188	1130	1317	GACAGCGTTCTTGATCCCCA	60.036	20	GCTCTCGCATTCGACATTCG	59.772	20	252	1066	1317
Cluster-12086.41940	1	p3	(TGA)5	15	151	165	TGTTCTTTCTCTCGCCACCC	59.965	20	GCCCGAACCCACTCATCTTT	60.323	20	187	3	189	TGTTCTTTCTCTCGCCACCC	59.965	20	GCCCGAACCCACTCATCTTT	60.323	20	220	3	222	TCTTTCTCTCGCCACCCCTA	59.959	20	GCCCGAACCCACTCATCTTT	60.323	20	184	6	189
Cluster-12086.36926	1	p2	(AC)6	12	403	414	TGAAAAGCCCTCGGACATGT	59.6	20	CCAGCATCATCAATTTTTATCATGGA	58.561	26	280	191	470	GCCCTCGGACATGTATCACA	59.536	20	CCAGCATCATCAATTTTTATCATGGA	58.561	26	274	197	470	TGAAAAGCCCTCGGACATGT	59.6	20	CCAGCATCATCAATTTTTATCATGG	57.348	25	280	191	470
Cluster-12086.37317	1	p1	(A)13	13	330	342	CTCTCACTCCCACACCCAAC	59.965	20	TCCGGTTTAGGGTTGAGTGC	59.964	20	140	275	414	CTCTCACTCCCACACCCAAC	59.965	20	CCGGTTTAGGGTTGAGTGCT	59.964	20	139	275	413	TCCCACACCCAACAACAACA	59.96	20	TCCGGTTTAGGGTTGAGTGC	59.964	20	133	282	414
Cluster-12086.37317	2	p2	(AT)6	12	602	613	GGAGAAGAAGAGACGGGCAG	59.825	20	GGCAACTCCTATGTGGCAGT	60.035	20	167	527	693	AGGAGAAGAAGAGACGGGCA	60.252	20	GGCAACTCCTATGTGGCAGT	60.035	20	168	526	693	CAGCAATGGGGTGGGGATTA	59.739	20	GGCAACTCCTATGTGGCAGT	60.035	20	150	544	693
Cluster-12086.30838	1	p3	(GAG)6	18	212	229	AAGGAGAAAAACGGAGGGGG	59.596	20	TACGTGTCATCGTAGGCAGC	59.9	20	268	189	456	AAGGAGAAAAACGGAGGGGG	59.596	20	CGCAAGGGATTATGGAGCCT	59.891	20	124	189	312	AAGGAGAAAAACGGAGGGGG	59.596	20	CCCGTGACAGACTACGTGTC	60.11	20	280	189	468
Cluster-12086.30835	1	p1	(A)11	11	124	134	ACGCACCTCTCCAGTCTTTG	59.966	20	GGACGATCGAGGAGAGAGGA	59.893	20	202	17	218	CAACGCACCTCTCCAGTCTT	59.966	20	GGACGATCGAGGAGAGAGGA	59.893	20	204	15	218	ACGCACCTCTCCAGTCTTTG	59.966	20	TCAGATCGTGTTCCGCCATT	59.751	20	173	17	189
Cluster-12086.30830	1	p2	(AT)6	12	1382	1393	CAGCGTGCAATCTTCTCAGC	59.903	20	AGCTGCCATGAACATGACCA	59.961	20	257	1275	1531	CCTAAAGCCAGCGTGCAATC	59.901	20	AGCTGCCATGAACATGACCA	59.961	20	265	1267	1531	TGTATGTGTGTGCAGGCACT	59.892	20	AGCTGCCATGAACATGACCA	59.961	20	184	1348	1531
Cluster-9559.0	1	p3	(GGT)6	18	319	336	ATTCCACCACCACCTTGTCC	59.888	20	AGCTGGCATCTCCACACTTC	60.036	20	246	167	412	ATTCCACCACCACCTTGTCC	59.888	20	GAAGCTGGCATCTCCACACT	60.036	20	248	167	414	ATTCCACCACCACCTTGTCC	59.888	20	CTGTGAAGCTGGCATCTCCA	60.036	20	252	167	418
Cluster-12086.40424	1	c	(T)11caaaagttcataggtttatgataccttaagccta(T)10	55	437	491	TGGGTGCATAAAAAGTCAGGT	57.763	21	TCCTGACGACTTAGGAAGTGT	58.127	21	137	410	546	TTGGGTGCATAAAAAGTCAGGT	58.428	22	TCCTGACGACTTAGGAAGTGT	58.127	21	138	409	546	TGGGTGCATAAAAAGTCAGGT	57.763	21	ATCCTGACGACTTAGGAAGTGT	58.568	22	138	410	547
Cluster-15602.0	1	p1	(A)10	10	1163	1172	ACCCGACTCAAATGTCAAAATCAC	60.023	24	CGAGGAGCAGCTGATTCTGT	59.825	20	209	1036	1244	CCCGACTCAAATGTCAAAATCACA	60.023	24	CGAGGAGCAGCTGATTCTGT	59.825	20	208	1037	1244	ACCCGACTCAAATGTCAAAATCAC	60.023	24	CTTGGGTATCGAGGAGCAGC	60.25	20	218	1036	1253
Cluster-12086.35298	1	p1	(T)10	10	2348	2357	ACACTGGTTCCTGGTCAAACA	59.716	21	TTCCCCTATTTTCTAAGCAATCTTTT	57.335	26	267	2124	2390	ACACTGGTTCCTGGTCAAACA	59.716	21	TTTCCCCTATTTTCTAAGCAATCTTT	57.335	26	268	2124	2391	ACACTGGTTCCTGGTCAAACA	59.716	21	TTTTCCCCTATTTTCTAAGCAATCTT	57.335	26	269	2124	2392
Cluster-12086.42485	1	p3	(TTA)5	15	512	526	TCGAGGCTTTTCCAACCACA	59.818	20	AAGAAGCCCTGGTCCGTAGA	60.252	20	232	370	601	TCTGTGTGTTGGTTCCTGCA	59.746	20	AAGAAGCCCTGGTCCGTAGA	60.252	20	203	399	601	TCGAGGCTTTTCCAACCACA	59.818	20	CCCCTGATCACACCCACATT	59.667	20	261	370	630
Cluster-12086.33569	1	p1	(A)12	12	2442	2453	ACACTGAACCGGTGATGTTT	57.658	20	CTGCTTAACTGCGATCGACT	58.085	20	146	2379	2524	AACACTGAACCGGTGATGTT	57.658	20	CTGCTTAACTGCGATCGACT	58.085	20	147	2378	2524	AAACACTGAACCGGTGATGT	57.658	20	CTGCTTAACTGCGATCGACT	58.085	20	148	2377	2524
Cluster-2788.0	1	p1	(T)10	10	1592	1601	TCCAAGATCTGGCAATGGTCT	59.082	21	TGGAAGTTACATTGCACCAGT	57.778	21	266	1392	1657	TGGCAATGGTCTAAGAAGGGT	59.007	21	TGGAAGTTACATTGCACCAGT	57.778	21	257	1401	1657	CTGGCAATGGTCTAAGAAGGGT	60.026	22	TGGAAGTTACATTGCACCAGT	57.778	21	258	1400	1657
Cluster-12086.29330	1	p3	(AAG)8	24	131	154	ACCAAGAAAAGAAAAGCCCCAG	59.3	22	ACCTCCTTTGCCACCAACAA	60.033	20	230	36	265	ACCAAGAAAAGAAAAGCCCCA	58.242	21	ACCTCCTTTGCCACCAACAA	60.033	20	230	36	265	ACCAAGAAAAGAAAAGCCCCAG	59.3	22	CCGAGCCAAGAGGATGGAAA	59.747	20	278	36	313
Cluster-8236.0	1	p3	(GCT)5	15	576	590	AGTTCTCAGTGCCCCATGTG	59.963	20	CTTCTTGCACTGTGACGTGC	60.042	20	257	362	618	ATCCAACCAGCCAGGAGTTG	59.961	20	CTTCTTGCACTGTGACGTGC	60.042	20	214	405	618	TACATCTGCCTGTGGGGGTA	59.957	20	CTTCTTGCACTGTGACGTGC	60.042	20	103	516	618
Cluster-12086.41598	1	p1	(T)10	10	118	127	TTCCGGCAAGCATTTCAAGC	60.038	20	CGAAGAACAGGCCTTGCATG	59.83	20	244	55	298	TTCCGGCAAGCATTTCAAGC	60.038	20	ATGGATCCGAAGAACAGGCC	59.819	20	251	55	305	TTCCGGCAAGCATTTCAAGC	60.038	20	CAAGGACGCCCCAACTGTTA	60.251	20	172	55	226
Cluster-12086.31972	1	p1	(T)14	14	1187	1200	TTGCGGTGGAGAGAACAACA	59.821	20	ACCAAATGAAGAGAGCACTGGT	59.893	22	207	1062	1268	TTGCGGTGGAGAGAACAACA	59.821	20	AGCCAAACAAATCGAGGTAGGA	59.695	22	262	1062	1323	TGCGGTGGAGAGAACAACAT	59.604	20	ACCAAATGAAGAGAGCACTGGT	59.893	22	206	1063	1268
Cluster-13818.0	1	p2	(TA)8	16	866	881	CTTTAAACGTGTAGCGGCGG	59.906	20	TGCAAACCCTCTCTTAATTTTCCT	58.606	24	206	707	912	TGGTACTCTAGCTCCGCCAT	60.106	20	TGCAAACCCTCTCTTAATTTTCCT	58.606	24	160	753	912	CTTTAAACGTGTAGCGGCGG	59.906	20	TGCAAACCCTCTCTTAATTTTCCTC	59.523	25	206	707	912
Cluster-12086.28065	1	p1	(T)10	10	216	225	TTGCCGGAGAAAACCAACCT	60.106	20	TAGCTTTGCTTCCTCGGCAA	59.964	20	157	166	322	TGTCCCGTGTTCCCTTCAAG	59.892	20	TAGCTTTGCTTCCTCGGCAA	59.964	20	178	145	322	TTGCCGGAGAAAACCAACCT	60.106	20	CAAAGGAGCAACGGCAGTTC	60.04	20	265	166	430
Cluster-12086.28066	1	p1	(T)10	10	928	937	CGAGCAAGCTTCAATGTAGGC	59.937	21	ATGTCAGGTACAAGCAGTGC	58.186	20	255	706	960	CGAGCAAGCTTCAATGTAGGC	59.937	21	AATGTCAGGTACAAGCAGTGC	58.846	21	256	706	961	GCTACGAGCAAGCTTCAATGT	59.266	21	ATGTCAGGTACAAGCAGTGC	58.186	20	259	702	960
Cluster-2548.0	1	p1	(A)11	11	489	499	CCAGTACCCGACACACATCC	60.108	20	CTCAAGTGTGTAGGATACGGCA	59.834	22	155	389	543	CCAGTACCCGACACACATCC	60.108	20	ACTCAAGTGTGTAGGATACGGC	59.834	22	156	389	544	CCAGTACCCGACACACATCC	60.108	20	TCAAGTGTGTAGGATACGGCA	58.827	21	154	389	542
Cluster-12086.31979	1	p1	(T)14	14	53	66	TCAAAACTTTCCCCAAAGCTCA	58.63	22	CTCCCCTTTTGTTCTTCCTCCA	59.892	22	280	28	307	TCAAAACTTTCCCCAAAGCTCA	58.63	22	TCCCCTTTTGTTCTTCCTCCA	58.86	21	279	28	306	TCAAAACTTTCCCCAAAGCTCA	58.63	22	TCCCCTTTTGTTCTTCCTCCAA	59.484	22	279	28	306
Cluster-1085.0	1	p1	(A)12	12	80	91	CCATTTCCTTTGCTTCACTCCA	59.107	22	GGTCCATTTGCTTCTGCTGC	60.109	20	109	46	154	ACCATTTCCTTTGCTTCACTCC	59.107	22	GGTCCATTTGCTTCTGCTGC	60.109	20	110	45	154	AACCATTTCCTTTGCTTCACTCC	59.678	23	GGTCCATTTGCTTCTGCTGC	60.109	20	111	44	154
Cluster-12086.32506	2	p1	(T)10	10	959	968	CGGGCCCTCTGATTTTCTGT	60.035	20	AATGCCCCAATCTGAAGGCA	59.958	20	253	878	1130	TCGGGCCCTCTGATTTTCTG	59.747	20	AATGCCCCAATCTGAAGGCA	59.958	20	254	877	1130	CGGGCCCTCTGATTTTCTGT	60.035	20	ATGCCCCAATCTGAAGGCAG	60.397	20	252	878	1129
Cluster-5357.0	1	p1	(A)10	10	220	229	CCAACCTTAGCAAACCCAGC	59.397	20	TGCTGGTTTGCAACAGTGATG	59.933	21	171	108	278	CCAACCTTAGCAAACCCAGC	59.397	20	GCTGGTTTGCAACAGTGATGT	59.932	21	170	108	277	CCAACCTTAGCAAACCCAGC	59.397	20	TGCTGGTTTGCAACAGTGAT	58.598	20	171	108	278
Cluster-12086.40019	1	p1	(T)10	10	1100	1109	TCCTTCTTTTAGTTGAGTGGAGGA	59.095	24	CCCAGTTCCCTGTGCTGAAT	59.961	20	255	927	1181	CCTTCTTTTAGTTGAGTGGAGGA	57.771	23	CCCAGTTCCCTGTGCTGAAT	59.961	20	254	928	1181	TCCTTCTTTTAGTTGAGTGGAGG	57.771	23	CCCAGTTCCCTGTGCTGAAT	59.961	20	255	927	1181
Cluster-12086.35862	1	p3	(GGC)5	15	245	259	CTCTCCTCTCGCTAAGCACG	59.971	20	CGCCCTCATTCTCATCACCA	59.821	20	233	75	307	CCTTTCTTCCTCCACCGGTC	60.036	20	CGCCCTCATTCTCATCACCA	59.821	20	170	138	307	CTCTCCTCTCGCTAAGCACG	59.971	20	ACCACTGTTGCCTTTCCCAT	59.812	20	217	75	291
Cluster-12086.31716	1	p3	(CTT)5	15	355	369	TGCACCGTCTGTTCCATGAA	59.892	20	AGGCGACGTAAAACAGAGCT	59.683	20	163	279	441	GCGGATCCGTTTCCTCATCA	60.179	20	AGGCGACGTAAAACAGAGCT	59.683	20	129	313	441	TGCACCGTCTGTTCCATGAA	59.892	20	CAGGCGACGTAAAACAGAGC	59.561	20	164	279	442
Cluster-12086.15714	1	p2	(AT)11	22	636	657	AAGCAGCTCAAACGCCTTTG	59.969	20	GGAGTTCCGGCTGTAGGTTT	59.676	20	279	512	790	CAAGCAGCTCAAACGCCTTT	59.969	20	GGAGTTCCGGCTGTAGGTTT	59.676	20	280	511	790	TGGTTGGTGCTCTTGGTTGT	60.034	20	GGAGTTCCGGCTGTAGGTTT	59.676	20	232	559	790
Cluster-12086.32124	1	p1	(T)12	12	635	646	AGCTATGATGAATGCAAAACAAGGA	59.58	25	CTAGAACCTCCATGCCACCA	59.088	20	255	477	731	TGATGAATGCAAAACAAGGAGATGA	59.522	25	CTAGAACCTCCATGCCACCA	59.088	20	250	482	731	GCTATGATGAATGCAAAACAAGGA	58.346	24	CTAGAACCTCCATGCCACCA	59.088	20	254	478	731
Cluster-12086.44219	1	p4	(GAAA)6	24	30	53	GCCATATCCATTGCCAAAATATCT	57.71	24	GGAGTGGAGTTCTGAGTGGC	60.037	20	226	0	225	GCCATATCCATTGCCAAAATATCT	57.71	24	CCGTCAGTTTTGCAGCAGTC	60.041	20	202	0	201	GCCATATCCATTGCCAAAATATCT	57.71	24	AGGAGACGAAAGGGAGTGGA	59.885	20	238	0	237
Cluster-10615.0	1	p1	(T)10	10	77	86	TTTCCTCCGTTGCTCTGGTC	59.965	20	AAACCTCCCACTCAGCACTG	59.891	20	120	1	120	TTTCCTCCGTTGCTCTGGTC	59.965	20	CAAACCTCCCACTCAGCACT	59.891	20	121	1	121	TTTCCTCCGTTGCTCTGGTC	59.965	20	CTCCCACTCAGCACTGATCC	59.822	20	116	1	116
Cluster-12086.13376	1	p2	(TC)7	14	299	312	CGTTGTTCTTGTTTCTGGGGT	58.979	21	CCCAAACCCAAGAAAAACCCA	59.159	21	247	246	492	CGTTGTTCTTGTTTCTGGGGT	58.979	21	CCACAGAATCTGCCCATGAAG	58.978	21	280	246	525	TCGTTGTTCTTGTTTCTGGGG	58.706	21	CCCAAACCCAAGAAAAACCCA	59.159	21	248	245	492
Cluster-12086.13374	1	c	(A)10ctaacaaaaaactaatcaaatccaaat(A)11	48	1236	1283	CTACTGCGAAGGTGTGGAGG	60.109	20	TGATTTACGGAAAAGGGAGGGT	59.354	22	246	1093	1338	TTTGCCACAGAATCTGCCCA	60.179	20	TGATTTACGGAAAAGGGAGGGT	59.354	22	159	1180	1338	GTTTGCCACAGAATCTGCCC	59.755	20	TGATTTACGGAAAAGGGAGGGT	59.354	22	160	1179	1338
Cluster-12086.13371	1	p1	(A)13	13	293	305	GCATCATTCCCTTGCTCCCT	60.106	20	ACCAAGTCCAAGATCATGCTT	57.554	21	273	74	346	AGCATCATTCCCTTGCTCCC	60.106	20	ACCAAGTCCAAGATCATGCTT	57.554	21	274	73	346	TGTGAGCATCATTCCCTTGCT	59.995	21	ACCAAGTCCAAGATCATGCTT	57.554	21	278	69	346
Cluster-12086.13379	1	p1	(A)10	10	2443	2452	GCCATCCCACTCCTGATAGC	59.964	20	TGAGAATGCTGCCGAACCTT	59.963	20	255	2296	2550	AGCCAGGGAAGATGGTCTCA	60.253	20	TGAGAATGCTGCCGAACCTT	59.963	20	238	2313	2550	GCCATCCCACTCCTGATAGC	59.964	20	ATGAGAATGCTGCCGAACCT	59.746	20	256	2296	2551
Cluster-12086.19300	1	p5	(CATTA)5	25	61	85	ATGATGAACTGTGATCCGACA	57.107	21	ATCTGCCTTGTCGGATCACC	59.821	20	162	37	198	ATGATGAACTGTGATCCGACA	57.107	21	TGTTGTTGCTTTCCACCACG	59.546	20	256	37	292	ATGATGAACTGTGATCCGACA	57.107	21	CCACCACGATTCTCTTCGGA	59.469	20	244	37	280
Cluster-12086.15235	1	p3	(GGA)5	15	3241	3255	AGCCCCACCCAAAAGCTTTA	59.81	20	GTCAGTGCTGCGACTCCTAA	59.756	20	234	3089	3322	GGCAGACCAAGAAACCCCAA	60.469	20	GGTGGCGTTGAGTTGGTAGA	59.966	20	238	3161	3398	GGCAGACCAAGAAACCCCAA	60.469	20	GAGGTGGCGTTGAGTTGGTA	59.966	20	240	3161	3400
Cluster-12086.15233	1	p1	(A)10	10	119	128	CCCAGTCAGAACCAGACACC	59.965	20	GGTATTGTGCTGGGAGGCTT	60.034	20	123	82	204	CCCCAGTCAGAACCAGACAC	59.965	20	GGTATTGTGCTGGGAGGCTT	60.034	20	124	81	204	TCCCCAGTCAGAACCAGACA	60.105	20	GGTATTGTGCTGGGAGGCTT	60.034	20	125	80	204
Cluster-12086.15233	2	p1	(T)15	15	240	254	AAGCCTCCCAGCACAATACC	60.034	20	ACACACAGTGACACCCCAAA	59.67	20	181	185	365	AAAAGCCATGCCGACCCTTA	59.961	20	ACACACAGTGACACCCCAAA	59.67	20	222	144	365	CTGTCAAAAGCCATGCCGAC	60.11	20	ACACACAGTGACACCCCAAA	59.67	20	227	139	365
Cluster-12086.15239	1	p1	(T)10	10	115	124	CAGCATCCCCGGTAAGAAGG	60.179	20	ATGGGGAACATGGCAAGCAT	60.326	20	174	37	210	AATCTGAGTCGCAGCATCCC	60.179	20	ATGGGGAACATGGCAAGCAT	60.326	20	185	26	210	CAGCATCCCCGGTAAGAAGG	60.179	20	GGGAACATGGCAAGCATCAA	59.103	20	171	37	207
Cluster-12086.36523	1	p3	(AAT)5	15	1401	1415	AAACACAGACCCCCTTCACC	59.815	20	GGCCTTTCAGTTCTCTCCCT	59.012	20	231	1372	1602	AAACACAGACCCCCTTCACC	59.815	20	AGGCCTTTCAGTTCTCTCCC	59.012	20	232	1372	1603	AAACACAGACCCCCTTCACC	59.815	20	GAGGCCTTTCAGTTCTCTCCC	60.066	21	233	1372	1604
Cluster-12086.36522	1	p1	(A)10	10	113	122	TCCCCATTTTCCGCTAAACCT	59.644	21	GGTTCAAGTTGCCACGGTTC	59.97	20	102	76	177	TCCCCATTTTCCGCTAAACCT	59.644	21	ACTCCAACAGCCATCGGAAG	60.036	20	219	76	294	TCCCCATTTTCCGCTAAACCT	59.644	21	CGGTCGGCTCTTTCCTGAAT	60.108	20	278	76	353
Cluster-12086.32417	2	c	(C)10(T)10	20	199	218	GGAGCAAACCTTAAGCAAGCC	60.068	21	CTTAGCGCTTTCCTTCACGC	59.905	20	280	147	426	GGAGCAAACCTTAAGCAAGCC	60.068	21	CCTTGCGTCTTCACTGGGTA	59.68	20	261	147	407	GAGCAAACCTTAAGCAAGCCA	59.387	21	CTTAGCGCTTTCCTTCACGC	59.905	20	279	148	426
Cluster-12086.32416	1	p2	(AG)6	12	111	122	CCAAGCGTAGGCAAACGTTT	59.69	20	CATCAGATCCATCGACGGCA	59.967	20	157	19	175	CCAAGCGTAGGCAAACGTTT	59.69	20	TGACCGCATCAGATCCATCG	59.967	20	163	19	181	AAACCAAGCGTAGGCAAACG	59.69	20	CATCAGATCCATCGACGGCA	59.967	20	160	16	175
Cluster-12086.32415	1	p3	(GGC)5	15	1007	1021	AGTACCTCACACTGCAAGAACA	59.566	22	AGCGGATCTCCCTACCTACC	59.887	20	193	855	1047	ACCTCACACTGCAAGAACAT	57.354	20	AGCGGATCTCCCTACCTACC	59.887	20	190	858	1047	TGAAGTACCTCACACTGCAAGA	59.302	22	AGCGGATCTCCCTACCTACC	59.887	20	196	852	1047
Cluster-12086.19302	1	p1	(A)11	11	646	656	AGCTCATTCTCCACCGTTGG	60.036	20	AGTGGCAGAAATCTTGAAGGT	57.484	21	219	473	691	AGCTCATTCTCCACCGTTGG	60.036	20	GTGGCAGAAATCTTGAAGGTTCA	59.43	23	218	473	690	CGAGCTCATTCTCCACCGTT	60.109	20	AGTGGCAGAAATCTTGAAGGT	57.484	21	221	471	691
Cluster-12086.19302	2	p1	(T)11	11	1380	1390	ACACACCAGGGGCTCTAGAT	59.957	20	AGCCCAAGTTTTATTCAAAGTCCA	59.101	24	173	1252	1424	GCAGTCATAGGGCTGGAGAC	59.894	20	AGCCCAAGTTTTATTCAAAGTCCA	59.101	24	144	1281	1424	CCATTCCGGTTGCCAGAGAT	60.107	20	AGCCCAAGTTTTATTCAAAGTCCA	59.101	24	253	1172	1424
Cluster-12086.7577	1	p5	(AACGC)5	25	73	97	TTGTTTCAACTGCGGCTGAC	59.62	20	CTATTGGACGGGGCTTCTCC	59.893	20	225	7	231	TTGTTTCAACTGCGGCTGAC	59.62	20	GGGGCTTCTCCGACAAGTAC	60.108	20	216	7	222	CGAGCTTGTTTCAACTGCGG	60.385	20	CTATTGGACGGGGCTTCTCC	59.893	20	230	2	231
Cluster-12086.13992	1	p1	(T)11	11	88	98	TCCAACCCATCTGCCCAAAA	59.81	20	GCTCCAATGGCTCCTGATGT	60.107	20	130	55	184	TCCAACCCATCTGCCCAAAA	59.81	20	AGCTCCAATGGCTCCTGATG	59.817	20	131	55	185	TCCAACCCATCTGCCCAAAA	59.81	20	CAGCTCCAATGGCTCCTGAT	59.817	20	132	55	186
Cluster-12086.13992	2	p3	(TAG)5	15	1398	1412	TCGGAAACTGAACTAGCCGC	60.389	20	TCACGAGGGATGGAGCAGTA	60.034	20	232	1375	1606	TCGGAAACTGAACTAGCCGC	60.389	20	ATACGGGAATCGGGATTGGC	59.964	20	121	1375	1495	TCGGAAACTGAACTAGCCGC	60.389	20	CCTGTGTTCCCAACCTGGTT	60.106	20	205	1375	1579
Cluster-12086.13995	1	p1	(T)10	10	397	406	CGATTGTTGTTGGCGTTGGT	59.97	20	GACCCTAGCCGTACTTGCTC	59.897	20	233	231	463	CGAAGGTTGCGAATCCGAAC	59.905	20	GACCCTAGCCGTACTTGCTC	59.897	20	203	261	463	CGAACCACTGTTTTGCTGCA	59.9	20	GACCCTAGCCGTACTTGCTC	59.897	20	188	276	463
Cluster-12086.13994	1	p3	(TGC)5	15	237	251	GTTTTGTTCTCACCGCCACC	59.97	20	CTCAACCTCAGCCTCAGTGG	60.037	20	208	206	413	GTTTTGTTCTCACCGCCACC	59.97	20	CCTCAACCTCAGCCTCAGTG	60.037	20	209	206	414	GTTTTGTTCTCACCGCCACC	59.97	20	CACCTCAACCTCAGCCTCAG	60.037	20	211	206	416
Cluster-12086.13994	2	p1	(A)11	11	534	544	CTGAGGCTGAGGTTGAGGTG	60.037	20	GTGCCGTGCCGTATTCTCTA	59.898	20	274	397	670	CACTGAGGCTGAGGTTGAGG	60.037	20	GTGCCGTGCCGTATTCTCTA	59.898	20	276	395	670	CCACTGAGGCTGAGGTTGAG	60.037	20	GTGCCGTGCCGTATTCTCTA	59.898	20	277	394	670
Cluster-12086.13999	1	p2	(AT)10	20	76	95	ACATGCATAATCTCCCATACACA	57.691	23	TTGAGCGTGTTGACCGGTAA	59.896	20	253	49	301	ACATGCATAATCTCCCATACACA	57.691	23	TCTGTGGTGGAAGAGTTGCC	59.891	20	172	49	220	ACATGCATAATCTCCCATACACA	57.691	23	CAATTGAGCGTGTTGACCGG	60.11	20	256	49	304
Cluster-12086.40595	1	p3	(TCT)5	15	517	531	GGGGGAAGCCTGAGAGAAAG	59.746	20	GACCAAAGTCTCGGTCTGGG	60.037	20	236	322	557	GGGGGAAGCCTGAGAGAAAG	59.746	20	AGCCACGAAACTCGACCAAA	60.179	20	249	322	570	GGGGGAAGCCTGAGAGAAAG	59.746	20	AAGCCACGAAACTCGACCAA	60.179	20	250	322	571
Cluster-12086.371	1	p2	(TA)6	12	268	279	TCAATCCCAATCCCCAGCAC	60.033	20	CGCTGCTGCTATTGCTCCTA	60.25	20	256	112	367	AACAGGCAGGATCTGACGTG	60.037	20	CGCTGCTGCTATTGCTCCTA	60.25	20	179	189	367	ATCCCAATCCCCAGCACATG	60.106	20	CGCTGCTGCTATTGCTCCTA	60.25	20	253	115	367
Cluster-1940.0	1	p2	(AT)6	12	280	291	GTGATGGATCATGGGTGGCA	60.107	20	TTCCCAAAAGTGTCGCACCA	60.394	20	156	183	338	TGTGATGGATCATGGGTGGC	60.107	20	TTCCCAAAAGTGTCGCACCA	60.394	20	157	182	338	GGGAAAAGGAACCTCCGTCA	59.601	20	TTCCCAAAAGTGTCGCACCA	60.394	20	111	228	338
Cluster-12086.8481	1	p1	(T)10	10	722	731	CCCCTTGAAGTCCGGCTTTT	60.54	20	CGGTATCCGTGGATTGTGCA	60.461	20	218	689	906	CCCCTTGAAGTCCGGCTTTT	60.54	20	TGCAGTTGTCTTGGGGAACT	59.449	20	265	689	953	CCCCTTGAAGTCCGGCTTTT	60.54	20	TGATGCAGTTGTCTTGGGGA	59.23	20	268	689	956
Cluster-12086.8481	2	p1	(A)10	10	1238	1247	CACAGTGAAGTGTTAGGGGG	57.815	20	CACCCCACTAGCTGTCACAT	59.385	20	178	1183	1360	CACAGTGAAGTGTTAGGGGG	57.815	20	TGGCTAGCTTTCAGCCACC	60.002	19	208	1183	1390	CACAGTGAAGTGTTAGGGGG	57.815	20	GGTGGCTAGCTTTCAGCCA	60.002	19	210	1183	1392
Cluster-12086.8481	3	p6	(GAGGCT)5	30	2345	2374	TGAACGTGGTTCTGGTGCAT	60.179	20	TCCCACCCAACAAGCAAAGT	60.033	20	249	2193	2441	ATGAACGTGGTTCTGGTGCA	60.179	20	TCCCACCCAACAAGCAAAGT	60.033	20	250	2192	2441	GAACGTGGTTCTGGTGCATG	59.762	20	TCCCACCCAACAAGCAAAGT	60.033	20	248	2194	2441
Cluster-12086.9683	1	p3	(ATA)5	15	139	153	GCTCCTCCGAAAGCTTCCTT	60.036	20	CCGGACAAGCCCTATCCTTC	59.893	20	200	37	236	CACGATGATGCTCCTCCGAA	59.897	20	CCGGACAAGCCCTATCCTTC	59.893	20	209	28	236	ATGCTCCTCCGAAAGCTTCC	60.107	20	CCGGACAAGCCCTATCCTTC	59.893	20	202	35	236
Cluster-12086.9682	1	p1	(A)10	10	1267	1276	AAAGCCTCTGGAGCAAGAGC	60.322	20	AACATTGCCAGAACCATGCA	58.66	20	270	1121	1390	AAAGCCTCTGGAGCAAGAGC	60.322	20	ACATTGCCAGAACCATGCAT	58.436	20	269	1121	1389	AAAGCCTCTGGAGCAAGAGC	60.322	20	AAACATTGCCAGAACCATGCA	59.307	21	271	1121	1391
Cluster-12086.9682	2	p1	(T)11	11	1474	1484	CGAGCAATAAAAGCGGTGTGT	59.803	21	TAGCTGGAGATGGACAGGCT	60.032	20	229	1427	1655	AGCGGTGTGTGAATCTTACCA	59.654	21	TAGCTGGAGATGGACAGGCT	60.032	20	218	1438	1655	TCGAGCAATAAAAGCGGTGTG	59.537	21	TAGCTGGAGATGGACAGGCT	60.032	20	230	1426	1655
Cluster-12086.19265	1	p1	(T)13	13	2901	2913	TGCGATGAAAGCTGAGTTGG	58.841	20	TTTGGGGTTGGCCTTTCTGG	60.762	20	219	2756	2974	TGCGATGAAAGCTGAGTTGG	58.841	20	GGGTTGGCCTTTCTGGGTTT	60.763	20	215	2756	2970	TCCTTGCTCAAAACACTCCCA	59.786	21	TTTGGGGTTGGCCTTTCTGG	60.762	20	186	2789	2974
Cluster-12086.29076	1	p1	(T)10	10	1257	1266	CCACAATTCATCCCTACTGCCT	60.092	22	AGTGGTGTTAGTTTCGCCGT	59.895	20	261	1125	1385	CCACAATTCATCCCTACTGCC	58.699	21	AGTGGTGTTAGTTTCGCCGT	59.895	20	261	1125	1385	ACCACAATTCATCCCTACTGCC	60.357	22	AGTGGTGTTAGTTTCGCCGT	59.895	20	262	1124	1385
Cluster-12086.29070	1	p2	(TA)6	12	1121	1132	GGGGTGAACATCCGATCGAG	60.249	20	ACTCGAGGTGAAAAACTCGACT	59.639	22	269	898	1166	GGGTGAACATCCGATCGAGT	59.54	20	ACTCGAGGTGAAAAACTCGACT	59.639	22	268	899	1166	GGGGTGAACATCCGATCGAG	60.249	20	ACTCGAGGTGAAAAACTCGAC	58.26	21	269	898	1166
Cluster-12086.1083	1	p3	(GCA)5	15	126	140	ACCCAGAATTCCCAGTCTGT	58.253	20	TGGAAGGGTGGGACTGATTG	59.302	20	105	78	182	ACCCAGAATTCCCAGTCTGT	58.253	20	AGGGTGGGACTGATTGTTCC	59.301	20	101	78	178	ACCCAGAATTCCCAGTCTGT	58.253	20	GGAAGGGTGGGACTGATTGT	59.301	20	104	78	181
Cluster-12086.1080	1	p1	(A)14	14	1141	1154	AGAGATCGATGAACCGCTGC	60.249	20	TCCCTGCTTCACCTAACTGTC	59.376	21	262	1005	1266	AGAGATCGATGAACCGCTGC	60.249	20	CCCTGCTTCACCTAACTGTCT	59.374	21	261	1005	1265	GTCCCTACGGCCTTTCCTTT	59.673	20	TCCCTGCTTCACCTAACTGTC	59.376	21	235	1032	1266
Cluster-12086.9536	1	p3	(CGC)5	15	165	179	GGAATCCCCGTAACGACTCC	59.896	20	ACCGTCGGAATTGCGAGAAT	60.108	20	242	105	346	GGAATCCCCGTAACGACTCC	59.896	20	GCGAGAATTCCGGTGACTGA	60.109	20	230	105	334	CCATCGACGGGGATTCCAAT	59.891	20	ACCGTCGGAATTGCGAGAAT	60.108	20	209	138	346
Cluster-8667.0	1	p2	(TC)6	12	1922	1933	GCCACCATGTCTGTCCTTCA	59.963	20	TCTCCTCTCTCAAACTTAACCAAACT	59.9	26	146	1824	1969	TGCCACCATGTCTGTCCTTC	59.963	20	TCTCCTCTCTCAAACTTAACCAAACT	59.9	26	147	1823	1969	AGTACGCCAAGTTCTCCAGC	60.037	20	TCTCCTCTCTCAAACTTAACCAAACT	59.9	26	201	1769	1969
Cluster-12086.35743	1	p1	(T)11	11	865	875	TGCACTTGCCCCATCTTTCT	59.887	20	ACGGGAAAAAGTCGAAATTCAGT	59.119	23	262	692	953	GGCCATCGGATTTGAGGACT	59.819	20	ACGGGAAAAAGTCGAAATTCAGT	59.119	23	167	787	953	AGGCCATCGGATTTGAGGAC	59.819	20	ACGGGAAAAAGTCGAAATTCAGT	59.119	23	168	786	953
Cluster-12086.24413	1	p3	(GAA)5	15	3201	3215	ACGCAAACTCAGAATTTGTGGA	59.051	22	TCTCCGCCTTTGTTTCCTCC	59.964	20	199	3081	3279	ACGCAAACTCAGAATTTGTGGA	59.051	22	CTCCGCCTTTGTTTCCTCCT	59.963	20	198	3081	3278	ACGCAAACTCAGAATTTGTGGA	59.051	22	GCTCACCGTTCGCTCTTACT	60.109	20	263	3081	3343
Cluster-12086.12103	1	p1	(A)10	10	1448	1457	GGCAACAGCAAGACCTACCT	59.963	20	CGCTGCAAGTGGATGAATCG	59.973	20	257	1271	1527	AGGCAACAGCAAGACCTACC	59.963	20	CGCTGCAAGTGGATGAATCG	59.973	20	258	1270	1527	CGAGTCGTTCTTGTAGCGGT	60.11	20	CGCTGCAAGTGGATGAATCG	59.973	20	213	1315	1527
Cluster-12086.20807	1	p1	(A)10	10	288	297	GCCTCTTCCTTGGCTTGTCT	59.963	20	GCAAGCATGTGTGGAGTGTG	60.04	20	252	244	495	GCCTCTTCCTTGGCTTGTCT	59.963	20	GTGCAAGCATGTGTGGAGTG	60.04	20	254	244	497	GCCTCTTCCTTGGCTTGTCT	59.963	20	GTGTGCAAGCATGTGTGGAG	60.04	20	256	244	499
Cluster-12086.20800	1	p3	(CTT)6	18	451	468	GAACAGGCACCGTGTACTGA	59.967	20	TGGTGCCTCATCTGTTACGG	59.751	20	269	300	568	CCTTTGGCTCTTCTTCCGGT	59.963	20	TGGTGCCTCATCTGTTACGG	59.751	20	221	348	568	TGACATTGAACAGGCACCGT	60.179	20	TGGTGCCTCATCTGTTACGG	59.751	20	276	293	568
Cluster-12086.4810	1	p3	(TCT)7	21	63	83	GGCTAGGGTTCCTTACAAGCA	59.719	21	CCTTGGCCACCGGTAGATTT	60.034	20	113	15	127	TGGCTAGGGTTCCTTACAAGC	59.719	21	CCTTGGCCACCGGTAGATTT	60.034	20	114	14	127	GGCTAGGGTTCCTTACAAGCA	59.719	21	CCACCGGTAGATTTCGTGCT	60.108	20	107	15	121
Cluster-12086.4817	1	p3	(GGT)6	18	1916	1933	ATGCGGCTCACAAGTGAAGA	59.965	20	CAACAACACCACACCACTGC	60.179	20	269	1723	1991	TGTTGGGGTTGGAGGAGAGA	60.105	20	CAACAACACCACACCACTGC	60.179	20	140	1852	1991	GCAAGGGCTTGTAGGAGAGG	60.107	20	CAACAACACCACACCACTGC	60.179	20	119	1873	1991
Cluster-12086.4815	1	p1	(A)16	16	1206	1221	AGCTTTCTCCAGCAAAGGCA	60.179	20	AGCCTGCATTTCTTCTCAGCT	59.995	21	216	1052	1267	GGGTGAAGCTTTCTCCAGCA	60.251	20	AGCCTGCATTTCTTCTCAGCT	59.995	21	222	1046	1267	TCGGGTGAAGCTTTCTCCAG	59.678	20	AGCCTGCATTTCTTCTCAGCT	59.995	21	224	1044	1267
Cluster-7496.0	1	p1	(A)10	10	225	234	TTCCTGGGGAAAATGAGGGA	58.233	20	ATCCTTACCCACATGCGCAA	60.035	20	273	173	445	TTCCTGGGGAAAATGAGGGA	58.233	20	AATCCTTACCCACATGCGCA	60.035	20	274	173	446	TTCCTGGGGAAAATGAGGGA	58.233	20	CCCACATGCGCAAGTTGAAT	59.756	20	266	173	438
Cluster-10569.0	1	p1	(A)10	10	385	394	TGCAGAGACTCAATGGAAGCT	59.373	21	AAATACGGGTTCGGGTCGTC	60.109	20	167	279	445	AGGTGCAGAGACTCAATGGA	58.351	20	AAATACGGGTTCGGGTCGTC	60.109	20	170	276	445	GTGCAGAGACTCAATGGAAGC	59.263	21	AAATACGGGTTCGGGTCGTC	60.109	20	168	278	445
Cluster-10569.0	2	p2	(AT)6	12	880	891	AGTCCCTCTATCCCCAACCC	60.03	20	CCTTGCTCAAGAGATTTGTACGT	59.003	23	222	697	918	TCCCCAACCCCAAAAAGTCC	60.105	20	CCTTGCTCAAGAGATTTGTACGT	59.003	23	212	707	918	AGTCCCTCTATCCCCAACCC	60.03	20	TCCTTGCTCAAGAGATTTGTACG	58.754	23	223	697	919
Cluster-12086.19210	1	p1	(A)10	10	979	988	GTAATTCATCCGGCAGCCCT	60.179	20	CCGAAGTTCAAATGCTCGGC	60.179	20	241	838	1078	AGGTAATTCATCCGGCAGCC	60.179	20	CCGAAGTTCAAATGCTCGGC	60.179	20	243	836	1078	GTCATTCGCCAGCCAAATGG	60.179	20	CCGAAGTTCAAATGCTCGGC	60.179	20	272	807	1078
Cluster-12086.19214	1	p1	(A)10	10	924	933	AAACTGTGCCCAGCTACCTG	60.251	20	GCAGTTGTGTCCTTGTGGGA	60.465	20	277	681	957	AAACTGTGCCCAGCTACCTG	60.251	20	CTGCAGTTGTGTCCTTGTGG	59.335	20	279	681	959	AAACTGTGCCCAGCTACCTG	60.251	20	TGCAGTTGTGTCCTTGTGGG	60.751	20	278	681	958
Cluster-12086.6417	1	p3	(CAC)7	21	178	198	CCCGTGAAAAACATCGTCGG	59.835	20	GCAAACTAAAAGCCTGGGCC	60.037	20	255	113	367	CCCGTGAAAAACATCGTCGG	59.835	20	GGCAAACTAAAAGCCTGGGC	60.037	20	256	113	368	CCCGTGAAAAACATCGTCGG	59.835	20	TAAAAGCCTGGGCCTTGGAG	59.96	20	249	113	361
Cluster-12086.6416	1	p1	(A)10	10	48	57	ACGGCTAAGTTTAATATTATTGGACCT	58.784	27	AGAAGTTGCTGCTGGGTACA	59.235	20	107	9	115	ACGGCTAAGTTTAATATTATTGGACC	57.613	26	AGAAGTTGCTGCTGGGTACA	59.235	20	107	9	115	ACGGCTAAGTTTAATATTATTGGACCT	58.784	27	AAGAAGTTGCTGCTGGGTACA	59.857	21	108	9	116
Cluster-12086.7397	1	p1	(G)15	15	81	95	TCTTGTAGTTACAGTCGCCCA	58.759	21	CGGACACAGTTTCTCGACCA	59.968	20	187	57	243	TCTTGTAGTTACAGTCGCCCA	58.759	21	TCGATGCCCGTCTTTTAGCA	59.752	20	270	57	326	TCTTGTAGTTACAGTCGCCCA	58.759	21	TCCGGACACAGTTTCTCGAC	59.687	20	189	57	245
Cluster-12086.21049	1	p1	(T)11	11	139	149	TGGGAACTTTGAGTTTGGGATCA	60.117	23	TCACCACTTGCATGGCTTCT	59.889	20	166	34	199	AGATGGGAACTTTGAGTTTGGGA	59.86	23	TCACCACTTGCATGGCTTCT	59.889	20	169	31	199	GGGAACTTTGAGTTTGGGATCA	58.504	22	TCACCACTTGCATGGCTTCT	59.889	20	165	35	199
Cluster-12086.21049	2	p1	(T)10	10	1191	1200	TTTCCCCTGCCGAGTTTGTT	60.106	20	TCAAAGGCTCGACGAAACCC	60.602	20	274	1043	1316	AGTTTGTTAAGCATGCCGGC	59.756	20	TCAAAGGCTCGACGAAACCC	60.602	20	262	1055	1316	TTTCCCCTGCCGAGTTTGTT	60.106	20	CCCTGCCACCCATCATGATG	60.826	20	256	1043	1298
Cluster-12086.21041	1	p1	(A)10	10	999	1008	CGACTCTGCGTCCCGATATT	59.689	20	TCTGTAAGCGATGCTAGCAGA	58.976	21	280	809	1088	CGACTCTGCGTCCCGATATT	59.689	20	TCTGTAAGCGATGCTAGCAGAA	59.573	22	280	809	1088	CGACTCTGCGTCCCGATATT	59.689	20	CTGTAAGCGATGCTAGCAGA	57.501	20	279	809	1087
Cluster-12086.21044	1	p2	(TG)6	12	382	393	CTGTTTCTGGCACCCGTTTG	59.969	20	CAGCATCTCTTGGGTCACTGA	59.723	21	219	221	439	CTGTTTCTGGCACCCGTTTG	59.969	20	TCAGCATCTCTTGGGTCACTG	59.723	21	220	221	440	CTGTTTCTGGCACCCGTTTG	59.969	20	ACGGCTTCCATCTAAGTCTCG	59.594	21	266	221	486
Cluster-12086.21046	1	p3	(GTG)5	15	694	708	AACTTAGCCTTGCCGGAGAC	60.036	20	CAACGACCTCTACCCACCAC	60.038	20	241	493	733	CGTCTCGGGTGGTGTTAGAG	59.829	20	GCCGCCAAGATAGATTCGGA	59.966	20	280	551	830	CGTCTCGGGTGGTGTTAGAG	59.829	20	CAACGACCTCTACCCACCAC	60.038	20	183	551	733
Cluster-801.0	1	p1	(A)10	10	198	207	ATTTTGGGGACGTTTCGGGG	60.896	20	TGTTCATCATCTTCTTCCCCCA	59.081	22	253	4	256	AATTTTGGGGACGTTTCGGG	59.037	20	TGTTCATCATCTTCTTCCCCCA	59.081	22	254	3	256	ATTTTGGGGACGTTTCGGGG	60.896	20	ACTGTTCATCATCTTCTTCCCCC	60.054	23	255	4	258
Cluster-12086.25978	1	p3	(GAA)5	15	1953	1967	TGGGGTTACCAGCAAATGCA	60.179	20	CAGTCATGCCCTCTCTGTCA	59.1	20	150	1845	1994	TCGTGGAGTTTCGGGGTTTT	59.819	20	CAGTCATGCCCTCTCTGTCA	59.1	20	178	1817	1994	CTGGGGTTTGGAGGAGATGG	59.743	20	CAGTCATGCCCTCTCTGTCA	59.1	20	237	1758	1994
Cluster-12086.22035	1	p2	(TG)6	12	391	402	TGGTGTTCATTGCCTCAACG	59.049	20	GTTTCCTCCTTCTCCGGCAA	59.964	20	277	329	605	GGTGTTCATTGCCTCAACGT	59.048	20	GTTTCCTCCTTCTCCGGCAA	59.964	20	276	330	605	GGTGTTCATTGCCTCAACGTC	60.069	21	GTTTCCTCCTTCTCCGGCAA	59.964	20	276	330	605
Cluster-12086.25976	1	c	(A)11ggaaatttgtatttcttctttctttctatgcaagatgacaatttaatcagaattcgttgaattcctactcgatctgataggagtag(T)10	107	1330	1436	GTCGTTGCACCAGAAGAGGA	59.966	20	ACCTGACATGATTCAAACCCGA	59.96	22	254	1212	1465	TGTCGTTGCACCAGAAGAGG	60.25	20	ACCTGACATGATTCAAACCCGA	59.96	22	255	1211	1465	TCGTTGCACCAGAAGAGGAG	59.682	20	ACCTGACATGATTCAAACCCGA	59.96	22	253	1213	1465
Cluster-12086.15572	1	p1	(A)10	10	2149	2158	ACCCAAGAGATATGGACGAATGT	59.288	23	ACTATCTCGTGTTTTTGACCCA	57.654	22	226	2031	2256	ACCCAAGAGATATGGACGAATGT	59.288	23	TGAGTGATTGCGTAAGTATGGT	57.534	22	189	2031	2219	ACCCAAGAGATATGGACGAATGT	59.288	23	AACTATCTCGTGTTTTTGACCCA	58.29	23	227	2031	2257
Cluster-12086.15579	1	p4	(CATA)5	20	79	98	AAAACACCAGACTGGAAGCA	57.565	20	GGATCTGGATTCTCCGTCGG	59.684	20	244	0	243	AAAACACCAGACTGGAAGCA	57.565	20	GATCTGGATTCTCCGTCGGC	60.319	20	243	0	242	AAAACACCAGACTGGAAGCA	57.565	20	CGCTGGATCTGGATTCTCCG	60.319	20	248	0	247
Cluster-7698.0	1	p2	(TA)6	12	83	94	CCCTCTTTCAAAATTCATTGGTGC	59.308	24	TCATCCCCACACCCCAAATG	59.959	20	185	12	196	CCCTCTTTCAAAATTCATTGGTGC	59.308	24	CTCATCCCCACACCCCAAAT	59.664	20	186	12	197	CCCTCTTTCAAAATTCATTGGTGC	59.308	24	ATTTCTCATCCCCACACCCC	59.369	20	190	12	201
Cluster-12086.26771	1	p1	(T)15	15	2472	2486	ACCAACAACATCGTTGCTGT	58.611	20	CTGTAAACCGTCTTGGCCCA	60.251	20	160	2412	2571	ACCAACAACATCGTTGCTGT	58.611	20	TGGGCTGTAAACCGTCTTGG	60.251	20	164	2412	2575	ACCAACAACATCGTTGCTGT	58.611	20	TGTAAACCGTCTTGGCCCAT	59.597	20	159	2412	2570
Cluster-12086.42453	1	p3	(CAG)5	15	275	289	CCTCTTACCCTCCTCAGCCT	60.032	20	CGAGCGAGAGGTAGCTGATG	60.041	20	184	185	368	TCCTCTTACCCTCCTCAGCC	60.032	20	CGAGCGAGAGGTAGCTGATG	60.041	20	185	184	368	GCCATTCCACCACCTACTCC	60.107	20	CGAGCGAGAGGTAGCTGATG	60.041	20	117	252	368
Cluster-12086.20398	1	p3	(CCG)6	18	102	119	GACTGGTCTTGACCCAACCC	60.251	20	AGTCTATCCGCCAAAGACCG	59.54	20	100	69	168	TGACTGGTCTTGACCCAACC	59.528	20	GTCTATCCGCCAAAGACCGA	59.541	20	100	68	167	TGACTGGTCTTGACCCAACC	59.528	20	AGTCTATCCGCCAAAGACCG	59.54	20	101	68	168
Cluster-12086.18992	1	p1	(T)13	13	224	236	GCAGTTGGCCGTTTTCCTTT	59.896	20	TTTGCCCCGAAGATGATCCC	60.107	20	279	8	286	GCAGTTGGCCGTTTTCCTTT	59.896	20	GCCCCGAAGATGATCCCATT	59.889	20	276	8	283	GCAGTTGGCCGTTTTCCTTT	59.896	20	TGCCCCGAAGATGATCCCAT	61.062	20	277	8	284
Cluster-4369.0	1	p2	(TA)6	12	1159	1170	ATGTTACAAGGAGGCTGGGC	60.034	20	AGGCCAATCAAACCCCGATT	59.959	20	168	1047	1214	AACTCTCTGGGGCAGATTGC	60.035	20	AGGCCAATCAAACCCCGATT	59.959	20	191	1024	1214	CTCTGGGGCAGATTGCTGAA	60.035	20	AGGCCAATCAAACCCCGATT	59.959	20	187	1028	1214
Cluster-12086.18999	1	p1	(A)10	10	260	269	ACTGGCAGTTCGGTCAAACA	60.107	20	TTTTTGTGCAGCCACGTCAG	59.9	20	275	115	389	CGTTTAGAGTCACCGGCAGT	60.039	20	ACGAAGAGGGACCAGACAGT	60.179	20	278	55	332	TCACTGGCAGTTCGGTCAAA	59.821	20	TTTTTGTGCAGCCACGTCAG	59.9	20	277	113	389
Cluster-12086.24731	1	p1	(A)11	11	2082	2092	TGAAGCACCCAAAGGAATTCC	58.753	21	AAAGGCGGGTTTTTGAAGCC	59.894	20	225	1991	2215	TGAAGCACCCAAAGGAATTCC	58.753	21	TTTGAAGCCCGAGGAAGCTT	59.89	20	214	1991	2204	TGAAGCACCCAAAGGAATTCC	58.753	21	TTTTGAAGCCCGAGGAAGCT	59.89	20	215	1991	2205
Cluster-12086.24738	1	p1	(T)15	15	108	122	GTCTCGCACTTCCCACTTCA	59.966	20	TACCTCAGCGTGGACCCATA	60.033	20	256	74	329	GTCTCGCACTTCCCACTTCA	59.966	20	TTTGTACCTCAGCGTGGACC	59.966	20	260	74	333	GTCTCGCACTTCCCACTTCA	59.966	20	CGCTTTTGTACCTCAGCGTG	59.836	20	264	74	337
Cluster-12086.34805	1	p1	(C)12	12	289	300	TGTACTGTACATGGACTATCGTACA	58.885	25	AGATCTTCCTTTGCCCAGGC	60.034	20	246	210	455	TGTACTGTACATGGACTATCGTACA	58.885	25	CAGGCCTGCCACTCTTTTCT	60.251	20	231	210	440	TGTACTGTACATGGACTATCGTACA	58.885	25	AGGCCTGCCACTCTTTTCTT	59.52	20	230	210	439
Cluster-5807.0	1	p1	(A)11	11	346	356	ACAGATTGTTGACCTTTGGAAAGA	58.8	24	TGGTCATCGGTTCGATTCCG	60.179	20	158	273	430	ACAGATTGTTGACCTTTGGAAAGA	58.8	24	TTCCGATAGCTGGCTTTCCC	59.82	20	143	273	415	TCCCTAATTGGAAGTTTCTACGACA	59.753	25	TGGTCATCGGTTCGATTCCG	60.179	20	189	242	430
Cluster-12086.38019	1	p2	(AG)6	12	68	79	TGCAATCCATGTTTCTCTCCCT	59.69	22	TCCGACAAGCAAGACAATCAC	58.857	21	234	8	241	TGCAATCCATGTTTCTCTCCCT	59.69	22	CCGACAAGCAAGACAATCACT	58.854	21	233	8	240	TGCAATCCATGTTTCTCTCCCT	59.69	22	CCGACAAGCAAGACAATCACTC	59.842	22	233	8	240
Cluster-10163.0	1	p3	(CCA)5	15	1192	1206	GGCCGTCAACAACACCTCTA	59.966	20	GGTCCGGGAGTGACTAGTCT	60.034	20	277	999	1275	CCTCTTCACGAACCCCAACA	59.892	20	CGGATCAAACTGATGCTGCG	59.973	20	278	1036	1313	ACCTCTTCACGAACCCCAAC	59.892	20	CGGATCAAACTGATGCTGCG	59.973	20	279	1035	1313
Cluster-7637.0	1	p3	(AAG)5	15	565	579	AGCTTGGGGTTTTGGGGTTT	60.327	20	ACAATCAACATCAACAAGAACCCA	59.351	24	247	444	690	AGCTTGGGGTTTTGGGGTTT	60.327	20	TCAACATCAACAAGAACCCATCT	58.271	23	243	444	686	GCTTGGGGTTTTGGGGTTTT	59.451	20	ACAATCAACATCAACAAGAACCCA	59.351	24	246	445	690
Cluster-12086.21812	1	p1	(A)10	10	759	768	TCCAATGACAACCGTGGGAG	59.964	20	AAGTTTCCCACGAATTAATGCAA	57.539	23	245	559	803	TCCAATGACAACCGTGGGAG	59.964	20	AAAGTTTCCCACGAATTAATGCA	57.539	23	246	559	804	TGGCTCCTGCTCTTCTTTGG	59.963	20	AAGTTTCCCACGAATTAATGCAA	57.539	23	208	596	803
Cluster-12086.30576	1	c	(TGT)5(TGC)5	30	839	868	AACGACAGCCTGTAGTGGTG	59.966	20	GCAAAGGACTGCTATGGGGT	60.034	20	244	699	942	AACGACAGCCTGTAGTGGTG	59.966	20	TGCAAAGGACTGCTATGGGG	60.034	20	245	699	943	AACGACAGCCTGTAGTGGTG	59.966	20	GCCAGAATCTGAACCAGGCT	60.035	20	278	699	976
Cluster-12086.30576	2	p3	(GCT)5	15	1356	1370	CTCTGCATTTGTGCCTGCTG	60.109	20	AACAGCAGCAGCAGAGTCAA	60.179	20	271	1327	1597	CTCCAATTCCAGCGGCATTG	59.898	20	CAGCAACAGCAGCAGCAATT	60.32	20	145	1256	1400	TAGCACCTCCAATTCCAGCG	60.108	20	CAGCAACAGCAGCAGCAATT	60.32	20	151	1250	1400
Cluster-12086.30575	1	p3	(CAG)5	15	182	196	TACATGAACCAGCAGCAGCA	59.963	20	AACGACAGCCTGTAGTGGTG	59.966	20	222	55	276	AGCAGCAACAACAGCAACAG	59.898	20	AACGACAGCCTGTAGTGGTG	59.966	20	206	71	276	TACATGAACCAGCAGCAGCA	59.963	20	TCTTGCGGTTGCTGTTGTTG	59.9	20	194	55	248
Cluster-3217.0	1	p2	(TA)9	18	150	167	TGGAAACAGACGTGGGACTG	59.894	20	ACACATGCCAGAAATGGGGT	59.885	20	216	41	256	CGTGGGACTGCAGCATGATA	60.179	20	ACACATGCCAGAAATGGGGT	59.885	20	206	51	256	TGGAAACAGACGTGGGACTG	59.894	20	ACGGCATAAACTAAGGCGGT	59.749	20	238	41	278
Cluster-12086.8987	1	p1	(A)13	13	467	479	TCGGAGAGAAAAGACGCGAC	60.11	20	AGCAATTTCAGCGCACACAA	59.615	20	280	444	723	TCGGAGAGAAAAGACGCGAC	60.11	20	GGGATCCCGATTCTCCACCT	60.765	20	155	444	598	TCGGAGAGAAAAGACGCGAC	60.11	20	AGGGATCCCGATTCTCCACC	60.765	20	156	444	599
Cluster-12086.10337	1	p2	(AC)9	18	84	101	TGTTGAGCCAGTTCTGGTCA	59.163	20	ACATGATTTGGGCGACGGAT	60.107	20	125	51	175	TGTTGAGCCAGTTCTGGTCA	59.163	20	TGATTTGGGCGACGGATACC	60.179	20	122	51	172	TGTTGAGCCAGTTCTGGTCA	59.163	20	AACATGATTTGGGCGACGGA	60.322	20	126	51	176
Cluster-12086.10331	1	p2	(TC)7	14	45	58	CTGAACCTTTACCTCCCCTCA	58.734	21	ATCCGGTCGGCAACTCTTTT	59.964	20	188	20	207	ACTGAACCTTTACCTCCCCTC	58.733	21	ATCCGGTCGGCAACTCTTTT	59.964	20	189	19	207	CTGAACCTTTACCTCCCCTCA	58.734	21	AGCACGAAGTAAGGTCTGCC	60.037	20	267	20	286
Cluster-12086.43651	1	p1	(A)10	10	416	425	CGCCGGTATAGCCTCCATTC	60.39	20	GAGAGCTCCGTCGCCTCTA	60.524	19	219	270	488	AATACTGGTTTCCCGTCGCC	60.392	20	GAGAGCTCCGTCGCCTCTA	60.524	19	235	254	488	CGCCGGTATAGCCTCCATTC	60.39	20	GGCGACGAATGAAAACCTTCA	59.466	21	182	270	451
Cluster-12086.43655	1	p3	(AGA)7	21	1941	1961	ACAAAGTGAGGGCGTCAACA	60.107	20	GAAGCTGCGGGAAACAAGTG	60.04	20	230	1840	2069	AACACAAGGCCTGGGAGAAG	59.889	20	GAAGCTGCGGGAAACAAGTG	60.04	20	268	1802	2069	ACAAAGTGAGGGCGTCAACA	60.107	20	GACCCATACTTGGTAGCCGG	59.894	20	271	1840	2110
Cluster-12086.43656	1	p2	(TA)7	14	377	390	ACATTCTAAGAGCGCCATTGC	59.327	21	GGTGAAGTTGCTCAAGCTGC	60.04	20	135	317	451	TCAGAAACAAGGTCCAAAGCCT	60.092	22	GGTGAAGTTGCTCAAGCTGC	60.04	20	247	205	451	AACATTCTAAGAGCGCCATTGC	59.902	22	GGTGAAGTTGCTCAAGCTGC	60.04	20	136	316	451
Cluster-12086.32550	1	p2	(GA)12	24	165	188	TGATTCAGTATCGACGGCGG	59.97	20	AATCGAAGAACTGAGCGGCA	60.037	20	205	74	278	AGTGCGGCATTGTTGAGAGA	59.965	20	AATCGAAGAACTGAGCGGCA	60.037	20	155	124	278	TGATTCAGTATCGACGGCGG	59.97	20	CCAGAGCTCAGCGTGTCTAG	59.9	20	252	74	325
Cluster-12086.32554	1	p1	(A)14	14	1641	1654	CTGAGGCCACCTGGGAAAAT	59.96	20	GAAGGACCTCATGGCACTCC	60.107	20	280	1503	1782	CTGAGGCCACCTGGGAAAAT	59.96	20	TGCATCTCTTGGGAGTCAGC	59.749	20	205	1503	1707	TGAGGCCACCTGGGAAAATG	60.252	20	GAAGGACCTCATGGCACTCC	60.107	20	279	1504	1782
Cluster-12086.28195	1	p1	(A)13	13	202	214	TTGACCTTGCAGGAGCTCTG	59.964	20	CTGCTTGGCGAGACATTTCG	59.904	20	210	55	264	TTGACCTTGCAGGAGCTCTG	59.964	20	AATGCGTTCGAAGCTGCTTG	60.11	20	223	55	277	TTGACCTTGCAGGAGCTCTG	59.964	20	GAATGCGTTCGAAGCTGCTT	59.833	20	224	55	278
Cluster-12162.0	1	p1	(T)13	13	653	665	CCTGATTTCGGGGATTTGATGG	59.375	22	TATTTTGTTGCAGTCGCCGC	60.11	20	277	580	856	CCTGATTTCGGGGATTTGATGG	59.375	22	CGTTTCCCACTATGCCTCCA	59.748	20	142	580	721	CCTGATTTCGGGGATTTGATGG	59.375	22	CCTGCCACGATCATACTCGG	60.319	20	114	580	693
Cluster-12086.11067	1	p2	(AC)8	16	1091	1106	AGCAGTTGAGAACCGTTCAA	57.674	20	AGACTCTGATGAGCCATGCA	58.799	20	202	1022	1223	AAGCAGTTGAGAACCGTTCA	57.674	20	AGACTCTGATGAGCCATGCA	58.799	20	203	1021	1223	AGCAGTTGAGAACCGTTCAA	57.674	20	ACTCTGATGAGCCATGCATGT	59.788	21	200	1022	1221
Cluster-12086.11060	1	p2	(TA)9	18	3560	3577	TCATCCAATGGTCCAAAATTAGTGT	58.984	25	TCCTTTTCAGCCTGGTGTCG	60.25	20	219	3501	3719	GGCCGCTCATATTCCAACCT	60.179	20	GCATTTGAAGCAATTTGTTATTCCCA	59.851	26	277	3405	3681	GGCCGCTCATATTCCAACCT	60.179	20	TGCATTTGAAGCAATTTGTTATTCCC	59.851	26	278	3405	3682
Cluster-12086.42522	1	p3	(GAG)7	21	588	608	CCGTTAGCATGCCGGAAATG	59.971	20	GGCGGGTCACATTGTTGTTC	60.04	20	228	513	740	ATGCTTCCCTCGCCATTGAA	60.034	20	GGCGGGTCACATTGTTGTTC	60.04	20	183	558	740	CCGTTAGCATGCCGGAAATG	59.971	20	TGATGCCGCTATTTCCTCCC	59.891	20	197	513	709
Cluster-12086.29273	1	p1	(T)11	11	651	661	CAGACTATGGCTGGAGCTGC	60.532	20	TTTTTCCTTGTCGGCCTCGT	60.179	20	271	543	813	CAGACTATGGCTGGAGCTGC	60.532	20	GTTTTTCCTTGTCGGCCTCG	59.763	20	272	543	814	AGACTATGGCTGGAGCTGCT	60.69	20	TTTTTCCTTGTCGGCCTCGT	60.179	20	270	544	813
Cluster-12086.15973	1	p1	(A)10	10	1014	1023	GGGGGAGACGATTCGTGTTT	60.037	20	AACAACCCAGAACCACCGTT	60.034	20	211	896	1106	GAACGAGGGGGAGACGATTC	59.897	20	AACAACCCAGAACCACCGTT	60.034	20	217	890	1106	TCACTGGCGATAATCCCACG	59.896	20	AACAACCCAGAACCACCGTT	60.034	20	271	836	1106
Cluster-8461.0	1	p1	(T)10	10	301	310	ATCGAATTCAACCGGCCACT	60.035	20	TCCTAAAATAATGGCAAAATTGAGGT	57.855	26	264	78	341	AATTCAACCGGCCACTCCAT	59.96	20	TCCTAAAATAATGGCAAAATTGAGGT	57.855	26	260	82	341	GGGACACAAGATCGCCGTAA	60.109	20	TCCTAAAATAATGGCAAAATTGAGGT	57.855	26	171	171	341
Cluster-12086.15188	1	p3	(CCA)5	15	1476	1490	GTACCCATAGCCTTCCCAGC	59.891	20	GGGTAGCTATGGTCTCTGGC	59.318	20	172	1450	1621	CCCATAGCCTTCCCAGCAAT	59.813	20	GGGTAGCTATGGTCTCTGGC	59.318	20	169	1453	1621	AGCACCAGTACCCATAGCCT	60.327	20	GGGTAGCTATGGTCTCTGGC	59.318	20	179	1443	1621
Cluster-12086.33684	1	c*	(GA)7(A)15*	28	1808	1835	AGACTTCTTCGGAACACGCC	60.32	20	CTGTGAGGAGAAACTTGAGGGA	59.365	22	173	1706	1878	AGACTTCTTCGGAACACGCC	60.32	20	TCTGTGAGGAGAAACTTGAGGG	59.365	22	174	1706	1879	AGACTTCTTCGGAACACGCC	60.32	20	TGTGAGGAGAAACTTGAGGGA	58.31	21	172	1706	1877
Cluster-12086.16627	1	p3	(CCA)5	15	352	366	GTCACAGGATTCCACACCCA	59.6	20	GACTGCACCGACCGAGATAG	59.97	20	165	249	413	TGTCACAGGATTCCACACCC	59.6	20	GACTGCACCGACCGAGATAG	59.97	20	166	248	413	TGTAGCCATTTCCCCAAGCA	59.592	20	GACTGCACCGACCGAGATAG	59.97	20	107	307	413
Cluster-12086.16627	2	p3	(GAA)9	27	958	984	ACTCGCCAGACAGGGAAATG	60.036	20	GGAATCCGAATCACCAGGGG	60.179	20	174	856	1029	ATGGCCTCGAACCAGAAGTG	60.036	20	GGAATCCGAATCACCAGGGG	60.179	20	267	763	1029	GACCGCAGTTTCAATGACGG	59.834	20	GGAATCCGAATCACCAGGGG	60.179	20	248	782	1029
Cluster-12086.22986	1	p1	(A)10	10	2844	2853	GCGAGACCTCTCCATCGATG	60.04	20	CGATTAGGTCGGCGAAATGC	59.768	20	228	2703	2930	TTCCATCCTTCTTACGCCGG	59.823	20	CGATTAGGTCGGCGAAATGC	59.768	20	262	2669	2930	GGGCTTGCAAAAGAAACCCC	60.25	20	CGATTAGGTCGGCGAAATGC	59.768	20	121	2810	2930
Cluster-12086.16597	1	p3	(CAT)6	18	1736	1753	TAGGTCGGTCCCTAACGTGT	59.962	20	GCGGTAGCCTTTCTACGTGT	60.109	20	211	1696	1906	TAGGTCGGTCCCTAACGTGT	59.962	20	TGCGGTAGCCTTTCTACGTG	60.109	20	212	1696	1907	TAGGTCGGTCCCTAACGTGT	59.962	20	TAGCCTTTCTACGTGTCCGC	59.828	20	207	1696	1902
Cluster-12086.16041	1	c	(T)10cttttgatttcattaaca(T)10	38	177	214	GCCGAGGAGGATAAGAAGCC	59.966	20	TTCGAATCCACCGATTGCCT	59.748	20	254	91	344	GCCGAGGAGGATAAGAAGCC	59.966	20	TTCCTCAGTTGAGTGCCTCG	59.682	20	212	91	302	GCCGAGGAGGATAAGAAGCC	59.966	20	CTCAGTTGAGTGCCTCGCTT	60.32	20	209	91	299
Cluster-12086.16049	1	p3	(GAA)6	18	191	208	CCTCCCCATTCTCTCCCTCT	59.733	20	CCCACAGCTGAATCACCGAT	60.108	20	202	103	304	CCTCCCCATTCTCTCCCTCT	59.733	20	TCATTCCTGACGAACCGAGC	60.109	20	238	103	340	CCTCCCCATTCTCTCCCTCT	59.733	20	TACCCACAGCTGAATCACCG	59.751	20	204	103	306
Cluster-12086.17221	1	p1	(T)12	12	159	170	TCACTCAAATCCCCAAACCCA	59.499	21	TGGACATGCTTCTCCCACAC	59.963	20	185	55	239	TCACTCAAATCCCCAAACCCA	59.499	21	ACATGCTTCTCCCACACCTG	59.963	20	182	55	236	CCACTCTCACTCAAATCCCCA	59.37	21	TGGACATGCTTCTCCCACAC	59.963	20	191	49	239
Cluster-12086.12611	1	p4	(CATA)5	20	75	94	AAAACACCAGACTGGAAGCA	57.565	20	ACCGTCACCGTTGTCTTCTC	59.968	20	214	0	213	AAAACACCAGACTGGAAGCA	57.565	20	CTTGTACGTTGGGCATCCCT	60.035	20	148	0	147	AAAACACCAGACTGGAAGCA	57.565	20	TTCTCCGTCGGCGTTTCTAC	60.11	20	232	0	231
Cluster-7863.0	1	p1	(A)10	10	1446	1455	AGAAGTGGCCAAATGGGTGT	59.812	20	GGAGGTAACGTGGACGGATC	59.898	20	236	1336	1571	AGAAGTGGCCAAATGGGTGT	59.812	20	GAGAGAAGCTGCTGTGGAGG	60.108	20	251	1336	1586	AGAAGTGGCCAAATGGGTGT	59.812	20	GGAGAGAAGCTGCTGTGGAG	60.108	20	252	1336	1587
Cluster-12086.17225	1	p3	(TCC)7	21	88	108	GGCTTGCGCAACTTTTCCAT	60.32	20	TCTCGGAATTGGTGGCAGAC	60.036	20	175	18	192	GGCTTGCGCAACTTTTCCAT	60.32	20	GTCTCGGAATTGGTGGCAGA	60.036	20	176	18	193	GGCTTGCGCAACTTTTCCAT	60.32	20	GTGGCAGACATCAAAGGGGA	59.962	20	164	18	181
Cluster-12086.28636	1	p2	(AG)11	22	73	94	ACCTACTACTCAAACAAGGTCAACA	59.87	25	CCTCCTCGTTAGCATCCGTC	59.969	20	252	2	253	ACCTACTACTCAAACAAGGTCAACA	59.87	25	GTGTTTGGGCCTCCTCGTTA	59.964	20	261	2	262	TCAAACAAGGTCAACAGATTTTGGT	59.813	25	CCTCCTCGTTAGCATCCGTC	59.969	20	243	11	253
Cluster-12086.28636	2	p3	(ACA)7	21	1116	1136	AGAACCCCAAACGCAGCTTA	59.89	20	CGGTGGTTAGATTGCCCCAT	60.107	20	247	1011	1257	AGAACCCCAAACGCAGCTTA	59.89	20	TTAACAGCCAAGCAACCCGA	60.179	20	273	1011	1283	AGAACCCCAAACGCAGCTTA	59.89	20	TCAGCCGGTGGTTAGATTGC	60.392	20	252	1011	1262
Cluster-12086.28637	1	p3	(TTC)5	15	1473	1487	GCAGTTCCGGTTGATGATGC	59.901	20	TTGTATTGAGGGCGGTCCAC	60.036	20	251	1374	1624	GCAGTTCCGGTTGATGATGC	59.901	20	GTATTGAGGGCGGTCCACTC	60.179	20	249	1374	1622	GCAGTTCCGGTTGATGATGC	59.901	20	AGGGCGGTCCACTCTTCTAA	60.252	20	243	1374	1616
Cluster-12086.28632	1	p1	(A)10	10	1205	1214	GTTTTCAATGGCCGCTGGTT	59.967	20	CCCCTGAAACAAGCTCTCGT	59.965	20	239	1043	1281	GTTTTCAATGGCCGCTGGTT	59.967	20	ACCCCTGAAACAAGCTCTCG	59.965	20	240	1043	1282	CGCTGGTTCCTCCAAGTCAT	60.036	20	CCCCTGAAACAAGCTCTCGT	59.965	20	227	1055	1281
Cluster-12086.31736	1	p1	(A)11	11	82	92	AGAGCTACATAACTTCCTGCTTT	57.572	23	AAGGTCGGCCCATGGATTAG	59.526	20	280	50	329	AGCTACATAACTTCCTGCTTTACA	57.95	24	AAAAGGTCGGCCCATGGATT	59.959	20	280	52	331	AGCTACATAACTTCCTGCTTTACAA	58.527	25	AAAAGGTCGGCCCATGGATT	59.959	20	280	52	331
Cluster-12086.17226	1	p1	(A)10	10	90	99	ACGTCAACAATCAACTGCTGT	58.711	21	TTGCCATTGTCATTGCCAGC	60.037	20	209	33	241	ACGTCAACAATCAACTGCTGT	58.711	21	GCCATTGTCATTGCCAGCTT	59.752	20	207	33	239	ACGTCAACAATCAACTGCTGTT	59.317	22	TTGCCATTGTCATTGCCAGC	60.037	20	209	33	241
Cluster-7074.0	2	p1	(A)13	13	355	367	TGCGTCCAGTGTTTCTTCGT	60.179	20	CGGAGCAGGAAGATCGTAGG	59.688	20	248	151	398	TGCGTCCAGTGTTTCTTCGT	60.179	20	CCGGAGCAGGAAGATCGTAG	59.688	20	249	151	399	GGGTCCATGTTTGCTCCACT	60.251	20	CGGAGCAGGAAGATCGTAGG	59.688	20	203	196	398
Cluster-430.0	1	p2	(TC)7	14	296	309	ATGGCTTGGTGATACAACGT	57.51	20	GTTGGAATGAGTCAACACCGT	58.781	21	219	231	449	AATGGCTTGGTGATACAACGT	58.21	21	GTTGGAATGAGTCAACACCGT	58.781	21	220	230	449	ATGGCTTGGTGATACAACGT	57.51	20	TTGGAATGAGTCAACACCGT	57.369	20	218	231	448
Cluster-12086.14353	1	p1	(T)10	10	993	1002	TGGAAGAAAAAGGGCCCGAA	59.814	20	CGTGCATCAAATTCCAGAGGC	60.202	21	158	910	1067	TGGAAGAAAAAGGGCCCGAA	59.814	20	CCGTGCATCAAATTCCAGAGG	59.597	21	159	910	1068	GTGGAAGAAAAAGGGCCCGA	60.539	20	CGTGCATCAAATTCCAGAGGC	60.202	21	159	909	1067
Cluster-12086.6251	1	p3	(CCA)5	15	454	468	GCGGCGAAGTTTTCCCATTT	60.039	20	TCAAGTGCATCTACCGAGCA	59.105	20	232	298	529	ACTACTTGCTATCACCGCGG	59.898	20	TCAAGTGCATCTACCGAGCA	59.105	20	272	258	529	TCCCATCACCATCAGCATCG	59.893	20	TCAAGTGCATCTACCGAGCA	59.105	20	106	424	529
Cluster-12086.6256	1	p1	(T)10	10	77	86	ACATCTGCTTTTCAATTCGTCGA	59.254	23	AAGCTTAGCAATTTCGCGGC	60.179	20	253	22	274	ACATCTGCTTTTCAATTCGTCGA	59.254	23	GCAGTAGCTTCTTGGCCAGT	60.322	20	279	22	300	ACATCTGCTTTTCAATTCGTCGA	59.254	23	TGCTGCATATTCCACCCCAA	59.666	20	158	22	179
Cluster-12086.32318	1	p1	(T)10	10	2121	2130	CCAAGCTTTCCATGAACACCC	59.727	21	TAATGCCTGCCCATTCCCAG	60.106	20	181	2046	2226	CCAAGCTTTCCATGAACACCC	59.727	21	AAAATCAAGGGTCGGTGCCA	60.179	20	149	2046	2194	AGCTTTCCATGAACACCCAGA	59.575	21	TAATGCCTGCCCATTCCCAG	60.106	20	178	2049	2226
Cluster-12086.3579	1	p1	(A)10	10	730	739	ACCCTCGATTGCTGATCCTG	59.533	20	ACTGTCGCTGTCCCTGACTA	60.251	20	216	662	877	CCCTCGATTGCTGATCCTGA	59.245	20	ACTGTCGCTGTCCCTGACTA	60.251	20	215	663	877	TCGATTGCTGATCCTGACGT	59.182	20	ACTGTCGCTGTCCCTGACTA	60.251	20	212	666	877
Cluster-12086.22679	1	p2	(TA)13	26	51	76	AGATCCACAAATTCTCTGCATTACT	58.579	25	AGCCTCTTTGCCTCCATCAC	60.035	20	135	7	141	TCCACAAATTCTCTGCATTACTACA	58.528	25	AGCCTCTTTGCCTCCATCAC	60.035	20	132	10	141	AGATCCACAAATTCTCTGCATTACT	58.579	25	GCTAACCAGGCAATGCACAG	59.828	20	265	7	271
Cluster-12086.22679	2	p1	(A)11	11	426	436	GCACAAACAGGCATGCAAGA	59.968	20	CCCCCGGAATGATTTGCTGA	60.396	20	268	361	628	TGCACAAACAGGCATGCAAG	60.25	20	CCCCCGGAATGATTTGCTGA	60.396	20	269	360	628	CTTGCACAAACAGGCATGCA	60.25	20	CCCCCGGAATGATTTGCTGA	60.396	20	271	358	628
Cluster-12086.8663	1	p2	(TA)10	20	1770	1789	ACCATTGGTAGCACATCTCGT	59.445	21	CCCTTTCAGCGCAACCAAAG	60.319	20	217	1636	1852	ACCATTGGTAGCACATCTCGT	59.445	21	TCCCTCTTTGAGCATTGCCC	60.324	20	234	1636	1869	ACCATTGGTAGCACATCTCGT	59.445	21	CCCTCTTTGAGCATTGCCCT	60.324	20	233	1636	1868
Cluster-12086.8663	2	p2	(AT)6	12	1976	1987	CTTTGGTTGCGCTGAAAGGG	60.319	20	GCATGCAGTACACTGACAAGC	60.136	21	236	1833	2068	GGGCAATGCTCAAAGAGGGA	60.324	20	GCATGCAGTACACTGACAAGC	60.136	21	219	1850	2068	AGGGCAATGCTCAAAGAGGG	60.324	20	GCATGCAGTACACTGACAAGC	60.136	21	220	1849	2068
Cluster-12086.26755	1	p3	(TTC)5	15	317	331	ACATTCCCTTGCTTCCTCCG	60.035	20	CGGTACCCGGGTCGTAAAAT	59.824	20	271	251	521	ATTGCCAACTCTCACCTCCG	60.036	20	TGATCCGAACCCGACACATC	59.825	20	268	273	540	ATTGCCAACTCTCACCTCCG	60.036	20	GATGATCCGAACCCGACACA	59.825	20	270	273	542
Cluster-12086.32310	1	p3	(GGA)5	15	827	841	TGGTGAAGCTGAGAAGGCTG	59.964	20	CTGAGCACCATCACCAGGAG	60.108	20	205	670	874	TCCTAGCATGTCCGGATCCA	60.106	20	CTGAGCACCATCACCAGGAG	60.108	20	272	603	874	TGGTGAAGCTGAGAAGGCTG	59.964	20	TTTGCTGAGCACCATCACCA	60.179	20	209	670	878
Cluster-12086.24083	1	p1	(T)11	11	795	805	AGCTAGGAGTGGAAAACGCA	59.315	20	AAATGGTTCCCTCTCCAGCG	60.035	20	250	765	1014	AGCTAGGAGTGGAAAACGCA	59.315	20	GGTTCCCTCTCCAGCGAAAT	59.747	20	246	765	1010	AGCTAGGAGTGGAAAACGCAA	59.928	21	AAATGGTTCCCTCTCCAGCG	60.035	20	250	765	1014
Cluster-3900.0	1	p2	(TA)7	14	518	531	GATGAGTGCTCTGGACCGTT	59.752	20	AACAAGTTCCTACGCCGGTT	59.893	20	263	407	669	GATGAGTGCTCTGGACCGTT	59.752	20	AAACAAGTTCCTACGCCGGT	59.893	20	264	407	670	AGAAAATCGCCAGCACTCCA	59.963	20	TTTCTCGACGGATCTTGCGA	59.476	20	266	345	610
Cluster-3900.0	2	c*	(T)11(TG)7*	24	702	725	ACCGGCGTAGGAACTTGTTT	59.893	20	ACAGAGGCCCGTATGTACAG	58.888	20	127	651	777	AACCGGCGTAGGAACTTGTT	59.893	20	ACAGAGGCCCGTATGTACAG	58.888	20	128	650	777	ACCGGCGTAGGAACTTGTTT	59.893	20	ACAGAGGCCCGTATGTACAGA	60.342	21	127	651	777
Cluster-17078.0	1	p1	(T)13	13	257	269	TTCCACAAACAGCAAGCACG	59.9	20	TGTGTTTGCGTGTGATGGTG	59.62	20	234	74	307	AAACAAACGTGGCACCACAC	60.109	20	TGTGTTTGCGTGTGATGGTG	59.62	20	209	99	307	ACAAACAAACGTGGCACCAC	60.109	20	TGTGTTTGCGTGTGATGGTG	59.62	20	211	97	307
Cluster-12086.6925	1	p3	(CAG)5	15	675	689	ACCATCACGTGCAACCATCT	59.963	20	TCACGAGCATGGTTGAGCTT	59.965	20	193	576	768	ACCATCACGTGCAACCATCT	59.963	20	TTCACGAGCATGGTTGAGCT	59.965	20	194	576	769	ACCATCACGTGCAACCATCT	59.963	20	AGACAGCCAATTCACGAGCA	59.965	20	204	576	779
Cluster-12086.24539	1	p2	(AT)11	22	333	354	TGGTGACATAGAGAGCATGCT	58.886	21	CATTTCACTATGTGACTAGCATGC	58.254	24	280	102	381	TGGTGACATAGAGAGCATGCT	58.886	21	ATTTCACTATGTGACTAGCATGC	57.002	23	279	102	380	GGTGACATAGAGAGCATGCT	57.093	20	ACATTTCACTATGTGACTAGCATGC	59.705	25	280	103	382
Cluster-12086.24288	1	p3	(AGC)6	18	329	346	GCCACCTCAGTTGCTCGTAT	60.108	20	ACCTTTGAAGTGGAGGCTGA	58.86	20	271	103	373	GGGAAATGAAGTGGACCACG	58.835	20	AACACAAGCTTGTCCCGACA	60.107	20	159	285	443	GGGAAATGAAGTGGACCACG	58.835	20	ACACAAGCTTGTCCCGACAT	59.891	20	158	285	442
Cluster-9408.0	1	p1	(T)10	10	47	56	TGGTTCAATATTTTCTTTTCAGACAGT	58.087	27	GCCAGAAAACCATCTCCGGA	60.035	20	207	6	212	TGGTTCAATATTTTCTTTTCAGACAGT	58.087	27	TCCGGACAAAGATTTCGGCA	59.964	20	193	6	198	TGGTTCAATATTTTCTTTTCAGACAGT	58.087	27	GACAAAGATTTCGGCACCGG	59.832	20	189	6	194
Cluster-12086.11089	1	p1	(T)10	10	79	88	TTCCCCTGGGGTTGTTTTCC	60.105	20	AACCACCGACTTCAGTTCCC	59.892	20	160	54	213	TTCCCCTGGGGTTGTTTTCC	60.105	20	CCACCGACTTCAGTTCCCAG	60.321	20	158	54	211	TTCCCCTGGGGTTGTTTTCC	60.105	20	ACCCAGACTCCTGTTCAAGC	59.602	20	267	54	320
Cluster-12086.1328	1	p1	(T)10	10	164	173	CCAAGGTGGTCGGATCACAA	59.964	20	TGAACCGAGCTCTACGGAGA	60.036	20	203	22	224	CCAAGGTGGTCGGATCACAA	59.964	20	TCTGAACCGAGCTCTACGGA	60.036	20	205	22	226	CCAAGGTGGTCGGATCACAA	59.964	20	GGGGAACGGGGGATGAAAAA	60.252	20	275	22	296
Cluster-12086.1326	1	p3	(GTG)5	15	334	348	CGGGAAGAAAGACGGGTTGA	59.966	20	AGTGGCCCAGTGATGACTTG	59.963	20	206	247	452	CGGGAAGAAAGACGGGTTGA	59.966	20	GATGATTCCCCGGTCTGCAA	60.107	20	168	247	414	CGGGAAGAAAGACGGGTTGA	59.966	20	AAGATGATTCCCCGGTCTGC	59.819	20	170	247	416
Cluster-12086.1327	1	p1	(A)10	10	484	493	CTTCCTCCAGCCACAACCAT	59.961	20	TCCCATTTCTTCAACGTTTCCC	59.112	22	121	452	572	CTTCCTCCAGCCACAACCAT	59.961	20	CCCATTTCTTCAACGTTTCCCT	59.109	22	120	452	571	TTCTTCCTCCAGCCACAACC	59.89	20	TCCCATTTCTTCAACGTTTCCC	59.112	22	123	450	572
Cluster-12086.1325	1	p1	(A)16	16	3542	3557	GCTGAGCCACTAAGAGCGAT	59.896	20	ACTCCCACAGCCCAAACAAA	60.033	20	199	3437	3635	AGGTTGGTTCCCTTTCGCAT	59.888	20	ACTCCCACAGCCCAAACAAA	60.033	20	142	3494	3635	AGGTTGGTTCCCTTTCGCAT	59.888	20	ACTCCTTGCTCCTCATGCAC	60.036	20	258	3494	3751
Cluster-12086.38567	1	p1	(A)12	12	129	140	AACATGCGAGGAGGAATCCC	59.819	20	AGGTGCATGGGTTTAGGTGT	59.223	20	210	16	225	AACATGCGAGGAGGAATCCC	59.819	20	AGAGGTGCATGGGTTTAGGTG	59.995	21	212	16	227	AACATGCGAGGAGGAATCCC	59.819	20	CAGAGGTGCATGGGTTTAGGT	59.995	21	213	16	228
Cluster-12864.0	1	p1	(T)11	11	227	237	AACAGTGCTGGTAATGGGGG	59.96	20	GCCACTTTCCAAGGAACATGC	60.337	21	226	118	343	GACTCAAAGGGCTGGAACCA	59.89	20	GCCACTTTCCAAGGAACATGC	60.337	21	248	96	343	ACTCAAAGGGCTGGAACCAC	60.179	20	GCCACTTTCCAAGGAACATGC	60.337	21	247	97	343
Cluster-12086.39219	1	c	(CTC)15(ATC)9	72	553	624	TGGAGAGACAGTTTTCCGGG	59.315	20	GCCAGTGACCCCAGGATTTT	60.252	20	230	431	660	TGGAGAGACAGTTTTCCGGG	59.315	20	ATTCACATGGCCAGTGACCC	60.324	20	239	431	669	GGAGAGACAGTTTTCCGGGA	59.026	20	GCCAGTGACCCCAGGATTTT	60.252	20	229	432	660
Cluster-12086.39213	1	p1	(T)10	10	1532	1541	TATGCTGCGATCAACCACCC	60.464	20	GGGGTACATTCTTCTGCACCA	59.996	21	272	1435	1706	TATGCTGCGATCAACCACCC	60.464	20	TGGGGTACATTCTTCTGCACC	59.996	21	273	1435	1707	GTATGCTGCGATCAACCACC	59.342	20	GGGGTACATTCTTCTGCACCA	59.996	21	273	1434	1706
Cluster-12086.25349	1	p2	(TA)11	22	1292	1313	TCTCTGGTAATGCAATAGTGTTGT	58.195	24	TGCGCTGAAATATCCTCCCA	59.163	20	266	1130	1395	CTCTCTGGTAATGCAATAGTGTTGT	59.123	25	TGCGCTGAAATATCCTCCCA	59.163	20	267	1129	1395	TCTCTCTGGTAATGCAATAGTGT	57.06	23	TGCGCTGAAATATCCTCCCA	59.163	20	268	1128	1395
Cluster-12086.7642	1	p1	(A)10	10	1410	1419	TCACACTGCCAACATGTCCA	59.818	20	TGCCAGCCATTTTTAGTGCT	58.369	20	211	1298	1508	TCACACTGCCAACATGTCCA	59.818	20	TTGCCAGCCATTTTTAGTGCT	59.03	21	212	1298	1509	GTCCATGATGAAGCCGGCTT	60.749	20	TGCCAGCCATTTTTAGTGCT	58.369	20	196	1313	1508
Cluster-12086.7646	1	p3	(CTG)5	15	581	595	CATTTTGTTGCTGCTGCTGC	59.489	20	ATCCACAGTCGGCTACAACC	59.751	20	245	532	776	ATTTTGTTGCTGCTGCTGCC	60.602	20	ATCCACAGTCGGCTACAACC	59.751	20	244	533	776	TCCGGTTAAGGCTTGTCCAA	59.234	20	ATCCACAGTCGGCTACAACC	59.751	20	268	509	776
Cluster-12086.7646	2	p2	(GA)6	12	723	734	CGGCGCCATCGTTTTCTTTT	60.387	20	ATCCACAGTCGGCTACAACC	59.751	20	181	596	776	CGGCGCCATCGTTTTCTTTT	60.387	20	ACAGGCAAGTGGGAAAGTGT	59.741	20	222	596	817	CATTTTGTTGCTGCTGCTGC	59.489	20	ATCCACAGTCGGCTACAACC	59.751	20	245	532	776
Cluster-6293.1	1	p1	(A)12	12	1079	1090	ATGAGTGCTGTGCAGTGGTT	60.179	20	GCTGGGATTAACATGTTCACGG	59.903	22	157	961	1117	AATGAGTGCTGTGCAGTGGT	60.179	20	GCTGGGATTAACATGTTCACGG	59.903	22	158	960	1117	CTGGATATCCTGAGCGGCTG	60.038	20	TGGCTTTGCTGGGATTAACA	57.699	20	101	1024	1124
Cluster-12086.17541	1	p1	(A)10	10	1721	1730	AAATCTACCTCCCGTGAGCT	58.133	20	TCGATTCTGCTGCTTTGGAA	57.817	20	154	1604	1757	AAATCTACCTCCCGTGAGCT	58.133	20	TTCGATTCTGCTGCTTTGGA	57.817	20	155	1604	1758	CAGATCCGAGACATGGAAACCA	60.093	22	TCGATTCTGCTGCTTTGGAA	57.817	20	103	1655	1757
Cluster-12086.41709	1	p1	(A)10	10	3256	3265	TGCAGCATTGGTGGATTCAC	59.11	20	TGGGTTCGTTGTTTTTATTGTGC	58.887	23	259	3091	3349	TGCAGCATTGGTGGATTCAC	59.11	20	TGGGTTCGTTGTTTTTATTGTGCT	60.142	24	259	3091	3349	TGCAGCATTGGTGGATTCAC	59.11	20	GGTTCGTTGTTTTTATTGTGCTGG	59.792	24	257	3091	3347
Cluster-12086.35635	1	p1	(T)10	10	555	564	TCCGATGTCTCATGTCTTCTCT	58.374	22	CAGCATCCACAACATCCCCA	60.324	20	210	492	701	TCCGATGTCTCATGTCTTCTCT	58.374	22	ACAGCATCCACAACATCCCC	60.324	20	211	492	702	TCCGATGTCTCATGTCTTCTCT	58.374	22	AGCATCCACAACATCCCCAA	59.591	20	209	492	700
Cluster-12086.37531	1	p1	(T)14	14	640	653	GTGACGTACCACATACCCGG	60.179	20	CATGTGCATGGTGTCACACA	59.047	20	210	556	765	GTGACGTACCACATACCCGG	60.179	20	TCATGTGCATGGTGTCACAC	58.762	20	211	556	766	GTGACGTACCACATACCCGG	60.179	20	TCATGTGCATGGTGTCACACA	60.476	21	211	556	766
Cluster-12086.27958	1	p3	(TCA)5	15	500	514	TGGGTTCAGTGAGGTGTTCA	58.791	20	ATGGTTTACGGGGGAAGCTG	60.034	20	153	424	576	TGGGTTCAGTGAGGTGTTCA	58.791	20	CATGGTTTACGGGGGAAGCT	60.034	20	154	424	577	TGGGTTCAGTGAGGTGTTCA	58.791	20	TCATGGTTTACGGGGGAAGC	60.035	20	155	424	578
Cluster-11645.0	1	p3	(TAT)5	15	341	355	GAGCCGGATTCTCTCTGTCG	59.97	20	CTCACACGCTGCTCAACATG	59.835	20	214	209	422	GAGCCGGATTCTCTCTGTCG	59.97	20	TCACACGCTGCTCAACATGA	60.25	20	213	209	421	GGTTTCGGGTGTTGCTGTTG	60.249	20	CTCACACGCTGCTCAACATG	59.835	20	195	228	422
Cluster-12086.40077	1	p3	(GCG)6	18	151	168	GCTAACTGCATTCTCCGGGT	60.108	20	GCGAGTTTCCGAGCAAATGG	60.179	20	192	47	238	GCTAACTGCATTCTCCGGGT	60.108	20	GGCGAGTTTCCGAGCAAATG	60.179	20	193	47	239	GCTAACTGCATTCTCCGGGT	60.108	20	AGCTAACGTTAACGGGCAGT	59.681	20	227	47	273
Cluster-12086.37757	1	p3	(TGC)5	15	48	62	TGTGATTGGAGGACAAAGTGT	57.424	21	ACCCAAAAGTCACAAACCCAG	58.893	21	151	0	150	TGTGATTGGAGGACAAAGTGT	57.424	21	TCTCGATTGCCCAAGTCTACA	58.824	21	257	0	256	TGTGATTGGAGGACAAAGTGT	57.424	21	CCTCCTTGAACAAAATCCAGGC	59.768	22	109	0	108
Cluster-12086.30357	1	p1	(A)10	10	526	535	ACCCGAGGTTTGACTGGTTG	60.179	20	AGAAACCATTCACATAGCGGA	57.373	21	262	324	585	ACCCGAGGTTTGACTGGTTG	60.179	20	AAGAAACCATTCACATAGCGGA	58.05	22	263	324	586	CCGAGGTTTGACTGGTTGCT	60.535	20	AGAAACCATTCACATAGCGGA	57.373	21	260	326	585
Cluster-12086.30357	2	c	(AT)9(GT)16	50	913	962	GGATGAGTGAAACAGATACTCGGA	59.902	24	AGTTCCCCTTTCCTTAACCACA	59.213	22	241	750	990	TGGATGAGTGAAACAGATACTCGG	60.142	24	AGTTCCCCTTTCCTTAACCACA	59.213	22	242	749	990	GGATGAGTGAAACAGATACTCGG	58.636	23	AGTTCCCCTTTCCTTAACCACA	59.213	22	241	750	990
Cluster-4419.0	1	p2	(CA)7	14	131	144	TCAACACATCTGTCTAGCTGCT	59.435	22	TCACTTCGGAGATCAGCTACA	58.277	21	158	48	205	TCAACACATCTGTCTAGCTGCT	59.435	22	TTCACTTCGGAGATCAGCTACA	58.911	22	159	48	206	TCAACACATCTGTCTAGCTGC	58.035	21	TCACTTCGGAGATCAGCTACA	58.277	21	158	48	205
Cluster-12086.33919	1	p1	(A)10	10	276	285	GGTTGTTGTTGTGGTGGTGG	59.825	20	AGCTGTGGATCATGCTGTGA	59.383	20	267	48	314	GGTTGTTGTTGTGGTGGTGG	59.825	20	TCAGCTGTGGATCATGCTGT	59.383	20	269	48	316	GGTTGTTGTTGTGGTGGTGG	59.825	20	CAGCTGTGGATCATGCTGTG	59.267	20	268	48	315
Cluster-12086.33919	2	p1	(T)11	11	887	897	AACCCTTCATCCACGGCATT	59.96	20	GGAAGTGATCACCTGGGCTC	60.107	20	230	771	1000	CGGGCAGCTGGTGATATGAA	60.179	20	GGAAGTGATCACCTGGGCTC	60.107	20	248	753	1000	AGTTCTTGGGCAGTATGGGC	60.034	20	TGATCACCTGGGCTCAGCTA	60.326	20	279	717	995
Cluster-12086.21239	1	p1	(T)10	10	842	851	TGGCATTCGGGTTCGTAGAG	59.825	20	TCCCTTCAAAGACCCTCCAG	58.638	20	161	714	874	GGCATTCGGGTTCGTAGAGA	59.541	20	TCCCTTCAAAGACCCTCCAG	58.638	20	160	715	874	TTGGCATTCGGGTTCGTAGA	59.391	20	TCCCTTCAAAGACCCTCCAG	58.638	20	162	713	874
Cluster-12086.21231	1	p1	(T)11	11	1218	1228	TGTCTCAAACGCGACGGTAA	59.969	20	TGGTGCTTTCTGGATTGATGC	59.179	21	274	1008	1281	TTGTCTCAAACGCGACGGTA	59.969	20	TGGTGCTTTCTGGATTGATGC	59.179	21	275	1007	1281	CTCGTTGTCTCAAACGCGAC	59.841	20	TGGTGCTTTCTGGATTGATGC	59.179	21	279	1003	1281
Cluster-12086.21230	1	c	(T)15c(T)10ctttttaaaga(T)10	47	223	269	ACGTTTCTTCCTAGATCCCGT	58.545	21	CCGTTAGTGGCCATCAGGTT	60.035	20	252	80	331	ACGTTTCTTCCTAGATCCCGT	58.545	21	GCCATCAGGTTCTTGCCAAC	59.755	20	243	80	322	ACGTTTCTTCCTAGATCCCGT	58.545	21	CTTCTTCCCCGTTAGTGGCC	60.393	20	260	80	339
Cluster-12086.23716	1	p1	(T)11	11	890	900	CAGGAAGCTCGTATGGGGTC	59.895	20	TCCTTGTTTGCTGTAGCTGGA	59.58	21	181	777	957	CAGGAAGCTCGTATGGGGTC	59.895	20	TGTTTGCTGTAGCTGGAATGC	59.459	21	177	777	953	AGGAAGCTCGTATGGGGTCA	60.325	20	TCCTTGTTTGCTGTAGCTGGA	59.58	21	180	778	957
Cluster-12086.23716	2	c	(A)10gtggtaacaagggaaaggtaaaataaaaaggcagataattggagattggacttgtagaggcaagtgagaattaaagag(A)11	99	1436	1534	GAGAAGACGACACTGCCTGT	59.684	20	TGCCAAGTAATGATTTGCTGGG	59.503	22	253	1404	1656	GGAGAAGACGACACTGCCTG	60.389	20	TGCCAAGTAATGATTTGCTGGG	59.503	22	254	1403	1656	AGGAGAAGACGACACTGCCT	60.541	20	TGCCAAGTAATGATTTGCTGGG	59.503	22	255	1402	1656
Cluster-12086.23716	3	p1	(T)10	10	1864	1873	ACTCGTAAAGCCAAGGTGCA	59.892	20	CCCCGTCTCCCGTACTGTAT	60.467	20	279	1683	1961	TGCCCAGAAAAAGCTCTCCA	59.522	20	TCCGGAATCCATCCCTCCAT	60.104	20	273	1831	2103	TGCCCAGAAAAAGCTCTCCA	59.522	20	ATCCGGAATCCATCCCTCCA	60.104	20	274	1831	2104
Cluster-12086.31392	1	p2	(TC)9	18	576	593	GCCTGAGCCACTCGATTTCT	60.108	20	GGTGTTCGTGTGGGTGTGTA	60.179	20	279	344	622	TGGGGAATACCTGGAAGGCA	60.551	20	TATGGGTGTTCGTGTGGGTG	59.964	20	175	452	626	TGGGGAATACCTGGAAGGCA	60.551	20	TGTATGGGTGTTCGTGTGGG	59.964	20	177	452	628
Cluster-12086.33044	1	p3	(CAT)5	15	891	905	GCCCTCAACACTGCCAGTAA	60.251	20	GACCATCGCCCTTCATGGAA	60.107	20	212	726	937	TGGATGTGCCCTCAACACTG	60.251	20	GACCATCGCCCTTCATGGAA	60.107	20	219	719	937	GTGGATGTGCCCTCAACACT	60.251	20	GACCATCGCCCTTCATGGAA	60.107	20	220	718	937
Cluster-12086.33048	1	p1	(T)12	12	403	414	TGTGATGGATGGCATCAGGT	59.079	20	GGAAACAGCTCTTGCAGAGG	58.836	20	280	161	440	TGTGATGGATGGCATCAGGT	59.079	20	GGAAACAGCTCTTGCAGAGGA	60.271	21	280	161	440	TGAAGAGGGCAGTTTCTGTCA	59.232	21	GCAAGGAAACAGCTCTTGCA	59.33	20	191	254	444
Cluster-12086.18815	1	p1	(A)10	10	303	312	ACAAAGCTATAGCATCCATACACCA	60.163	25	CGGACACATGGCCAGCATAT	60.536	20	168	236	403	ACAAAGCTATAGCATCCATACACCA	60.163	25	GCCTGGCCTGCAAAGTTTAA	59.321	20	274	236	509	CAAAGCTATAGCATCCATACACCA	58.692	24	CGGACACATGGCCAGCATAT	60.536	20	167	237	403
Cluster-12086.18810	1	p3	(AAT)7	21	989	1009	TGGTTAGGGAAGCTCTCTTGG	59.091	21	AGCAACCACAAGGCGATAAG	58.547	20	251	921	1171	GGTTAGGGAAGCTCTCTTGGA	58.811	21	AGCAACCACAAGGCGATAAG	58.547	20	250	922	1171	CCTTGGTTAGGGAAGCTCTCT	58.808	21	AGCAACCACAAGGCGATAAG	58.547	20	254	918	1171
Cluster-12086.18810	2	p1	(T)11	11	1847	1857	TTGAAGGGTGACGGTGAGTG	59.894	20	CAGCAAGAACGTGTGCCAAA	59.9	20	270	1692	1961	TTGAAGGGTGACGGTGAGTG	59.894	20	ACATCCCAGCAAGAACGTGT	59.891	20	276	1692	1967	GAAGGGTGACGGTGAGTGTC	60.32	20	CAGCAAGAACGTGTGCCAAA	59.9	20	268	1694	1961
Cluster-12086.38602	1	p1	(T)10	10	119	128	CGATCTCTCTTCCTTCTCTTTGGT	59.84	24	ATACAACTGCCGTACCCGTG	60.109	20	147	43	189	CGATCTCTCTTCCTTCTCTTTGGT	59.84	24	CATACAACTGCCGTACCCGT	60.109	20	148	43	190	TCGATCTCTCTTCCTTCTCTTTGG	59.599	24	ATACAACTGCCGTACCCGTG	60.109	20	148	42	189
Cluster-6730.1	1	p1	(T)12	12	704	715	GGCCGAAGCATCTGAAGAGT	60.108	20	CCAATCCTTAGCACAAACCGG	59.528	21	241	502	742	CGCGTGTGACCATCCAAAAG	60.11	20	CCAATCCTTAGCACAAACCGG	59.528	21	158	585	742	AGGCCGAAGCATCTGAAGAG	59.822	20	CCAATCCTTAGCACAAACCGG	59.528	21	242	501	742
Cluster-13131.0	1	p3	(AAG)6	18	185	202	ACCCAGAAGGCAAGTTCCAA	59.444	20	TGGGGCTTGTGAAGGGTTTG	60.759	20	109	129	237	ACCCAGAAGGCAAGTTCCAA	59.444	20	TTTGTGGGGCTTGTGAAGGG	60.759	20	113	129	241	AACCCAGAAGGCAAGTTCCA	59.444	20	TGGGGCTTGTGAAGGGTTTG	60.759	20	110	128	237
Cluster-12086.19411	1	p3	(ATG)7	21	210	230	GGGGGAAACTTCAGGTTCGA	59.601	20	TGCTACAACTTGCCACTGCT	60.179	20	174	172	345	GGGGGAAACTTCAGGTTCGA	59.601	20	GGCCTCGCTGATCCATTTCT	60.179	20	256	172	427	GGGGGAAACTTCAGGTTCGA	59.601	20	ACTTGCCACTGCTTCGAAGT	60.179	20	167	172	338
Cluster-12086.40822	1	p1	(T)10	10	2473	2482	GGGGACTGAAGGTGTGTCTT	59.234	20	TCCCTGTATGCATACCAAGCA	59.157	21	159	2403	2561	ATGGGGGACTGAAGGTGTGT	60.772	20	TCCCTGTATGCATACCAAGCA	59.157	21	162	2400	2561	GGGGACTGAAGGTGTGTCTT	59.234	20	CCCTGTATGCATACCAAGCAC	59.05	21	158	2403	2560
Cluster-465.0	1	p1	(T)10	10	231	240	AGAAATCAATCACCGTGTCCCT	59.694	22	TGGCCAGGTTAAATTTGATTTGTGT	60.163	25	154	146	299	AGAAATCAATCACCGTGTCCCT	59.694	22	TGGCCAGGTTAAATTTGATTTGTG	58.696	24	154	146	299	AGAAATCAATCACCGTGTCCCT	59.694	22	GGCCAGGTTAAATTTGATTTGTGT	58.695	24	153	146	298
Cluster-12086.103	1	p1	(T)10	10	113	122	CCAGAAAAGCTAGAGTCACCCA	59.697	22	ACACAGTCTGTTCGGACAACA	59.794	21	173	31	203	AAGCTAGAGTCACCCAGTGA	57.689	20	ACACAGTCTGTTCGGACAACA	59.794	21	167	37	203	AGCTAGAGTCACCCAGTGAT	57.459	20	ACACAGTCTGTTCGGACAACA	59.794	21	166	38	203
Cluster-17499.1	1	p1	(A)10	10	305	314	AGCTTGTCCTAGGGTTTTGCA	59.855	21	AGGTCAAGGAGTTGATATCCCA	58.264	22	198	145	342	GAATGGGTTCGGTCCTACTCA	59.171	21	TGTCAAAACTTGGGAAGAAACCG	59.87	23	199	243	441	TGAATGGGTTCGGTCCTACTC	59.171	21	TGTCAAAACTTGGGAAGAAACCG	59.87	23	200	242	441
Cluster-12086.37809	1	p1	(T)10	10	247	256	TTGAACGAGATGGGTCCTGC	60.036	20	CCCTCCTGGAGTCCATACCA	60.031	20	261	39	299	TTGAACGAGATGGGTCCTGC	60.036	20	AAACCCCACAAAGTCAGGCT	59.738	20	241	39	279	TTGAACGAGATGGGTCCTGC	60.036	20	TCCCTCCTGGAGTCCATACC	59.735	20	262	39	300
Cluster-12086.37800	1	p3	(ATT)6	18	495	512	CCCATCCGAAGACCGCAATA	59.894	20	CGAGCTTTGCGGATTCTACG	59.427	20	233	362	594	CCCATCCGAAGACCGCAATA	59.894	20	TTCCAACGATGCAAGCACTG	59.407	20	256	362	617	AAATCCCCATCCGAAGACCG	59.82	20	CGAGCTTTGCGGATTCTACG	59.427	20	238	357	594
Cluster-12086.37805	1	p2	(TC)11	22	115	136	GCTTTTAGCCATGGTGGTCC	59.182	20	GTGGCATGTGTCCTTTTGCA	59.611	20	270	89	358	GCTTTTAGCCATGGTGGTCC	59.182	20	TGTGGCATGTGTCCTTTTGC	59.611	20	271	89	359	GCTTTTAGCCATGGTGGTCC	59.182	20	TGGCATGTGTCCTTTTGCATG	59.999	21	269	89	357
Cluster-12086.9011	1	p1	(A)12	12	78	89	TGGAGAAGCCCATAGTCTGC	59.167	20	GCCTGTTGAGAGAGCATGGT	60.036	20	106	12	117	TGGAGAAGCCCATAGTCTGC	59.167	20	TGCCTGTTGAGAGAGCATGG	60.036	20	107	12	118	TGGAGAAGCCCATAGTCTGC	59.167	20	AACTCTGAGATGCCGTTGGG	60.036	20	226	12	237
Cluster-16272.1	1	p1	(A)10	10	100	109	ACAAAGTTGCAGTTCCATCTACA	58.54	23	CGGTTCAGAACGTTTCCGGT	60.877	20	230	26	255	ACAAAGTTGCAGTTCCATCTACA	58.54	23	ACGGTTCAGAACGTTTCCGG	60.877	20	231	26	256	ACAAAGTTGCAGTTCCATCTACA	58.54	23	AACGGTTCAGAACGTTTCCG	59.068	20	232	26	257
Cluster-12086.41062	1	p1	(T)10	10	278	287	GCTTACTCCCTTTTGGTGTGC	59.73	21	CCCAAGTCTGCAAGGTCCTT	59.889	20	172	215	386	GCTTACTCCCTTTTGGTGTGC	59.73	21	TCTCCTTCCTGCCCTTCTGA	59.883	20	194	215	408	GCTTACTCCCTTTTGGTGTGC	59.73	21	ACTCTCCTTCCTGCCCTTCT	59.882	20	196	215	410
Cluster-12086.41066	1	p2	(TG)6	12	251	262	AGTTGTCGGTTCAAGTTGCT	57.962	20	AAACACTCAGCAGCCAGACT	59.528	20	222	108	329	AAGTTGTCGGTTCAAGTTGCT	58.634	21	AAACACTCAGCAGCCAGACT	59.528	20	223	107	329	AGTTGTCGGTTCAAGTTGCT	57.962	20	GAAACACTCAGCAGCCAGAC	59.129	20	223	108	330
Cluster-12086.41067	1	p1	(T)18	18	335	352	AAGTCGTTGAAGGTCGTCGG	60.318	20	ACCCCAACTTCACTCGAACC	59.892	20	220	207	426	AAGTCGTTGAAGGTCGTCGG	60.318	20	AACCCAACCGACACCTTCTC	59.892	20	264	207	470	TGAAGGTCGTCGGAGCATTT	59.68	20	ACCCCAACTTCACTCGAACC	59.892	20	213	214	426
Cluster-4907.1	1	p1	(A)10	10	149	158	TGGTCGGGACACAAACTACT	58.584	20	GCCGTTGAAACCTGCCATTT	59.967	20	202	54	255	TGGTCGGGACACAAACTACT	58.584	20	TAAGGTCGCCGTTGAAACCT	59.606	20	209	54	262	ATGGTCGGGACACAAACTACT	59.024	21	GCCGTTGAAACCTGCCATTT	59.967	20	203	53	255
Cluster-12086.34446	1	p2	(TC)7	14	1418	1431	GGTTGGACTGCGCCTAGATT	60.108	20	TGTGAAAAGGTATGGCTGGCT	59.925	21	226	1347	1572	TGAACGCGATCTTGACCTCC	60.109	20	TGTGAAAAGGTATGGCTGGCT	59.925	21	268	1305	1572	GAACGCGATCTTGACCTCCT	59.826	20	TGTGAAAAGGTATGGCTGGCT	59.925	21	267	1306	1572
Cluster-12086.34446	2	p3	(CTT)5	15	2067	2081	CATCCTCTACGCCGATGCTT	59.967	20	CGAGACGACGCCCTTTATCA	59.9	20	233	2005	2237	CATCCTCTACGCCGATGCTT	59.967	20	ACGAGACGACGCCCTTTATC	59.9	20	234	2005	2238	CATCCTCTACGCCGATGCTT	59.967	20	AGACGACGCCCTTTATCACG	60.179	20	231	2005	2235
Cluster-12086.34444	1	p2	(TA)6	12	1759	1770	GCTTGAACCGCACTGTCTTC	59.764	20	CGGTTTTCTAGGGGTGGCAT	60.034	20	268	1569	1836	CCGCACTGTCTTCGGTCTAA	59.757	20	CGGTTTTCTAGGGGTGGCAT	60.034	20	261	1576	1836	GCTTGAACCGCACTGTCTTC	59.764	20	ATCGGTTTTCTAGGGGTGGC	59.745	20	270	1569	1838
Cluster-12086.34444	2	c	(A)10g(A)10	21	2481	2501	ACAACCCTTTCTATCTCCAAGGA	58.824	23	AGAGCAGATTGGGACATCAGT	58.805	21	266	2345	2610	CCTTTCTATCTCCAAGGAAAGCC	58.797	23	AGAGCAGATTGGGACATCAGT	58.805	21	261	2350	2610	CCCTTTCTATCTCCAAGGAAAGC	58.797	23	AGAGCAGATTGGGACATCAGT	58.805	21	262	2349	2610
Cluster-12086.68	1	p2	(GA)6	12	2083	2094	AAGGAGGACAGCCAACCAAG	59.889	20	TTCCACACTTCCCAAGCAGA	59.157	20	219	2039	2257	GGACAGCCAACCAAGGTTCT	60.179	20	TTCCACACTTCCCAAGCAGA	59.157	20	214	2044	2257	AGGACAGCCAACCAAGGTTC	60.179	20	TTCCACACTTCCCAAGCAGA	59.157	20	215	2043	2257
Cluster-12086.5222	1	p1	(T)11	11	831	841	AGGGGTTTCTTTTTCCCGTT	57.535	20	TTCGGTTCGAGGACAAAGGG	59.966	20	246	730	975	AAGGGGTTTCTTTTTCCCGT	57.535	20	TTCGGTTCGAGGACAAAGGG	59.966	20	247	729	975	AGGGGTTTCTTTTTCCCGTT	57.535	20	GAGAATCGGAGGGCACAGAG	59.896	20	155	730	884
Cluster-12086.5227	1	p3	(GAA)5	15	129	143	TTCTCCTCCACACACTCCCA	60.105	20	AGGTGAGGCTTTTTCGGCTT	60.179	20	171	61	231	TCTCCTCCACACACTCCCAT	59.883	20	AGGTGAGGCTTTTTCGGCTT	60.179	20	170	62	231	ATACCCCTCCCATGGATCCC	60.179	20	AGGTGAGGCTTTTTCGGCTT	60.179	20	196	36	231
Cluster-12086.5227	2	p3	(CCA)5	15	275	289	AAGCCGAAAAAGCCTCACCT	60.179	20	AGCTGGTGTTTCTTGGCTGT	60.107	20	132	212	343	AAGCCGAAAAAGCCTCACCT	60.179	20	TCTCCTCTAGCCTGCGCTTA	60.107	20	208	212	419	AAGCCGAAAAAGCCTCACCT	60.179	20	AGCCTGCGCTTATCGAACTT	60.108	20	200	212	411
Cluster-12086.16945	1	p2	(TA)7	14	782	795	AAAGCCTCTGCCTAGCCTTG	60.035	20	AGCATACCAAAGACAACAAAATCC	58.217	24	128	695	822	CAAAAGCCTCTGCCTAGCCT	60.035	20	AGCATACCAAAGACAACAAAATCC	58.217	24	130	693	822	TCAAAAGCCTCTGCCTAGCC	60.035	20	AGCATACCAAAGACAACAAAATCC	58.217	24	131	692	822
Cluster-12086.16944	1	p2	(TA)7	14	782	795	AAAGCCTCTGCCTAGCCTTG	60.035	20	AGCATACCAAAGACAACAAAATCC	58.217	24	128	695	822	CAAAAGCCTCTGCCTAGCCT	60.035	20	AGCATACCAAAGACAACAAAATCC	58.217	24	130	693	822	TCAAAAGCCTCTGCCTAGCC	60.035	20	AGCATACCAAAGACAACAAAATCC	58.217	24	131	692	822
Cluster-12086.16942	1	p2	(TA)6	12	1108	1119	AGTCAACCAATTGCCGTTGC	59.968	20	AGGAGAGGGCACAGCAAAAA	59.814	20	204	1023	1226	AGTCAACCAATTGCCGTTGC	59.968	20	GAGGAGAGGGCACAGCAAAA	60.251	20	205	1023	1227	GCCGTTGCAACTGAACCAAA	60.179	20	AGGAGAGGGCACAGCAAAAA	59.814	20	192	1035	1226
Cluster-12086.22622	1	p3	(CAA)5	15	129	143	CAGCAGTCCACTAGCACACA	59.966	20	AGACATCGTCTGGACATCGC	59.899	20	171	94	264	ACAGCAGTCCACTAGCACAC	59.966	20	AGACATCGTCTGGACATCGC	59.899	20	172	93	264	CAGCAGTCCACTAGCACACA	59.966	20	TCGCTTTTGGTGGTGGAAGT	60.107	20	260	94	353
Cluster-12086.22627	1	p1	(A)10	10	84	93	ACGAGTCCAAGATACATAAGCTT	57.4	23	TGCACTGACAATGCCATTGC	60.038	20	130	53	182	ACGAGTCCAAGATACATAAGCTT	57.4	23	TATCGGGTTGGCTGAGAAGC	59.822	20	274	53	326	ACGAGTCCAAGATACATAAGCTT	57.4	23	ACCTTGCTGCTCTCAATGGT	59.597	20	248	53	300
Cluster-12086.33494	1	p1	(T)11	11	2373	2383	GCTATTGTAGGGTGACGATTGC	59.456	22	ACAGGAAGTGGTGTCATCAGA	58.671	21	192	2305	2496	TTGTAGGGTGACGATTGCTT	57.149	20	ACAGGAAGTGGTGTCATCAGA	58.671	21	188	2309	2496	GCTATTGTAGGGTGACGATTGC	59.456	22	ACAGGAAGTGGTGTCATCAGAA	59.294	22	192	2305	2496
Cluster-12086.33499	1	p1	(T)11	11	1015	1025	TGTTGGATGGGGAGTTTCAAGT	59.823	22	ACCCAAAAAGATATCAGCTACTGC	59.116	24	209	854	1062	TGTTGGATGGGGAGTTTCAAGT	59.823	22	CCCAAAAAGATATCAGCTACTGC	57.57	23	208	854	1061	TGTTGGATGGGGAGTTTCAAG	58.125	21	ACCCAAAAAGATATCAGCTACTGC	59.116	24	209	854	1062
Cluster-12086.488	1	p3	(CTT)6	18	490	507	GCCTCACGTTTTGGAGGGTA	59.964	20	GCCAAAAGGTCAAACACTACCC	59.965	22	233	430	662	GCCTCACGTTTTGGAGGGTA	59.964	20	CCTTCCACAAACTGCAATAGCC	60.095	22	203	430	632	GCCTCACGTTTTGGAGGGTA	59.964	20	AGTCCCAAACCAACATTAGCCA	60.158	22	144	430	573
Cluster-12086.24251	1	p1	(A)11	11	850	860	GCAGTTGAACCATCGTCACG	59.836	20	TGCAATCTGATGGGGTTGTGT	60.203	21	199	707	905	CCAACCAACACTGCCGTAGA	60.25	20	TGCAATCTGATGGGGTTGTGT	60.203	21	220	686	905	AGTTGAACCATCGTCACGGT	59.608	20	TGCAATCTGATGGGGTTGTGT	60.203	21	197	709	905
Cluster-12086.16362	1	p1	(A)12	12	55	66	CCGATCCGTTTCCGAAAATAAGA	59.133	23	ACCTCCCAAGCCTCATTTGG	59.96	20	263	0	262	CCGATCCGTTTCCGAAAATAAGA	59.133	23	AGTAAGAGCGCGAACGAGAC	60.179	20	177	0	176	CCGATCCGTTTCCGAAAATAAGA	59.133	23	ACGAGGACTAGGAGAAGCCA	59.668	20	114	0	113
Cluster-12086.29754	1	p1	(T)10	10	983	992	ACTTTGGTCATCGTTTGTGTAATT	57.614	24	GGGTAGAGCCGACACATGTT	59.751	20	223	825	1047	ACTTTGGTCATCGTTTGTGTAATT	57.614	24	AAGGGTAGAGCCGACACATG	59.463	20	225	825	1049	TTGGGTGATCAAAACAAGAAAGAT	57.27	24	GGGTAGAGCCGACACATGTT	59.751	20	250	798	1047
Cluster-12086.29753	1	p5	(TTTGT)5	25	381	405	AAGAATGGCAGACGACAGCA	59.965	20	AGCATAGATGATCCCCGGGA	59.883	20	275	227	501	GCCTCCTCTTGGTGTCTTCC	60.036	20	AGCATAGATGATCCCCGGGA	59.883	20	218	284	501	AAGAATGGCAGACGACAGCA	59.965	20	TAGCCGAAGAGTGTCAGCAC	59.756	20	253	227	479
Cluster-12086.29753	2	p1	(T)12	12	916	927	TTGGGTGATCAAAACAAGAAAGAT	57.27	24	GAGCCGACACACGTTCAAAC	60.042	20	220	758	977	ATTGGGTGATCAAAACAAGAAAGA	57.27	24	GAGCCGACACACGTTCAAAC	60.042	20	221	757	977	TTGGGTGATCAAAACAAGAAAGAT	57.27	24	GCCGACACACGTTCAAACAA	59.903	20	218	758	975
Cluster-12086.14565	1	p1	(T)12	12	461	472	GCCAGTGCTTTATCCCCTCA	59.744	20	TGTAAGAAATCAACTCAAACAAGCT	57.666	25	228	298	525	GCCAGTGCTTTATCCCCTCA	59.744	20	TGTAAGAAATCAACTCAAACAAGCTT	58.229	26	228	298	525	GCCAGTGCTTTATCCCCTCA	59.744	20	ATGTAAGAAATCAACTCAAACAAGCT	58.055	26	229	298	526
Cluster-12086.22585	1	p1	(G)14	14	1703	1716	TGCTTTCCTATGCTTGGGCT	59.667	20	GATCCAAACCTCGGGAAGCA	60.035	20	231	1680	1910	GCAACCCTGCTTTCCTATGC	59.543	20	GATCCAAACCTCGGGAAGCA	60.035	20	238	1673	1910	TGCTTTCCTATGCTTGGGCT	59.667	20	ACCTCGGGAAGCAAGTTTGT	59.817	20	224	1680	1903
Cluster-12086.22589	1	p1	(T)11	11	2731	2741	GGATGAACCACAAGACGAACC	59.195	21	AGGTGCCTGGCTAAATCTTCC	60.064	21	269	2672	2940	GATGAACCACAAGACGAACCT	58.232	21	CGGCACTTTACTAGGTGCCT	59.751	20	280	2673	2952	GGATGAACCACAAGACGAACC	59.195	21	CACTTTACTAGGTGCCTGGCT	59.721	21	278	2672	2949
Cluster-12086.17702	1	p3	(GAT)5	15	2290	2304	CAAGCCTTGTGCCTTCTTGG	59.684	20	TGTTGAAAACACAAGCACAGT	57.067	21	270	2145	2414	CCTTCTTGGCCGAAAGAGCT	60.322	20	TGTTGAAAACACAAGCACAGT	57.067	21	259	2156	2414	CAAGCCTTGTGCCTTCTTGG	59.684	20	GTTGTTGAAAACACAAGCACAGT	59.013	23	272	2145	2416
Cluster-12086.17706	1	p2	(TA)10	20	1280	1299	CGTGGAGGAGCTTTCCAAGA	59.678	20	TCTTTTCAAGCGGTCATTCTCT	57.992	22	276	1115	1390	CGTGGAGGAGCTTTCCAAGA	59.678	20	AGCGGTCATTCTCTAGAATTACCC	59.961	24	268	1115	1382	CGTGGAGGAGCTTTCCAAGA	59.678	20	GCGGTCATTCTCTAGAATTACCC	58.692	23	267	1115	1381
Cluster-13625.1	1	c	(AT)9(GT)9	36	1380	1415	TGTAGTGTCACATACATGGGCT	59.162	22	ATGTCCGACCCATGTTCAGG	59.747	20	212	1290	1501	TGTAGTGTCACATACATGGGCT	59.162	22	CGACCCATGTTCAGGCATGA	60.393	20	207	1290	1496	CTGTAGTGTCACATACATGGGCT	60.119	23	ATGTCCGACCCATGTTCAGG	59.747	20	213	1289	1501
Cluster-13625.0	1	p2	(AC)6	12	50	61	ACAACGGGTGAACTGTGGAA	59.746	20	TCCCAGGCGCAAGTATAACC	59.821	20	173	4	176	AACAACGGGTGAACTGTGGA	59.746	20	TCCCAGGCGCAAGTATAACC	59.821	20	174	3	176	ACAACGGGTGAACTGTGGAA	59.746	20	CCAGGCGCAAGTATAACCCT	59.82	20	171	4	174
Cluster-12086.17708	1	p3	(ATG)5	15	483	497	TTTTTGTGGCTTCAGGTGCG	59.898	20	TGCTAACTTCCGATGACTAGCA	59.242	22	198	358	555	TTTTTGTGGCTTCAGGTGCG	59.898	20	AGCATGTTTTATGGCCAGTGA	58.194	21	180	358	537	CAGGTGCGGGTATGTCATCA	59.822	20	TGCTAACTTCCGATGACTAGCA	59.242	22	186	370	555
Cluster-12086.13467	1	p1	(T)10	10	638	647	CGCTACAATGTCGTGTGCAC	60.179	20	TGACACCCACCATTTGAGGT	59.15	20	163	531	693	CACGCTACAATGTCGTGTGC	60.179	20	TGACACCCACCATTTGAGGT	59.15	20	165	529	693	CGCTACAATGTCGTGTGCAC	60.179	20	TCTACTCCCCTCGCTTACCT	59.075	20	231	531	761
Cluster-12086.28409	1	p2	(GA)6	12	609	620	ACCCCACCCTCTCTATCACC	60.031	20	TCGTCGCTTGTCTTTGAGCT	59.968	20	222	424	645	ACCCCACCCTCTCTATCACC	60.031	20	TCGCTTGACCACCATTCTCC	60.036	20	261	424	684	GGTAGGTGAACCGAGTTGGG	60.037	20	TCGTCGCTTGTCTTTGAGCT	59.968	20	103	543	645
Cluster-12086.7335	1	p1	(T)10	10	1736	1745	ACTTTTTAACACTACGGAACAGGT	58.569	24	TCTGCCTGCGTGGTATCTTC	59.824	20	243	1664	1906	ACTTTTTAACACTACGGAACAGGT	58.569	24	CTGCCTGCGTGGTATCTTCT	59.823	20	242	1664	1905	ACTTTTTAACACTACGGAACAGGT	58.569	24	ACATATTCTGCCTGCGTGGT	59.747	20	249	1664	1912
Cluster-12086.23061	1	p4	(CATC)5	20	1400	1419	CCCGCTGAGAAGATCAAGCA	60.108	20	AACTTGGCTTTCACCCCTCC	60.179	20	277	1235	1511	TCCCGCTGAGAAGATCAAGC	59.823	20	AACTTGGCTTTCACCCCTCC	60.179	20	278	1234	1511	CCACACTCTCCGGGATAACC	59.536	20	AACTTGGCTTTCACCCCTCC	60.179	20	236	1276	1511
Cluster-12086.23063	1	p3	(ACA)6	18	1162	1179	ATGCTCCTTCAGTTTTGACCT	57.484	21	GCTCCTGCAAACAGCTTGAC	60.04	20	261	1091	1351	ATGCTCCTTCAGTTTTGACCT	57.484	21	TCCTGCAAACAGCTTGACCA	60.107	20	259	1091	1349	ACTGCATATGCTCCTTCAGTT	57.359	21	GCTCCTGCAAACAGCTTGAC	60.04	20	268	1084	1351
Cluster-12086.23064	1	p2	(TA)6	12	2403	2414	GTGATCCGTGGTCTTGCTCA	60.037	20	AACATCGTCGGAGTCGCTAC	59.902	20	253	2197	2449	TGTGATCCGTGGTCTTGCTC	60.037	20	AACATCGTCGGAGTCGCTAC	59.902	20	254	2196	2449	GCAGTCACGATACCTCCGAG	59.97	20	GAGTCGCTACTCCGAACACC	60.179	20	277	2163	2439
Cluster-12086.15706	1	p3	(GAT)6	18	400	417	GAGCACGCACCGTAAACATC	59.905	20	AGCAAGAGCAACAACACTGC	59.617	20	214	291	504	TTAGTGCTCGGGATGGTTGC	60.392	20	AGCAAGAGCAACAACACTGC	59.617	20	238	267	504	GAGCACGCACCGTAAACATC	59.905	20	AAGCAAGAGCAACAACACTGC	60.202	21	215	291	505
Cluster-12086.22007	1	p3	(GCT)7	21	249	269	TGAAGCTTAAACCCTCAGAACAC	58.865	23	AGCTCCGAAAGTGAAAGCCA	59.891	20	273	200	472	TGAAGCTTAAACCCTCAGAACACT	60.141	24	AGCTCCGAAAGTGAAAGCCA	59.891	20	273	200	472	TGAAGCTTAAACCCTCAGAACAC	58.865	23	GAGGCAGGCATTTCAAGCAG	59.827	20	207	200	406
Cluster-12086.27749	1	p2	(CT)8	16	738	753	TGGTTTCGAGGATGTGGACG	60.038	20	TCAGTTGACGATTTGATGACAACT	58.944	24	274	535	808	TTTCGAGGATGTGGACGACG	60.109	20	TCAGTTGACGATTTGATGACAACT	58.944	24	271	538	808	CGGCGAACGTGAAGAAGTTC	59.839	20	TCAGTTGACGATTTGATGACAACT	58.944	24	221	588	808
Cluster-12086.27748	1	p1	(T)10	10	33	42	GCCCAAAAGCAAGACTCTAAAAGA	59.722	24	CGATCCCTGTTCTGCTGTGT	60.037	20	183	0	182	GCCCAAAAGCAAGACTCTAAAAGA	59.722	24	GGCCATCATTCGATCCCTGT	59.891	20	193	0	192	GCCCAAAAGCAAGACTCTAAAAGA	59.722	24	TCGATCCCTGTTCTGCTGTG	59.753	20	184	0	183
Cluster-7697.1	1	p3	(AAT)5	15	1122	1136	CTACCGAAGCCCACCAACAT	60.035	20	TGGAGAATGCTTGTCCATCGT	59.721	21	142	1096	1237	CTACCGAAGCCCACCAACAT	60.035	20	TGCTTGTCCATCGTGTAAGGT	59.654	21	135	1096	1230	CATACCTACCGAAGCCCACC	59.894	20	TGGAGAATGCTTGTCCATCGT	59.721	21	147	1091	1237
Cluster-12086.31567	1	p1	(T)13	13	980	992	GCGAATGCGGATGTTCAGTC	59.973	20	TGCCGAATTCCGCATAAGGA	59.821	20	183	957	1139	GCGAATGCGGATGTTCAGTC	59.973	20	AAAGCTTCTGCACCTGCTGT	60.467	20	156	957	1112	GCGAATGCGGATGTTCAGTC	59.973	20	CTGCCGAATTCCGCATAAGG	59.412	20	184	957	1140
Cluster-3720.0	1	p1	(A)16	16	315	330	AGCATGCCTCCCTCTTTGAC	60.035	20	GGCCACACTGCTGGATAAGT	60.035	20	185	278	462	AGCATGCCTCCCTCTTTGAC	60.035	20	AGGCCACACTGCTGGATAAG	59.746	20	186	278	463	CATGCCTCCCTCTTTGACCC	60.395	20	GGCCACACTGCTGGATAAGT	60.035	20	183	280	462
Cluster-12086.23848	1	p1	(A)10	10	400	409	CACAAGCTGACATAACGTGAACA	59.753	23	CATGCTCCCCTACCAGTGTG	60.108	20	252	280	531	TCACAAGCTGACATAACGTGA	57.621	21	CATGCTCCCCTACCAGTGTG	60.108	20	253	279	531	CACAAGCTGACATAACGTGAACA	59.753	23	ATCTCCATGCTCCCCTACCA	59.731	20	257	280	536
Cluster-12086.23843	1	p1	(T)14	14	71	84	AGACAGTCCAAGAAGATCAAATAGA	57.512	25	AGGCCGGTCTCGAAAACTTT	59.892	20	260	13	272	AGACAGTCCAAGAAGATCAAATAGA	57.512	25	AAGGCCGGTCTCGAAAACTT	59.892	20	261	13	273	AGACAGTCCAAGAAGATCAAATAGA	57.512	25	CAAGGCCGGTCTCGAAAACT	60.603	20	262	13	274
Cluster-12086.24098	1	p3	(GAA)5	15	168	182	TCCGAGATCGTGGCTAAAGC	59.898	20	GCACTTCACTCAACTTCCCC	58.761	20	268	28	295	ACCATGTTCCGAGATCGTGG	59.824	20	GCACTTCACTCAACTTCCCC	58.761	20	275	21	295	CATGTTCCGAGATCGTGGCT	60.179	20	GCACTTCACTCAACTTCCCC	58.761	20	273	23	295
Cluster-12086.39534	1	p2	(TC)6	12	238	249	TCCACAACAGTGTTCAGCGA	59.823	20	AGCATTGTCTGTAAGGGAATAGCT	59.835	24	100	183	282	TCCACAACAGTGTTCAGCGA	59.823	20	AGCATTGTCTGTAAGGGAATAGC	58.544	23	100	183	282	CACAACAGTGTTCAGCGAGC	60.042	20	TGTAGCATTGTCTGTAAGGGAA	57.099	22	101	185	285
Cluster-12086.39536	1	p2	(AG)7	14	250	263	ACGCCTGCAGGTTGTTTGTA	60.465	20	CGGAGTTCAAAGGCAATGCA	59.402	20	183	161	343	CGCCTGCAGGTTGTTTGTAA	59.334	20	CGGAGTTCAAAGGCAATGCA	59.402	20	182	162	343	ACGCCTGCAGGTTGTTTGTA	60.465	20	TCGGAGTTCAAAGGCAATGC	59.119	20	184	161	344
Cluster-12086.20571	1	c*	(ATA)5(A)15*	29	296	324	ACATCGCTCTTGGCAGTCAA	59.965	20	GGACGTACGGATATGCAGCA	59.968	20	238	250	487	AACATCGCTCTTGGCAGTCA	59.965	20	GGACGTACGGATATGCAGCA	59.968	20	239	249	487	ACATCGCTCTTGGCAGTCAA	59.965	20	CGTACGGATATGCAGCACCT	59.968	20	235	250	484
Cluster-12086.20571	2	p1	(T)11	11	2043	2053	CAGGCAGATCTGGGCTTTGA	60.035	20	CACCTTTTCCCCCGTAGCTT	59.962	20	272	1856	2127	ACAGGCAGATCTGGGCTTTG	60.323	20	CACCTTTTCCCCCGTAGCTT	59.962	20	273	1855	2127	CAGGCAGATCTGGGCTTTGA	60.035	20	ACCTTTTCCCCCGTAGCTTC	59.673	20	271	1856	2126
Cluster-12086.31096	1	p1	(A)10	10	80	89	GCATACAAATGAAACCATCACCCA	60.082	24	GCTTCCCCAATTTCATCGACG	59.936	21	274	32	305	TGCATACAAATGAAACCATCACCC	60.082	24	GCTTCCCCAATTTCATCGACG	59.936	21	275	31	305	GCATACAAATGAAACCATCACCC	58.567	23	GCTTCCCCAATTTCATCGACG	59.936	21	274	32	305
Cluster-12086.31093	1	p1	(A)10	10	147	156	ACTCTTTCCAAACCATACTGGGA	59.344	23	TGTTGTGAGCAGGGCTAACC	60.251	20	179	95	273	TCCAAACCATACTGGGATGAAGA	59.15	23	TGTTGTGAGCAGGGCTAACC	60.251	20	173	101	273	ACTCTTTCCAAACCATACTGGG	57.966	22	TGTTGTGAGCAGGGCTAACC	60.251	20	179	95	273
Cluster-12086.1177	1	p1	(A)13	13	928	940	CTGGGAAGGACCGTACATCG	59.898	20	TCGGGTTTTCACCTTGAACC	58.317	20	279	728	1006	GGGAAGGACCGTACATCGTG	60.179	20	TCGGGTTTTCACCTTGAACC	58.317	20	277	730	1006	CTGGGAAGGACCGTACATCG	59.898	20	TTCGGGTTTTCACCTTGAACC	58.974	21	280	728	1007
Cluster-12086.1174	1	c	(A)10gagaaaaaaaag(A)12	34	3528	3561	AGTCCAAATCGATCCGCAGT	59.463	20	TGATGACTTCTCCTCCCTCCT	59.351	21	276	3340	3615	TCGATCCGCAGTAACCAACA	59.396	20	TGATGACTTCTCCTCCCTCCT	59.351	21	268	3348	3615	AGTCCAAATCGATCCGCAGT	59.463	20	TGATGACTTCTCCTCCCTCCTT	59.955	22	276	3340	3615
Cluster-12086.33940	1	p3	(GAA)9	27	194	220	AGGAACTCTAGAGGGCCACC	60.326	20	TGAGGTGTGTTCTCAGTGCA	59.17	20	221	100	320	AGGAACTCTAGAGGGCCACC	60.326	20	GGTGTGTTCTCAGTGCATGG	59.123	20	218	100	317	AGGAACTCTAGAGGGCCACC	60.326	20	GCACTTGGTTTGAGGTGTGT	58.897	20	231	100	330
Cluster-12086.4522	1	p4	(CATA)6	24	387	410	AGGCATACCACATTCTGGGC	60.107	20	AGCCGTAACTGATCCTGCAC	60.108	20	263	274	536	AGGCATACCACATTCTGGGC	60.107	20	CAGCCGTAACTGATCCTGCA	60.108	20	264	274	537	AGGCATACCACATTCTGGGC	60.107	20	CCGTAACTGATCCTGCACGT	60.109	20	261	274	534
Cluster-12086.4524	1	p2	(TA)9	18	942	959	TGCACAATATCCGATGGTCACT	59.83	22	GTAGTTGATAGGAGCAGGGGC	59.929	21	196	793	988	TGCACAATATCCGATGGTCACT	59.83	22	GTTGATAGGAGCAGGGGCC	59.851	19	193	793	985	TGCTGCAATCACAACATTCACA	59.639	22	GTAGTTGATAGGAGCAGGGGC	59.929	21	117	872	988
Cluster-12086.43403	1	p1	(T)10	10	330	339	AGGGTCTCTGACTCTGAGTCT	59.007	21	TCCACTGCCTTGAAAACCCA	59.74	20	141	246	386	TCAAGGGTCTCTGACTCTGAGT	59.891	22	TCCACTGCCTTGAAAACCCA	59.74	20	144	243	386	AGGGTCTCTGACTCTGAGTCT	59.007	21	AGGAAAGCTCTTGGAACGCT	59.602	20	204	246	449
Cluster-12086.43909	1	p3	(CAT)5	15	1290	1304	CGGGACAGGCTCAGCATTAT	59.893	20	TGCCGCTGCCTAGTAATGTG	60.462	20	279	1049	1327	CGGGACAGGCTCAGCATTAT	59.893	20	GTGCCGCTGCCTAGTAATGT	60.462	20	280	1049	1328	GAATGATGAGCAGCCCTCCA	59.818	20	TGCCGCTGCCTAGTAATGTG	60.462	20	101	1227	1327
Cluster-3648.0	1	p1	(T)13	13	423	435	GGCTCGGGTATAAGTGTCGG	59.968	20	ATCCGGGCATGGTTATTTGT	57.547	20	117	359	475	TTACTCGAACTTGGCTCGGG	59.754	20	ATCCGGGCATGGTTATTTGT	57.547	20	129	347	475	CCCACCACCATGGCATACAA	60.324	20	ATCCGGGCATGGTTATTTGT	57.547	20	191	285	475
Cluster-12086.20734	1	p1	(A)14	14	81	94	CCAGTGGATTAAGACAAGAAATGCA	59.816	25	TCCCCAAAGCTGCTTCCTTT	59.812	20	180	35	214	CCAGTGGATTAAGACAAGAAATGCA	59.816	25	TTCCCCAAAGCTGCTTCCTT	59.812	20	181	35	215	CCAGTGGATTAAGACAAGAAATGCA	59.816	25	TTTCCCCAAAGCTGCTTCCT	59.812	20	182	35	216
Cluster-12086.20734	2	p1	(A)13	13	556	568	GGCAGTGGATCTCTGGGTTT	59.67	20	TTCTTGTCGTCGTCGTCGTT	59.972	20	170	480	649	TAGGCAGTGGATCTCTGGGT	59.66	20	TTCTTGTCGTCGTCGTCGTT	59.972	20	172	478	649	GGCAGTGGATCTCTGGGTTT	59.67	20	TCTTCTTGTCGTCGTCGTCG	60.111	20	172	480	651
Cluster-13055.0	1	p2	(AT)9	18	81	98	TTTAACATCTTTTTCTTGTGACTTTGT	57.078	27	AATCGGAGGAGATGGGACCA	60.031	20	239	51	289	TTTAACATCTTTTTCTTGTGACTTTGT	57.078	27	AAACGTCTTGCGCATGTAGC	59.834	20	169	51	219	TTTAACATCTTTTTCTTGTGACTTTGT	57.078	27	CGAAACGTCTTGCGCATGTA	59.563	20	171	51	221
Cluster-12086.18233	1	p1	(A)10	10	2461	2470	TTGCTGGAAACTCTCGACCC	59.965	20	ACCCAAAGCTCCATGTGAGAG	59.996	21	269	2248	2516	TTGCTGGAAACTCTCGACCC	59.965	20	ACCCAAAGCTCCATGTGAGA	58.933	20	269	2248	2516	GCTGGAAACTCTCGACCCTC	60.109	20	ACCCAAAGCTCCATGTGAGAG	59.996	21	267	2250	2516
Cluster-12086.26065	1	p3	(TCT)6	18	896	913	ATGCAGAGGAAGACGGTGTC	59.752	20	TGGATGTTGACGTCGAGGAC	59.757	20	258	806	1063	GATGCAGAGGAAGACGGTGT	59.752	20	TGGATGTTGACGTCGAGGAC	59.757	20	259	805	1063	ATGCAGAGGAAGACGGTGTC	59.752	20	CGACGACGGTTCAAACAAGC	60.383	20	236	806	1041
Cluster-12086.30252	1	p1	(T)13	13	596	608	GTGCAAGGTGAGTCTTCCGA	59.966	20	TGCACCTGAAGAACCTGTCC	59.891	20	178	500	677	CCGAAATCCGAACCGACTCA	60.109	20	TGCACCTGAAGAACCTGTCC	59.891	20	214	464	677	GTGCAAGGTGAGTCTTCCGA	59.966	20	GGCGAGGAACTTGTTTTCGG	59.763	20	222	500	721
Cluster-10810.0	1	p3	(TCA)7	21	341	361	CCAGCAGTAGCATCGTACGA	59.619	20	AGCATCTTGGTACAGGTGGC	60.035	20	265	271	535	TCCAGCAGTAGCATCGTACG	59.619	20	AGCATCTTGGTACAGGTGGC	60.035	20	266	270	535	CCAGCAGTAGCATCGTACGA	59.619	20	GCTCAGGTCAGCATCTTGGT	60.036	20	274	271	544
Cluster-4743.0	1	p2	(TA)6	12	168	179	TGCAAAGTTAGGCTTGCGTG	59.689	20	TCATGTGACGTTCCGGAAAA	57.758	20	168	82	249	GCAAAGTTAGGCTTGCGTGT	59.689	20	TCATGTGACGTTCCGGAAAA	57.758	20	167	83	249	GTTAGGCTTGCGTGTGAAGG	59.483	20	TCATGTGACGTTCCGGAAAA	57.758	20	162	88	249
Cluster-12086.36241	1	p3	(CAT)5	15	1271	1285	GAACCTACCCAGTCAAGCGG	60.391	20	TGGCAGTTCTGGTGTTGGTT	60.034	20	270	1149	1418	GAACCTACCCAGTCAAGCGG	60.391	20	TCCTGGCAGTTCTGGTGTTG	60.179	20	273	1149	1421	AGAACCTACCCAGTCAAGCG	59.391	20	TGGCAGTTCTGGTGTTGGTT	60.034	20	271	1148	1418
Cluster-12086.20283	1	p1	(T)10	10	206	215	CCTGAGAAGAAGACGGCGTT	60.038	20	GTGCTGTTGCTGCTGTATGC	60.456	20	180	131	310	AGAAGAAGACGGCGTTTGGT	59.894	20	GTGCTGTTGCTGCTGTATGC	60.456	20	176	135	310	CCTGAGAAGAAGACGGCGTT	60.038	20	GCTGTTGCTGCTGTATGCTT	59.475	20	178	131	308
Cluster-12086.20283	2	p3	(GAA)6	18	925	942	CAGCTCTGGACAGACACAGG	60.038	20	TGCCAAGTTCTTTAGGCGCT	60.251	20	220	821	1040	GGTGAGCACGAACCAAACAC	59.971	20	TACTAACCTCATGGCCGCTG	59.536	20	266	721	986	GGTGAGCACGAACCAAACAC	59.971	20	GTACTAACCTCATGGCCGCT	59.536	20	267	721	987
Cluster-12086.20283	3	p1	(T)10	10	2038	2047	TATGGAGGCCCTGGAAGGAA	59.954	20	CAGTCCCCAGTTGTGATGACA	59.928	21	186	1991	2176	TATGGAGGCCCTGGAAGGAA	59.954	20	ACAGTCCCCAGTTGTGATGAC	59.928	21	187	1991	2177	GGCCCTGGAAGGAACGTAAG	60.393	20	CAGTCCCCAGTTGTGATGACA	59.928	21	180	1997	2176
Cluster-16519.0	1	p3	(GGT)5	15	242	256	GATGCCATTCGGAGGCAGAT	60.251	20	TCCCTTCCAACACCAGCATC	59.962	20	111	180	290	TAGATGCCATTCGGAGGCAG	59.606	20	TCCCTTCCAACACCAGCATC	59.962	20	113	178	290	CTAGATGCCATTCGGAGGCA	59.606	20	TCCCTTCCAACACCAGCATC	59.962	20	114	177	290
Cluster-12086.34966	1	c	(AT)8(GT)10	36	197	232	TGCTTGGTTCCTTCAAAAACCC	59.83	22	TGACATTTCAGTGCTCCACA	57.363	20	260	122	381	GCTTGGTTCCTTCAAAAACCCT	59.566	22	TGACATTTCAGTGCTCCACA	57.363	20	259	123	381	TGCTTGGTTCCTTCAAAAACCC	59.83	22	TTGACATTTCAGTGCTCCACA	58.07	21	261	122	382
Cluster-12086.41312	1	p1	(T)12	12	3319	3330	CAGGGCATAAAGGTGAGCCA	60.034	20	ACATGAAGCAACAAGTGAACAAGA	59.601	24	115	3252	3366	TGAGGCAGGGCATAAAGGTG	60.034	20	ACATGAAGCAACAAGTGAACAAGA	59.601	24	120	3247	3366	GAAAGAACTGAGGCAGGGCA	60.251	20	ACATGAAGCAACAAGTGAACAAGA	59.601	24	128	3239	3366
Cluster-12086.41313	1	p2	(TA)7	14	154	167	AAGATTTGCCCGTTCACCCT	59.888	20	GCCTAAAGGGTTCTGGCTCA	59.672	20	118	121	238	AAGATTTGCCCGTTCACCCT	59.888	20	GGCCTAAAGGGTTCTGGCTC	60.394	20	119	121	239	CCCGTTCACCCTGTTTTCCT	60.179	20	GCCTAAAGGGTTCTGGCTCA	59.672	20	110	129	238
Cluster-12086.35611	1	p3	(TCT)5	15	388	402	CTTGCTATCGTGACCCCTCC	59.895	20	ACCAAACCCGTGAACGAGAA	59.821	20	170	268	437	CTTGCTATCGTGACCCCTCC	59.895	20	ACCCGTGAACGAGAAGCAAA	60.179	20	165	268	432	CTTGCTATCGTGACCCCTCC	59.895	20	AACCCGTGAACGAGAAGCAA	60.179	20	166	268	433
Cluster-12086.13918	1	p2	(CA)7	14	1744	1757	TGGTCTTTAGGCTTGTTGCT	57.343	20	GCCGCCAAACCATTTCTCAT	59.468	20	280	1697	1976	TGGTCTTTAGGCTTGTTGCT	57.343	20	GCCGCCAAACCATTTCTCATT	60.067	21	280	1697	1976	TGGTCTTTAGGCTTGTTGCTA	57.219	21	GCCGCCAAACCATTTCTCAT	59.468	20	280	1697	1976
Cluster-12086.13912	1	p1	(A)11	11	4076	4086	ACAAACAAAGGTTGATGCCATGA	59.613	23	ACCTGCTTCATGAGGACAAGG	59.996	21	271	3982	4252	ACAAACAAAGGTTGATGCCATGA	59.613	23	CCTGCTTCATGAGGACAAGGA	59.72	21	270	3982	4251	ACAAACAAAGGTTGATGCCATG	58.269	22	ACCTGCTTCATGAGGACAAGG	59.996	21	271	3982	4252
Cluster-12086.2058	1	p2	(TG)6	12	1223	1234	TATGCGGAGGAACGGTCTTG	59.825	20	CAGAAACTTTTGCTGAATCACTGC	59.557	24	186	1093	1278	AGGAACGGTCTTGCCTGTTC	60.25	20	CAGAAACTTTTGCTGAATCACTGC	59.557	24	179	1100	1278	GAGGAACGGTCTTGCCTGTT	60.25	20	CAGAAACTTTTGCTGAATCACTGC	59.557	24	180	1099	1278
Cluster-12086.2055	1	p3	(ACC)5	15	1292	1306	TTCGGCTCCACAATCTCACC	60.036	20	TTTGGGCAGCAAAGCTTGTC	59.895	20	134	1259	1392	TTCGGCTCCACAATCTCACC	60.036	20	GTACTACGTCGCAAACCGGA	60.11	20	196	1259	1454	TTCGGCTCCACAATCTCACC	60.036	20	CTACGTCGCAAACCGGAAAC	59.838	20	193	1259	1451
Cluster-12086.32183	1	p3	(CTT)5	15	140	154	CACCTGCAAGATCCTGAGGG	60.107	20	TCCTGTTCCATCTTGCACTCT	59.019	21	206	84	289	CCATCCATACCAGGCTGCAT	59.888	20	TCCTGTTCCATCTTGCACTCT	59.019	21	279	11	289	TCCATACCAGGCTGCATTCC	59.817	20	TCCTGTTCCATCTTGCACTCT	59.019	21	276	14	289
Cluster-12086.2583	1	p1	(T)11	11	2640	2650	TTCTGGCTCGGCTATTCCAC	59.822	20	ATGGCCATGTTCGATTCGGT	60.107	20	262	2602	2863	TTCTGGCTCGGCTATTCCAC	59.822	20	GCTTTCGGAGAGATGGCTGA	59.823	20	218	2602	2819	TTCTGGCTCGGCTATTCCAC	59.822	20	AGCTTTCGGAGAGATGGCTG	59.822	20	219	2602	2820
Cluster-12086.2582	1	p1	(A)11	11	520	530	ACTTGGGTTGGGCTTACGTT	59.816	20	AGCCTCGAAATAGCAGTGGT	59.095	20	202	466	667	CCGGTTCGAGTGGGATTCTT	59.751	20	AGCCTCGAAATAGCAGTGGT	59.095	20	250	418	667	ACTTGGGTTGGGCTTACGTT	59.816	20	GCCTCGAAATAGCAGTGGTG	58.99	20	201	466	666
Cluster-12086.20165	1	p2	(AT)13	26	450	475	TTGTCAGCCGCTGTCTCAAT	59.965	20	CATCGCCAAGAAGCAGCATC	59.971	20	228	420	647	TGTTCCACCAAGACCGGAAG	59.892	20	CATCGCCAAGAAGCAGCATC	59.971	20	265	383	647	GCCGCTGTCTCAATCTCCTT	60.108	20	CATCGCCAAGAAGCAGCATC	59.971	20	222	426	647
Cluster-12086.2589	1	p3	(CTT)6	18	2173	2190	AAACGGATTGGAGCGGAAGT	59.964	20	AATCCTCATCCCCTCCTGCT	60.029	20	217	2032	2248	CTACTGAAAGCCCTGGTCCG	60.108	20	AATCCTCATCCCCTCCTGCT	60.029	20	265	1984	2248	CCGGCGACTGAAGGATTGAT	60.179	20	AATCCTCATCCCCTCCTGCT	60.029	20	248	2001	2248
Cluster-12086.35827	1	c	(TA)6ttttccagtttctttttttttctcc(T)11	48	57	104	TCACTCCATCTTCCACCTCCT	59.921	21	TCCCGAAAGCCCTAACCAAT	59.003	20	280	2	281	TCCATCTTCCACCTCCTTCCA	60.203	21	TCCCGAAAGCCCTAACCAAT	59.003	20	276	6	281	TCCATCTTCCACCTCCTTCCA	60.203	21	ATCCCGAAAGCCCTAACCAA	59.003	20	277	6	282
Cluster-12086.5058	1	c	(AAC)9(AAT)7	48	208	255	GAGCCTGCTCAGCTGTTGTA	60.037	20	ACGTTATGGGCCCCACAAAT	59.96	20	255	95	349	GAGCCTGCTCAGCTGTTGTA	60.037	20	AACGTTATGGGCCCCACAAA	60.179	20	256	95	350	AGCCTGCTCAGCTGTTGTAA	59.602	20	ACGTTATGGGCCCCACAAAT	59.96	20	254	96	349
Cluster-12086.5059	1	p1	(A)10	10	286	295	CTAGATTCCAGCCACCACCC	59.819	20	CTTTGAGCCAACGGTGAACC	59.689	20	236	155	390	CTAGATTCCAGCCACCACCC	59.819	20	TAAGCCACGGTCTTTGAGCC	60.321	20	247	155	401	CTAGATTCCAGCCACCACCC	59.819	20	TCCGGTAATAAGCCACGGTC	59.539	20	255	155	409
Cluster-12086.7683	1	p1	(A)11	11	165	175	GCCTAAAGCTGAGGTATGTGT	57.732	21	ACCGAGTACAGCAGGACAGA	60.251	20	197	9	205	GCCTAAAGCTGAGGTATGTGT	57.732	21	CCGAGTACAGCAGGACAGAA	59.111	20	196	9	204	GCCTAAAGCTGAGGTATGTGT	57.732	21	TACCGAGTACAGCAGGACAGA	59.996	21	198	9	206
Cluster-12086.10754	1	p1	(T)11	11	236	246	AGTCAGTTCAGAAGCCCTTGA	58.95	21	TCTCCAGCCAAACCAGAACA	59.157	20	234	90	323	AGTCAGTTCAGAAGCCCTTGA	58.95	21	CCAGCCAAACCAGAACAAAGG	59.931	21	231	90	320	AGTCAGTTCAGAAGCCCTTGA	58.95	21	TCTCCAGCCAAACCAGAACAA	59.786	21	234	90	323
Cluster-12086.10756	1	p1	(A)10	10	213	222	GGAACAGAGAAAACGGGATCG	59	21	CGTGGGAGAGTCCTGCAAAA	60.25	20	204	145	348	GGAACAGAGAAAACGGGATCG	59	21	GCGTGAAGATCGTGGGAGAG	60.527	20	214	145	358	GGAACAGAGAAAACGGGATCGA	60.353	22	CGTGGGAGAGTCCTGCAAAA	60.25	20	204	145	348
Cluster-12086.16755	1	p3	(CAT)5	15	69	83	ATCACCAGCACCACCAACAA	60.106	20	AGCTGAGCTGGTCCATTGAA	59.305	20	213	21	233	AACATCACCAGCACCACCAA	60.106	20	AGCTGAGCTGGTCCATTGAA	59.305	20	216	18	233	ATCACCAGCACCACCAACAA	60.106	20	TTGTGGACTCTTGGAGGGTG	59.235	20	169	21	189
Cluster-12086.16751	1	p3	(TTC)6	18	2580	2597	TGCTCCTTCTCCAATCTCCT	57.739	20	TCAGAGCCATTCTTGTAAGGAA	57.091	22	129	2552	2680	TGCTCCTTCTCCAATCTCCT	57.739	20	TTCAGAGCCATTCTTGTAAGGA	57.091	22	130	2552	2681	TGCTCCTTCTCCAATCTCCT	57.739	20	TCAGAGCCATTCTTGTAAGGAAAGA	59.987	25	129	2552	2680
Cluster-2769.0	1	p3	(CTT)7	21	577	597	TTCTTCGCCTCCACGTAACC	60.038	20	GAGTGGAAGGCACCTTGGAA	59.89	20	223	421	643	GGCCACAACTCCACCTTCTT	60.179	20	GAGTGGAAGGCACCTTGGAA	59.89	20	271	373	643	AAGGCCACAACTCCACCTTC	60.179	20	GAGTGGAAGGCACCTTGGAA	59.89	20	273	371	643
Cluster-12086.20043	1	p3	(GCA)5	15	3375	3389	AAAGCTTCAACCGCTTGCTG	59.969	20	GATTGCCACACCCAACAAGC	60.32	20	184	3324	3507	CGAAATAGGGGGAGTCGCAA	59.823	20	GATTGCCACACCCAACAAGC	60.32	20	264	3244	3507	CAGTGCACTAGAACCACCCC	60.322	20	GATTGCCACACCCAACAAGC	60.32	20	240	3268	3507
Cluster-12086.19836	1	p2	(TA)7	14	991	1004	AGCGCAAAGGGAAGATGGAT	59.743	20	ACGCCATGAACCATTTTGCA	59.322	20	152	966	1117	GCGCAAAGGGAAGATGGATG	59.617	20	ACGCCATGAACCATTTTGCA	59.322	20	151	967	1117	GAGCGCAAAGGGAAGATGGA	60.393	20	ACGCCATGAACCATTTTGCA	59.322	20	153	965	1117
Cluster-12086.38936	1	c	(TTC)5ccgctgccgccat(CAC)6	46	703	748	AGCTGCAGCCTCATTTCCAT	60.033	20	AAAACGAGGGTGGCGAGAAT	59.964	20	119	653	771	AGCTGCAGCCTCATTTCCAT	60.033	20	CTGGTCACGGTTAAGGGGAC	60.037	20	228	653	880	TTCCCTTCCATCTTGCCACC	59.96	20	AAAACGAGGGTGGCGAGAAT	59.964	20	160	612	771
Cluster-2.0	1	p6	(GAGCCA)10	60	194	253	GGGCCGAAACAGATGGGTAA	60.035	20	AGTGGGTGCGGAAAGTACAG	59.965	20	202	80	281	GGGCCGAAACAGATGGGTAA	60.035	20	CTGGGGAGCCTTTAACCTCG	60.108	20	224	80	303	GGGCCGAAACAGATGGGTAA	60.035	20	CTGTCGAGAAAAACAGCGGC	60.111	20	246	80	325
Cluster-12086.11406	1	p1	(T)10	10	1461	1470	GTCACAAACGGAGCTGAAGC	59.764	20	TGTCAAGTACAGTAGTATTTTCTCACC	58.913	27	169	1341	1509	TCCGGTTGATATCAGCGCTG	60.249	20	TGTCAAGTACAGTAGTATTTTCTCACC	58.913	27	122	1388	1509	TCAGCGCTGTTTTAAGGGGA	59.601	20	TGTCAAGTACAGTAGTATTTTCTCACC	58.913	27	111	1399	1509
Cluster-12086.11404	1	p1	(T)11	11	436	446	GTGGGGAGAGACAGTTGTCC	59.678	20	TTACCCCGGGAAGGAGGAAA	60.179	20	280	408	687	GTGGGGAGAGACAGTTGTCC	59.678	20	TACCCCGGGAAGGAGGAAAG	60.62	20	279	408	686	GGAGAGACAGTTGTCCCCGA	60.899	20	TTACCCCGGGAAGGAGGAAA	60.179	20	276	412	687
Cluster-12086.11408	1	p1	(T)10	10	1274	1283	TGTCAAGACCAGGTACGCAA	59.246	20	GTGGATCAACGGTGCAACAC	60.04	20	202	1181	1382	TTGTCAAGACCAGGTACGCA	59.246	20	GTGGATCAACGGTGCAACAC	60.04	20	203	1180	1382	TGTCAAGACCAGGTACGCAA	59.246	20	TGGATCAACGGTGCAACACT	60.179	20	201	1181	1381
Cluster-12086.4720	1	p2	(TC)6	12	199	210	TGAAGTAGCGGCCAATGGAG	60.108	20	TCGAAAAGCACCATCACCAT	57.801	20	246	32	277	TGAAGTAGCGGCCAATGGAG	60.108	20	ATCGAAAAGCACCATCACCA	57.801	20	247	32	278	CTGAAGTAGCGGCCAATGGA	60.108	20	TCGAAAAGCACCATCACCAT	57.801	20	247	31	277
Cluster-12086.4723	1	p1	(T)10	10	323	332	TGGGCAAAACGTCGTTGATG	59.691	20	TGCACAACCTATAAATGAGCGC	59.645	22	197	248	444	GTGGGCAAAACGTCGTTGAT	59.69	20	TGCACAACCTATAAATGAGCGC	59.645	22	198	247	444	TGGGCAAAACGTCGTTGATG	59.691	20	GCACAACCTATAAATGAGCGCT	59.386	22	196	248	443
Cluster-12086.4727	1	p1	(T)10	10	858	867	CGCAGTTGTTGACGCAAAGA	59.973	20	TCCTGCGTTTCCTTTTCAGGT	60.134	21	255	795	1049	TCGCCGGACTTCCAAAGAAA	59.893	20	TCCTGCGTTTCCTTTTCAGGT	60.134	21	276	774	1049	CGCAGTTGTTGACGCAAAGA	59.973	20	CCTGCGTTTCCTTTTCAGGT	58.681	20	254	795	1048
Cluster-12086.696	1	p4	(AGAA)6	24	186	209	GCAGCATCCAAGAAAGCAGG	59.827	20	TGCTTGCCTCTACACTTCACT	59.306	21	158	150	307	GCAGCATCCAAGAAAGCAGG	59.827	20	ATGCTGAATTGCTTGCCTCT	58.151	20	167	150	316	GCAGCATCCAAGAAAGCAGG	59.827	20	TGAATGCTGAATTGCTTGCCT	59.103	21	170	150	319
Cluster-12086.12270	1	p1	(A)10	10	151	160	GGATCCATCCTTGGCTCGTT	59.819	20	CACTGCCATCGATGCCCTAT	59.964	20	162	124	285	GGATCCATCCTTGGCTCGTT	59.819	20	TGCAAAAGGAACCACCGAGA	59.818	20	266	124	389	GGATCCATCCTTGGCTCGTT	59.819	20	ACTGCCATCGATGCCCTATC	59.677	20	161	124	284
Cluster-12086.12272	1	p1	(A)11	11	54	64	TCGATTCATTCAGACAAGAAAGAGC	59.65	25	TCATTGGTTTTGGGGCCGTA	59.887	20	275	26	300	TCGATTCATTCAGACAAGAAAGAGC	59.65	25	TGGTTTTGGGGCCGTAGAAA	59.815	20	271	26	296	TCGATTCATTCAGACAAGAAAGAGC	59.65	25	TTGGTTTTGGGGCCGTAGAA	59.815	20	272	26	297
Cluster-12086.35534	1	p1	(T)10	10	667	676	TCTGAATCTGCAAGCTCAACT	57.586	21	TGGTAACCCATCCAACCGTC	59.674	20	246	491	736	TCTGAATCTGCAAGCTCAACT	57.586	21	TGCACCCAACCCTTATTGGT	59.515	20	262	491	752	TCTGAATCTGCAAGCTCAACT	57.586	21	GGTAACCCATCCAACCGTCT	59.383	20	245	491	735
Cluster-12086.14502	1	p2	(AG)6	12	872	883	TTGACAGGCCAACAAACACA	58.45	20	CCATGCTGTGGTTAGATAGCCT	59.895	22	236	673	908	TGACAGGCCAACAAACACAT	58.226	20	CCATGCTGTGGTTAGATAGCCT	59.895	22	235	674	908	TTGACAGGCCAACAAACACA	58.45	20	AAGAGGAATCCCATGCTGTG	57.568	20	246	673	918
Cluster-12086.13588	1	p1	(T)10	10	177	186	ACAGCCAAACGCAACCATTT	59.536	20	CGAAACTACGTTTCCCGATGAC	59.656	22	280	59	338	ACAGCCAAACGCAACCATTT	59.536	20	CGAAACTACGTTTCCCGATGA	58.401	21	280	59	338	ACAGCCAAACGCAACCATTTT	60.135	21	CGAAACTACGTTTCCCGATGAC	59.656	22	280	59	338
Cluster-12086.13585	1	p1	(A)11	11	847	857	ACGGCGGTATGAAAGAGTGA	59.107	20	AGGCCTTGTTGTCGGATCTG	60.036	20	259	721	979	ACGGCGGTATGAAAGAGTGA	59.107	20	GGCCTTGTTGTCGGATCTGA	60.036	20	258	721	978	CGGCGGTATGAAAGAGTGAC	58.722	20	AGGCCTTGTTGTCGGATCTG	60.036	20	258	722	979
Cluster-12086.13586	1	p1	(T)11	11	454	464	TGTCGTCGGATCTGAATCTGA	58.634	21	AGAGCAAGACGTCGACACAG	60.04	20	162	334	495	TGTCGTCGGATCTGAATCTGA	58.634	21	GAGCAAGACGTCGACACAGA	60.04	20	161	334	494	TGTCGTCGGATCTGAATCTGA	58.634	21	GAGAGCAAGACGTCGACACA	60.04	20	163	334	496
Cluster-12086.35692	1	p1	(T)10	10	73	82	TGTCCGTCCTAAATTACGCCT	59.173	21	GTCTACCACCCGACATGCTT	59.751	20	243	32	274	TGTCCGTCCTAAATTACGCCT	59.173	21	CCTGGCTGGGAGTTCTTTCC	60.323	20	267	32	298	CTGTCCGTCCTAAATTACGCCT	60.159	22	GTCTACCACCCGACATGCTT	59.751	20	244	31	274
Cluster-12086.39624	1	p3	(AAG)6	18	101	118	ACCGCACAAGCTACTACCAG	59.753	20	CCTTCCGAGGTTTCTATCCGG	59.931	21	266	16	281	ACCGCACAAGCTACTACCAG	59.753	20	CCGAGGTTTCTATCCGGTGA	58.891	20	262	16	277	ACCGCACAAGCTACTACCAG	59.753	20	TCCGAGGTTTCTATCCGGTG	58.891	20	263	16	278
Cluster-12146.0	1	p3	(GAC)6	18	1470	1487	CACTCGGAAGCACTACGGTT	60.039	20	AAACGACGAAACCCAGCTGA	60.179	20	176	1385	1560	TGTTACCGTTGTCAGCTGCT	59.894	20	AAACGACGAAACCCAGCTGA	60.179	20	139	1422	1560	CACTCGGAAGCACTACGGTT	60.039	20	TTTTCTCCGTCTCCGACACC	59.684	20	127	1385	1511
Cluster-12086.22478	1	p1	(A)11	11	685	695	TCCCCTTGTTTTGACACTGGT	59.713	21	GGTTTGGAGAGAGTGAGGCC	60.036	20	264	599	862	TCCCCTTGTTTTGACACTGGT	59.713	21	TTTTGACAAGGCTCGGGGTT	60.106	20	230	599	828	TCCCCTTGTTTTGACACTGGT	59.713	21	TTTTTGACAAGGCTCGGGGT	60.106	20	231	599	829
Cluster-12086.22479	1	p1	(T)10	10	79	88	ACAGGCAGGTATTTATTACACCCA	59.771	24	AAGCCTTCCCCCACTGTTTC	60.179	20	195	34	228	ACAGGCAGGTATTTATTACACCCA	59.771	24	GAAGCCTTCCCCCACTGTTT	60.179	20	196	34	229	ACAGGCAGGTATTTATTACACCCA	59.771	24	GCCTTCCCCCACTGTTTCAT	60.252	20	193	34	226
Cluster-12086.17937	1	p2	(AT)6	12	114	125	TGCCCGTGCAAGTCCTTTTA	60.179	20	TCAGAAGCTTGCACAGGGAG	59.964	20	263	46	308	TGCCCGTGCAAGTCCTTTTA	60.179	20	CCTAAGTGACCGACTCTCGC	59.901	20	235	46	280	TGCCCGTGCAAGTCCTTTTA	60.179	20	AGTGCCGAGGCTGCAATAAT	60.107	20	189	46	234
Cluster-12086.17937	2	p1	(T)10	10	612	621	TGCCCCTTCCATTACATGCA	59.666	20	CCCCGGACATCAAGGAAACA	59.962	20	156	562	717	TGCCCCTTCCATTACATGCA	59.666	20	ACCCCGGACATCAAGGAAAC	59.962	20	157	562	718	ATGCATACCTCCGTCTCTGC	59.609	20	CCCCGGACATCAAGGAAACA	59.962	20	141	577	717
Cluster-12086.17937	3	p1	(A)12	12	842	853	ACTATTCCCATGTGGCGCAT	59.817	20	GAGGCAGTCGAGTACAGGTG	59.829	20	216	774	989	ACTATTCCCATGTGGCGCAT	59.817	20	GGCAGTCGAGTACAGGTGTT	59.683	20	214	774	987	GGCGCATGCAACAGGAAAAT	60.39	20	GAGGCAGTCGAGTACAGGTG	59.829	20	203	787	989
Cluster-12086.17937	4	p2	(GA)6	12	1226	1237	TGGTTGGACAAGGAAGGCAA	59.74	20	CCACATCCAACATCACTATCTTTGT	59.351	25	173	1101	1273	TTGGTTGGACAAGGAAGGCA	59.74	20	CCACATCCAACATCACTATCTTTGT	59.351	25	174	1100	1273	TGGTTGGACAAGGAAGGCAA	59.74	20	TCCACATCCAACATCACTATCTT	57.301	23	174	1101	1274
Cluster-9430.1	1	p2	(GA)6	12	240	251	AACAAGGGGAGAGCAGATGC	60.035	20	TGCAAAAGCTTAACCCAGGC	59.321	20	231	113	343	GCTGGGGATGAGGATCAAGG	59.89	20	TGCAAAAGCTTAACCCAGGC	59.321	20	209	135	343	ATGCAAACAAGGGGAGAGCA	59.887	20	TGCAAAAGCTTAACCCAGGC	59.321	20	236	108	343
Cluster-9430.0	1	p3	(GTC)5	15	1530	1544	CGGTTCAGGGGAATTCGTCA	60.037	20	GATGTTGAACCCCTCGGCAA	60.608	20	223	1378	1600	TGTCGATTTCGGTTCAGGGG	60.037	20	GATGTTGAACCCCTCGGCAA	60.608	20	232	1369	1600	CGGTTCAGGGGAATTCGTCA	60.037	20	TCAGATGTTGAACCCCTCGG	59.387	20	226	1378	1603
Cluster-12086.3041	1	p3	(CTC)7	21	1001	1021	TCGTCACTGAATGCACCTCC	60.037	20	ATAATCTGGCCGGCCAAGAG	59.891	20	144	969	1112	TCGTCACTGAATGCACCTCC	60.037	20	CATCGCAACATCAGAGGGGA	59.821	20	195	969	1163	TCGTCACTGAATGCACCTCC	60.037	20	TCCATCGCAACATCAGAGGG	59.821	20	197	969	1165
Cluster-12086.13633	1	p3	(GCC)5	15	1359	1373	GACACACTTGAAGCAGCAGC	60.041	20	CAGCAGTGCAGCTTGAAAGG	60.039	20	133	1292	1424	GACACACTTGAAGCAGCAGC	60.041	20	GCAGTGCAGCTTGAAAGGTC	60.04	20	131	1292	1422	GACACACTTGAAGCAGCAGC	60.041	20	GCAGCTTGAAAGGTCGTTGG	60.04	20	126	1292	1417
Cluster-12086.26266	1	p3	(ATC)5	15	477	491	ACCAAAGGCTTTCGTTCCCA	60.106	20	TTTGTTCCCCACGTCGCTTA	59.894	20	224	333	556	ACCAAAGGCTTTCGTTCCCA	60.106	20	TGAGGTTTTGTTCCCCACGT	59.744	20	230	333	562	ACCAAAGGCTTTCGTTCCCA	60.106	20	ACGGAGGATCAAAAGGCGAA	59.676	20	205	333	537
Cluster-12086.26266	2	p1	(A)10	10	1086	1095	CGGAACTGCAGAAAACGCAA	59.971	20	TGTTCCTGTTCTTTACACAGGAG	58.296	23	248	874	1121	TGCTGTACGAATGCGGAACT	60.038	20	TGTTCCTGTTCTTTACACAGGAG	58.296	23	261	861	1121	CGGAACTGCAGAAAACGCAA	59.971	20	TGTTCCTGTTCTTTACACAGGA	57.236	22	248	874	1121
Cluster-7734.0	1	p3	(GGA)5	15	517	531	CCTCATCCTCTCCTCCACCA	60.032	20	CACGTCGGACCCAAACTACA	59.968	20	259	374	632	CCTCATCCTCTCCTCCACCA	60.032	20	GTCGGACCCAAACTACACGT	59.967	20	256	374	629	CCTCATCCTCTCCTCCACCA	60.032	20	ACGTCGGACCCAAACTACAC	59.967	20	258	374	631
Cluster-12086.20312	1	p1	(A)10	10	254	263	CGGCCGGCGAAGTAAAAATC	60.248	20	TTCGCTCTCCGATGCTTCTC	59.899	20	264	130	393	CGGCCGGCGAAGTAAAAATC	60.248	20	AGGGTTAACACCGTTTCGCT	59.893	20	278	130	407	CGGCCGGCGAAGTAAAAATC	60.248	20	GCTTCTCTCTCGTCGGCAAT	60.179	20	251	130	380
Cluster-12086.20312	2	p1	(A)10	10	468	477	GAGAAGCATCGGAGAGCGAA	59.899	20	GGATCGCTCCCACATTCGAA	60.179	20	148	374	521	AGCGAAACGGTGTTAACCCT	59.893	20	GGATCGCTCCCACATTCGAA	60.179	20	134	388	521	ATTGCCGACGAGAGAGAAGC	60.179	20	GGATCGCTCCCACATTCGAA	60.179	20	161	361	521
Cluster-16336.0	1	p3	(TTC)5	15	33	47	ACAGTTCTCGTCTCGCTTCA	59.048	20	AGAGCGGAGAGTGGAGAAGT	59.961	20	213	7	219	ACAGTTCTCGTCTCGCTTCA	59.048	20	GAGAGAGCGGAGAGTGGAGA	60.107	20	216	7	222	ACAGTTCTCGTCTCGCTTCA	59.048	20	CTGCGCTTCCTTTCAGCTTC	59.832	20	176	7	182
Cluster-12086.23565	1	p1	(A)10	10	1428	1437	TGCATCAACAGCCTCCTCTG	60.036	20	TGGCTTAGAACTCTGTGATGCT	59.431	22	236	1227	1462	TGCATCAACAGCCTCCTCTG	60.036	20	GTGGCTTAGAACTCTGTGATGC	59.325	22	237	1227	1463	GAGTCCACAGCTACCTTCGG	59.826	20	TGGCTTAGAACTCTGTGATGCT	59.431	22	217	1246	1462
Cluster-12086.19573	1	p1	(T)12	12	607	618	TGATTGGTGCAGGCTAGCAG	60.393	20	TGCTAGGGCAACACAAATAAAAT	57.263	23	222	432	653	GCTAGCAGCTTGCCAAAACT	59.4	20	TGCTAGGGCAACACAAATAAAAT	57.263	23	210	444	653	GTGATTGGTGCAGGCTAGCA	60.678	20	TGCTAGGGCAACACAAATAAAAT	57.263	23	223	431	653
Cluster-12086.19571	1	p4	(CCTA)5	20	625	644	GCCATAACTTCCAATGCGGG	59.615	20	GACAGAATGAGTGGGGTGGG	60.035	20	280	487	766	GCCATAACTTCCAATGCGGG	59.615	20	ATGAGTGGGGTGGGAGAGAA	59.881	20	274	487	760	GCCATAACTTCCAATGCGGG	59.615	20	AATGAGTGGGGTGGGAGAGA	59.881	20	275	487	761
Cluster-12086.19578	1	p2	(CA)7	14	1218	1231	AAGGCAAGGCGATATACCGG	59.965	20	CGCCTTTTATTCCGGTTTGCA	60.068	21	192	1134	1325	TTCAGCAAGGCAAGGCGATA	60.036	20	CGCCTTTTATTCCGGTTTGCA	60.068	21	198	1128	1325	TACGCTCCAAGTGCACGATT	60.038	20	CGCCTTTTATTCCGGTTTGCA	60.068	21	220	1106	1325
Cluster-12086.43497	1	p3	(CTG)5	15	199	213	ATTGGGTTTGCAGTGCATGT	58.95	20	GCGGCGACCTTCTCAAGATA	59.898	20	255	24	278	ATTGGGTTTGCAGTGCATGT	58.95	20	AAATAGGCGGCGACCTTCTC	60.179	20	261	24	284	ATTGGGTTTGCAGTGCATGT	58.95	20	GAAATAGGCGGCGACCTTCT	60.179	20	262	24	285
Cluster-12086.22211	1	c	(C)13(T)10	23	1067	1089	GGGAGAGATGGTGAAGCACA	59.385	20	TGCAAAATTCAGGGCTCCATG	59.449	21	261	861	1121	GGGAGAGATGGTGAAGCACA	59.385	20	GCAAAATTCAGGGCTCCATGC	60.741	21	260	861	1120	GGGAGAGATGGTGAAGCACA	59.385	20	AAATTCAGGGCTCCATGCTC	58.227	20	257	861	1117
Cluster-12086.22214	1	p1	(A)11	11	182	192	TGCGACACGTCACACAAAAA	59.203	20	CTCTACTTTCCACGTGCCGT	60.039	20	221	52	272	TGCGACACGTCACACAAAAA	59.203	20	ACTCTACTTTCCACGTGCCG	60.039	20	222	52	273	TGCGACACGTCACACAAAAA	59.203	20	GCCGTGGACCTTACCTGTTT	60.251	20	206	52	257
Cluster-12086.22216	1	p2	(TA)6	12	341	352	GTTGCCCTTGGTTCTGCAAC	60.249	20	CCATCCTGTAGGGTAAAGGCA	59.156	21	252	226	477	TTGCCCTTGGTTCTGCAACT	60.397	20	CCATCCTGTAGGGTAAAGGCA	59.156	21	251	227	477	GTTGCCCTTGGTTCTGCAAC	60.249	20	TCCATCCTGTAGGGTAAAGGC	58.876	21	253	226	478
Cluster-12086.22217	1	p1	(T)21	21	1321	1341	AGCACATTCAGCACTATCACCA	60.027	22	ACATTGCAAATACTGGAAGTCGA	58.677	23	269	1161	1429	CAGCACATTCAGCACTATCACC	59.646	22	ACATTGCAAATACTGGAAGTCGA	58.677	23	270	1160	1429	GCACATTCAGCACTATCACCA	58.641	21	ACATTGCAAATACTGGAAGTCGA	58.677	23	268	1162	1429
Cluster-12086.22218	1	p1	(T)12	12	398	409	GCATTGTCACCATGTCTCCC	58.902	20	AGTGACAACAAAGCTCACCCT	59.787	21	277	227	503	GCATTGTCACCATGTCTCCC	58.902	20	CAGTGACAACAAAGCTCACCC	59.665	21	278	227	504	GCATTGTCACCATGTCTCCC	58.902	20	CCAGTGACAACAAAGCTCACC	59.665	21	279	227	505
Cluster-12086.30646	1	p2	(AG)6	12	1566	1577	TCCCCTCTCGTTTGTGCTTC	59.965	20	CGGTGGGGAGTCTCTCTCTA	59.453	20	178	1430	1607	ACGCCCTGAAGGAGACAAAG	59.965	20	CGGTGGGGAGTCTCTCTCTA	59.453	20	278	1330	1607	CCCTCTCGTTTGTGCTTCGA	60.32	20	CGGTGGGGAGTCTCTCTCTA	59.453	20	176	1432	1607
Cluster-12086.30647	1	p3	(ACG)5	15	1901	1915	GAGTGCGCCGCTTGATAAAG	59.973	20	ACCCATAACAACCGTCCACC	59.963	20	157	1847	2003	GCTTGATAAAGCGATGGCCG	60.041	20	ACCCATAACAACCGTCCACC	59.963	20	148	1856	2003	GAGGTCCGGATCAAGAGCTG	59.896	20	ACCCATAACAACCGTCCACC	59.963	20	261	1743	2003
Cluster-12086.24116	1	p1	(A)11	11	484	494	TCGGGTCCGTTTTGAGCTTT	60.179	20	TGTCCAACCAGTAACACATGT	57.431	21	229	313	541	TTCGGGTCCGTTTTGAGCTT	60.179	20	TGTCCAACCAGTAACACATGT	57.431	21	230	312	541	TTTCGGGTCCGTTTTGAGCT	60.179	20	TGTCCAACCAGTAACACATGT	57.431	21	231	311	541
Cluster-12086.21541	1	p1	(A)10	10	2077	2086	CCGTCCCAGCATACTTGGAG	60.179	20	TCAGGGAGGTGAGGTAGTCG	60.034	20	205	1984	2188	CTCGATTTCCGTCCCAGCAT	60.179	20	TCAGGGAGGTGAGGTAGTCG	60.034	20	213	1976	2188	CCGTCCCAGCATACTTGGAG	60.179	20	ACGGCTCAATTGAAGCCTCA	59.963	20	222	1984	2205
Cluster-12086.21543	1	p1	(T)10	10	841	850	AGCTCCCAGCAGGAATTTCC	60.034	20	CTCCCCTCATTTCAACGTTGC	59.8	21	125	773	897	CCAGCAGGAATTTCCGACCT	60.035	20	CTCCCCTCATTTCAACGTTGC	59.8	21	120	778	897	TCCCAGCAGGAATTTCCGAC	60.035	20	CTCCCCTCATTTCAACGTTGC	59.8	21	122	776	897
Cluster-12086.21897	1	p3	(GTT)5	15	92	106	TCAAGACGATGGAAAAGCACA	58.155	21	CACTCTGTGGTACGGATCGG	59.899	20	248	37	284	TCAAGACGATGGAAAAGCACA	58.155	21	ATCCTCGGGTTGAATCGTCG	59.898	20	141	37	177	TCAAGACGATGGAAAAGCACA	58.155	21	CGATCCTCGGGTTGAATCGT	59.898	20	143	37	179
Cluster-535.0	1	p1	(A)13	13	463	475	ACAACGGGTGCAGAGAAACA	60.107	20	ACCGTCCATTTTCACAATGATCT	58.665	23	191	382	572	ACAACGGGTGCAGAGAAACA	60.107	20	ACCACAGGAACGTTAATTTTCTCC	59.482	24	155	382	536	ACAACGGGTGCAGAGAAACA	60.107	20	ACCGTCCATTTTCACAATGATC	57.298	22	191	382	572
Cluster-12086.43306	1	p3	(TCG)5	15	436	450	AGTTCCGGGAGACGTTTTCC	59.966	20	CGTGGAACTAATGCAGCTGC	59.902	20	261	233	493	CGTTTTCCGTCTCTCGTTGC	59.839	20	CGTGGAACTAATGCAGCTGC	59.902	20	249	245	493	CCAGTTCCGGGAGACGTTTT	60.25	20	CGTGGAACTAATGCAGCTGC	59.902	20	263	231	493
Cluster-1300.0	1	p3	(CGC)6	18	227	244	ATCAACGCCAAGGACTCCAG	60.036	20	GACAAAGTCGGCCTGCATTG	60.11	20	123	194	316	GTTCATGTGGGGGTGGTTCT	59.888	20	TGGCCCTATGATTGCTTGCA	60.033	20	216	74	289	GATCAACGCCAAGGACTCCA	60.036	20	GACAAAGTCGGCCTGCATTG	60.11	20	124	193	316
Cluster-12086.44158	1	p1	(A)11	11	249	259	ATGGCCACACAACTCCTGAG	59.963	20	ATTGTGCGCCTAAACCATGC	59.827	20	228	84	311	ACACATGTTCAGGTGGGCAA	60.106	20	ATTGTGCGCCTAAACCATGC	59.827	20	247	65	311	AACACATGTTCAGGTGGGCA	60.106	20	ATTGTGCGCCTAAACCATGC	59.827	20	248	64	311
Cluster-12086.14648	1	p3	(ATA)6	18	55	72	GGACAAAGCAACACTGACAAGA	59.317	22	AATCCATGGCTGGTTGGAGG	60.033	20	206	0	205	GGACAAAGCAACACTGACAAGA	59.317	22	GTGACCCGATCTCCAAGGTG	60.108	20	266	0	265	GGACAAAGCAACACTGACAAGA	59.317	22	CAGTGTCTTGCTGGGGTTGA	60.179	20	237	0	236
Cluster-5329.0	1	p1	(T)10	10	980	989	GGTAGGCACACCAGATTCGT	59.751	20	ACCTGTGTCGTTTTTGCACA	58.83	20	269	747	1015	GAAGAAGGTGATGCGATGCG	59.697	20	ACCTGTGTCGTTTTTGCACA	58.83	20	221	795	1015	AGGTAGGCACACCAGATTCG	59.463	20	ACCTGTGTCGTTTTTGCACA	58.83	20	270	746	1015
Cluster-12086.44156	1	p1	(C)10	10	536	545	CTCTTCTCCAACCGGTCACC	60.037	20	GCGGTGATCTTTTTGTGGGG	59.756	20	276	327	602	TTCTCTTCAGTGGGGTGGGA	60.105	20	CCACTAGCAGCGGTGATCTT	59.823	20	224	388	611	TCTCTTCAGTGGGGTGGGAT	59.881	20	CCACTAGCAGCGGTGATCTT	59.823	20	223	389	611
Cluster-12086.37450	1	p2	(AG)7	14	93	106	CAACTTGCCTTTTCCCCTCC	59.031	20	GCAAAGTGATATGGTCCAGCAC	59.902	22	225	70	294	GAAGGGGCTGAACTCCGTAC	60.108	20	AGTCGCTCACAAATTTGAATGCA	59.995	23	161	9	169	GAAGGGGCTGAACTCCGTAC	60.108	20	CGCTCACAAATTTGAATGCACA	58.949	22	158	9	166
Cluster-12086.37451	1	p3	(AAG)5	15	287	301	CCAGCTGGAGAAGATGCCAA	60.035	20	AGAAGATGCCTCAGCCTTGG	59.745	20	168	168	335	TCACCAGCTGGAGAAGATGC	59.749	20	AGAAGATGCCTCAGCCTTGG	59.745	20	171	165	335	TCAGTAGCAATAGCCGAGGC	59.611	20	AGAAGATGCCTCAGCCTTGG	59.745	20	192	144	335
Cluster-12086.37453	1	p1	(T)13	13	1635	1647	ACCCCCACAATTTCCATTTTGT	58.948	22	AGGACATACCAATAATGTGAATGTCT	58.423	26	162	1522	1683	ACCCCCACAATTTCCATTTTGT	58.948	22	GGACATACCAATAATGTGAATGTCT	57.192	25	161	1522	1682	ACCCCCACAATTTCCATTTTGT	58.948	22	AGGACATACCAATAATGTGAATGTC	57.192	25	162	1522	1683
Cluster-12086.37455	1	p1	(T)14	14	1451	1464	TAGCGTGGGTCAAATTGGCA	60.251	20	GAGCTTGCAGACTCCGGAAT	60.108	20	272	1230	1501	CCAGGTACCAGCCGAATCAA	59.748	20	GAGCTTGCAGACTCCGGAAT	60.108	20	219	1283	1501	ACATTCACCAGGTACCAGCC	59.672	20	GAGCTTGCAGACTCCGGAAT	60.108	20	226	1276	1501
Cluster-12086.35962	1	p1	(T)10	10	235	244	GACCCCAAGTTTGTTTTCTGGG	59.898	22	CCAACCAGATCCCACCCTTC	60.034	20	231	120	350	CCCCAAGTTTGTTTTCTGGGT	58.885	21	CCAACCAGATCCCACCCTTC	60.034	20	229	122	350	ACCCCAAGTTTGTTTTCTGGG	58.885	21	CCAACCAGATCCCACCCTTC	60.034	20	230	121	350
Cluster-12086.40541	1	p3	(GAG)5	15	2649	2663	GAGCCCTATGCCTGCTTCAA	60.107	20	CACTTGCCCCTGCTCCATTA	60.034	20	203	2528	2730	GAGCCCTATGCCTGCTTCAA	60.107	20	TTGAAGGCAAGGAAGCACCA	60.106	20	263	2528	2790	AGCCCTATGCCTGCTTCAAA	59.667	20	CACTTGCCCCTGCTCCATTA	60.034	20	202	2529	2730
Cluster-12086.35968	1	p1	(T)11	11	290	300	TGTCAGAAACCCTAGTGAATCCT	58.832	23	GCCTGAGACATGGATTGAGCT	60.134	21	240	153	392	TGTCAGAAACCCTAGTGAATCCT	58.832	23	AGCCTGAGACATGGATTGAGC	60.134	21	241	153	393	TGTCAGAAACCCTAGTGAATCCT	58.832	23	GCCTGAGACATGGATTGAGC	58.693	20	240	153	392
Cluster-12086.31795	1	p3	(AGG)7	21	1148	1168	GGACCCGCACAACCTTTTTC	59.968	20	AAGATGGAAATGGGGCGGTG	60.684	20	120	1080	1199	GGACCCGCACAACCTTTTTC	59.968	20	CAAGATGGAAATGGGGCGGT	60.684	20	121	1080	1200	GGACCCGCACAACCTTTTTC	59.968	20	ACAAGATGGAAATGGGGCGG	60.684	20	122	1080	1201
Cluster-4189.0	1	p3	(CAA)5	15	404	418	GCTCCCTATGGATCATGGCC	60.035	20	GGCGATGAACGACCGAATTG	59.974	20	137	325	461	CGGCACCACCTCTTTCTCAA	60.25	20	GGCGATGAACGACCGAATTG	59.974	20	247	215	461	GCCTCAGCCACTCCTTTCAA	60.251	20	GGCGATGAACGACCGAATTG	59.974	20	176	286	461
Cluster-16984.0	1	p2	(TA)7	14	83	96	TTAGTTTATGTCATGTTACATGGTGT	57.144	26	CGATCACCACCACCACGATT	60.391	20	193	39	231	AGTTTATGTCATGTTACATGGTGTATG	58.107	27	CGATCACCACCACCACGATT	60.391	20	191	41	231	TTAGTTTATGTCATGTTACATGGTGT	57.144	26	AACGAACGATCACCACCACC	60.602	20	199	39	237
Cluster-185.0	1	p1	(T)10	10	259	268	AGTGATTTCTGGAGAGCGCC	60.108	20	TCTGATGTGCCTGTAAAAGTGA	57.65	22	172	148	319	TTCTGGAGAGCGCCATTTCA	59.675	20	TCTGATGTGCCTGTAAAAGTGA	57.65	22	166	154	319	TTTTCTTGGAGCCGGGTAGG	59.673	20	TCTGATGTGCCTGTAAAAGTGA	57.65	22	272	48	319
Cluster-1847.0	1	c	(TA)6ttttgtatgctgatctgtcgccaatggttttgt(C)12	57	346	402	GACATGCCATCGCCATGAAC	59.97	20	GAAGCAGCCCAAATCTTGCA	59.395	20	127	299	425	AGACTACGACATGCCATCGC	60.249	20	GAAGCAGCCCAAATCTTGCA	59.395	20	134	292	425	TCGCTCCCTCTCCAACAATG	59.75	20	GAAGCAGCCCAAATCTTGCA	59.395	20	261	165	425
Cluster-12086.31930	1	p3	(AGA)6	18	2759	2776	CGGGAATGAGGATGGTGCTT	60.107	20	TGCTACCACCTACCTGCTCT	59.959	20	248	2678	2925	CGGGAATGAGGATGGTGCTT	60.107	20	TCTGCTACCACCTACCTGCT	59.959	20	250	2678	2927	CGGGAATGAGGATGGTGCTT	60.107	20	ACCACCTACCTGCTCTCCAT	59.957	20	244	2678	2921
Cluster-12086.10862	1	p1	(A)10	10	2348	2357	CGATCAATCAGTCCATCCCCA	59.582	21	TGCCCTTGTTTCCAATCCGA	59.889	20	263	2123	2385	CGATCAATCAGTCCATCCCCA	59.582	21	TCTTCGTGCCCTTGTTTCCA	59.818	20	269	2123	2391	CGATCAATCAGTCCATCCCCA	59.582	21	GTGCCCTTGTTTCCAATCCG	59.756	20	264	2123	2386
Cluster-12086.28140	1	p1	(A)11	11	952	962	ACAGTCCACGCAAGGTTTCA	60.107	20	AAGGCCTACTCGTGCTGAAG	59.752	20	278	760	1037	CAGTCCACGCAAGGTTTCAG	59.412	20	CCTAAGGCCTACTCGTGCTG	59.897	20	280	761	1040	GCAAGGTTTCAGCCCCTAGG	60.681	20	CCTAAGGCCTACTCGTGCTG	59.897	20	272	769	1040
Cluster-12086.23330	1	p3	(TAA)10	30	196	225	ACAAAATCTGGTCTCTATTCAAAACCA	59.494	27	GCCGATTGGAGAAAGAAGGC	59.265	20	253	50	302	ACAAAATCTGGTCTCTATTCAAAACCA	59.494	27	TGTCTGTTTGCTAGAGCCGA	59.034	20	268	50	317	ACAAAATCTGGTCTCTATTCAAAACCA	59.494	27	GGAAGAAGGTGGGGAAGAAGG	59.995	21	227	50	276
Cluster-12086.15863	1	p3	(GAA)5	15	3169	3183	CTGGATCTACTCCCAATGCGT	59.586	21	GGCGAAGGGAAGAAGAAGGA	59.386	20	265	2986	3250	CTGGATCTACTCCCAATGCGT	59.586	21	AGGCGAAGGGAAGAAGAAGG	59.384	20	266	2986	3251	TGGATCTACTCCCAATGCGT	58.504	20	GGCGAAGGGAAGAAGAAGGA	59.386	20	264	2987	3250
Cluster-12086.41656	1	p3	(AAG)7	21	1073	1093	TTAAGAGTCCAAGGCTGCGG	60.036	20	TCTCAACACCCACCTGCTTC	59.891	20	206	930	1135	TTAAGAGTCCAAGGCTGCGG	60.036	20	CTCAACACCCACCTGCTTCA	60.179	20	205	930	1134	CCTGGAGGCGAAAACCATGA	60.322	20	TCTCAACACCCACCTGCTTC	59.891	20	148	988	1135
Cluster-12086.23336	1	p2	(TA)7	14	242	255	TGCATTGGGGTGTGAGTATCC	60.065	21	CTGTTCAGCTCCTCTGGTGG	60.037	20	275	93	367	AGAATGCATTGGGGTGTGAGT	59.924	21	CTGTTCAGCTCCTCTGGTGG	60.037	20	279	89	367	GCATTGGGGTGTGAGTATCCT	59.787	21	CTGTTCAGCTCCTCTGGTGG	60.037	20	274	94	367
Cluster-12086.41650	1	p2	(CT)6	12	1811	1822	CTGAGCTCCCTCTCTCACCT	60.033	20	TCGCCTTTGTCTCTAACCCC	59.388	20	146	1755	1900	TGAGCTCCCTCTCTCACCTC	60.034	20	TCGCCTTTGTCTCTAACCCC	59.388	20	145	1756	1900	CTGAGCTCCCTCTCTCACCT	60.033	20	CGCCTTTGTCTCTAACCCCT	59.386	20	145	1755	1899
Cluster-12973.0	1	p1	(T)10	10	539	548	ACTCGAAAGGATCAAGGCGA	59.104	20	TAAGGCTCGGGGAGGAGATC	60.179	20	256	338	593	ACTCGAAAGGATCAAGGCGA	59.104	20	TTAAGGCTCGGGGAGGAGAT	59.735	20	257	338	594	ACTCGAAAGGATCAAGGCGA	59.104	20	CTTAAGGCTCGGGGAGGAGA	60.397	20	258	338	595
Cluster-5872.1	1	p1	(A)10	10	33	42	ACGAAGTCTTGAAACCGGAA	57.392	20	TGGCTTGTGGAAGAACCTGT	59.449	20	267	6	272	ACGAAGTCTTGAAACCGGAAAG	59.13	22	TGGCTTGTGGAAGAACCTGT	59.449	20	267	6	272	ACGAAGTCTTGAAACCGGAAA	58.091	21	TGGCTTGTGGAAGAACCTGT	59.449	20	267	6	272
Cluster-5872.0	1	p1	(A)10	10	33	42	ACGAAGTCTTGAAACCGGAA	57.392	20	TGGCTTGTGGAAGATCGTGT	59.604	20	267	6	272	ACGAAGTCTTGAAACCGGAAAG	59.13	22	TGGCTTGTGGAAGATCGTGT	59.604	20	267	6	272	ACGAAGTCTTGAAACCGGAAA	58.091	21	TGGCTTGTGGAAGATCGTGT	59.604	20	267	6	272
Cluster-12086.35131	1	p2	(AT)6	12	782	793	AGCAGATATTACACACGTTGGT	57.798	22	TCCTCCTGCACCAAGTCCTA	59.884	20	227	750	976	AGCAGATATTACACACGTTGGT	57.798	22	CCTCCTGCACCAAGTCCTAC	59.749	20	226	750	975	AGCAGATATTACACACGTTGGT	57.798	22	CTTCCTCCTGCACCAAGTCC	60.322	20	229	750	978
Cluster-12086.35131	2	p2	(AT)12	24	2444	2467	TGGGTAATCCTCAACGCGAA	59.391	20	CCATTCTCAATCATCCACCTTGG	59.365	23	124	2403	2526	TTGGGTAATCCTCAACGCGA	59.391	20	CCATTCTCAATCATCCACCTTGG	59.365	23	125	2402	2526	TGGGTAATCCTCAACGCGAA	59.391	20	AGTCCATTCTCAATCATCCACCT	59.215	23	127	2403	2529
Cluster-12086.35133	1	p1	(A)10	10	1565	1574	TCGTCCCTAGCTGGTTTTGC	60.321	20	CCTGAAAAGTCGGTTGCATGT	59.391	21	247	1366	1612	TCGTCCCTAGCTGGTTTTGC	60.321	20	ACCTGAAAAGTCGGTTGCATG	59.391	21	248	1366	1613	CGTCCCTAGCTGGTTTTGCT	60.322	20	CCTGAAAAGTCGGTTGCATGT	59.391	21	246	1367	1612
Cluster-745.0	1	p2	(AG)7	14	170	183	ACCTTTGTGATAACATTTTCCAATGC	59.35	26	TGGCACCGCTGAATAAGTGA	59.677	20	159	87	245	CCTTTGTGATAACATTTTCCAATGCT	59.125	26	TGGCACCGCTGAATAAGTGA	59.677	20	158	88	245	TCCAAAAATACAGGAAACAAACACA	58.064	25	TGGCACCGCTGAATAAGTGA	59.677	20	209	37	245
Cluster-12086.3285	1	p3	(TTG)5	15	637	651	CATTCCTTGTCGCTCGGTCT	60.109	20	GGGTGTCACCACTAGCAACA	59.892	20	241	503	743	CTCATTCCTTGTCGCTCGGT	60.109	20	GGGTGTCACCACTAGCAACA	59.892	20	243	501	743	ACTCATTCCTTGTCGCTCGG	60.109	20	GGGTGTCACCACTAGCAACA	59.892	20	244	500	743
Cluster-12086.3284	1	p3	(TGC)5	15	882	896	ATATGGCAACCGGAACAGCT	59.744	20	TGACATGGAGAACGGCAACA	59.892	20	216	847	1062	ATATGGCAACCGGAACAGCT	59.744	20	AGCGATGAAACCGATGCTCA	60.108	20	194	847	1040	ATATGGCAACCGGAACAGCT	59.744	20	ACTGAAGCATTGTCCCTGCA	59.889	20	120	847	966
Cluster-12086.3289	1	p1	(T)11	11	695	705	AGGCATTTGTACTTTTATTCGCCA	59.539	24	TGCCATGGGAAAAGCAACAC	59.608	20	276	663	938	AGGCATTTGTACTTTTATTCGCCA	59.539	24	GCCATGGGAAAAGCAACACG	60.667	20	275	663	937	GGCATTTGTACTTTTATTCGCCA	58.261	23	TGCCATGGGAAAAGCAACAC	59.608	20	275	664	938
Cluster-12086.31624	1	p1	(T)10	10	166	175	ATAGGACAGGATGAGGGGGC	60.475	20	GCGCCTTTCAACGTTACTCC	59.835	20	232	69	300	CCACTCTCAACGTTACCCCA	59.317	20	GCGCCTTTCAACGTTACTCC	59.835	20	189	112	300	TCCACTCTCAACGTTACCCC	59.029	20	GCGCCTTTCAACGTTACTCC	59.835	20	190	111	300
Cluster-12086.25806	1	p1	(A)10	10	1243	1252	CTGCTCAATACGTGGTGCTT	58.557	20	GCTGACGTGATACCAGAATCA	57.835	21	280	1143	1422	TGCTCAATACGTGGTGCTTT	58.109	20	AGCTGACGTGATACCAGAATCA	59.239	22	280	1144	1423	GCTGCTCAATACGTGGTGCT	61.021	20	TCTCAGGAGTCAACTTGTTCAGT	59.293	23	232	1142	1373
Cluster-12086.25806	2	p2	(TG)6	12	1862	1873	GCAGATGATTGCCCCTGAAC	59.257	20	CAGGACCCAAAAGCTCCTGT	59.889	20	273	1642	1914	GCACCACATTGTACAGGTGG	59.119	20	ACGCCGTGATTTTGGACTCT	59.965	20	242	1771	2012	GCACCACATTGTACAGGTGG	59.119	20	CAGGACCCAAAAGCTCCTGT	59.889	20	144	1771	1914
Cluster-12086.32356	1	p3	(ATA)5	15	974	988	CGGACGAGCATCCTCATCTC	60.04	20	TGATCCCAGGACCCACAGTC	60.91	20	272	791	1062	CGGACGAGCATCCTCATCTC	60.04	20	CTGATCCCAGGACCCACAGT	60.912	20	273	791	1063	CGGACGAGCATCCTCATCTC	60.04	20	TGATCCCAGGACCCACAGT	59.839	19	272	791	1062
Cluster-12086.32356	2	p5	(TGTCC)5	25	2593	2617	AAAGGGGCTGTTGGAGATGG	59.96	20	GCATGGGGTGATTTTAAGATGCA	59.867	23	204	2495	2698	AGCAGATGAAACGGTGTGGT	59.891	20	GCATGGGGTGATTTTAAGATGCA	59.867	23	255	2444	2698	AGGGGCTGTTGGAGATGGTA	60.253	20	GCATGGGGTGATTTTAAGATGCA	59.867	23	202	2497	2698
Cluster-12086.2621	1	p3	(CAC)5	15	65	79	ACAGGGGGAAAACAGAGTCC	59.228	20	AGCAAAAGCTGGAGTCTGCA	60.179	20	197	39	235	ACAGGGGGAAAACAGAGTCC	59.228	20	CCGATGTGGGATTCAGACCA	59.459	20	258	39	296	AACAGGGGGAAAACAGAGTCC	59.855	21	AGCAAAAGCTGGAGTCTGCA	60.179	20	198	38	235
Cluster-12086.5935	1	p3	(ACA)5	15	626	640	GTCAGTGGTGGAGATGGTGG	60.036	20	GGTGAAGGGAGGATTTGGGG	60.033	20	239	525	763	GTTAGGGTCAGGTGGTGGTG	59.964	20	GGTGAAGGGAGGATTTGGGG	60.033	20	267	497	763	GTCAGTGGTGGAGATGGTGG	60.036	20	ATCCCAGGAACAGCAGAAGC	60.035	20	158	525	682
Cluster-12086.1388	1	c	(T)10g(T)10	21	1513	1533	TAGAAGCCATGCAAAGCCCA	59.961	20	GCAGGAGCAGGAACAAAATCA	59.111	21	273	1304	1576	TAGAAGCCATGCAAAGCCCA	59.961	20	GCAGGAGCAGGAACAAAATCAA	59.703	22	273	1304	1576	GAAGCCATGCAAAGCCCATG	60.461	20	GCAGGAGCAGGAACAAAATCA	59.111	21	271	1306	1576
Cluster-12086.11306	1	p3	(TAT)8	24	957	980	CCAGATTAGGCTGCACACCA	60.035	20	ACATGGCCCGTGTAACAAGG	60.608	20	133	882	1014	GATCCGACGGCCCAGATTAG	60.038	20	ACATGGCCCGTGTAACAAGG	60.608	20	144	871	1014	GTAGGAGACTCGAACAGGCG	59.901	20	ACATGGCCCGTGTAACAAGG	60.608	20	260	755	1014
Cluster-12086.528	1	c	(GAA)5(GAT)6	33	263	295	GCTGCATGCACTTGAAGAAAC	58.943	21	AAGTGGGTTCTGTGCCATGT	59.814	20	267	216	482	GCATGCACTTGAAGAAACCTCA	59.706	22	AAGTGGGTTCTGTGCCATGT	59.814	20	264	219	482	TGCATGCACTTGAAGAAACCTC	59.706	22	AAGTGGGTTCTGTGCCATGT	59.814	20	265	218	482
Cluster-12086.14877	1	p1	(A)10	10	855	864	TGGCAACAGAAGAGAGCAGAG	59.998	21	TTTCCCACCAGATTTGCCCC	60.544	20	258	762	1019	TGGCAACAGAAGAGAGCAGA	58.949	20	TTTCCCACCAGATTTGCCCC	60.544	20	258	762	1019	TGGCAACAGAAGAGAGCAGAG	59.998	21	CCACCAGATTTGCCCCCAAT	60.618	20	254	762	1015
Cluster-17264.0	1	p1	(T)10	10	158	167	GTGTTTTTGTTGGTGCATGAGC	59.715	22	AGGCTAGTGCAAATCACCTCA	59.37	21	230	26	255	GTGTTTTTGTTGGTGCATGAGC	59.715	22	GGAAGGCTAGTGCAAATCACC	59.254	21	233	26	258	TGTTTTTGTTGGTGCATGAGC	58.451	21	AGGCTAGTGCAAATCACCTCA	59.37	21	229	27	255
Cluster-12086.16651	1	p1	(A)12	12	1257	1268	TGCTTCCATCAATTCTCCACCA	59.959	22	AGGGTGATTTTTGGTCCCTTAA	57.521	22	264	1033	1296	TGCTTCCATCAATTCTCCACCA	59.959	22	GGGTGATTTTTGGTCCCTTAAAGT	59.409	24	263	1033	1295	TGCTTCCATCAATTCTCCACCA	59.959	22	ACTTAAAGGGTGATTTTTGGTCCC	59.409	24	270	1033	1302
Cluster-12086.16655	1	p1	(A)11	11	104	114	GGACGAAACAGCAAAACCCG	60.318	20	GTTCGCGGTTGGTGCTTTAG	60.11	20	260	2	261	GACGAAACAGCAAAACCCGA	59.341	20	GTTCGCGGTTGGTGCTTTAG	60.11	20	259	3	261	GGACGAAACAGCAAAACCCG	60.318	20	GCATTTGACGATGTGCCGAC	60.521	20	241	2	242
Cluster-12086.2047	1	p3	(TTC)6	18	57	74	TGAACCGCTAATCCAAAGCCT	59.996	21	GAGAAATTGGGAGGTGGGGG	60.033	20	211	7	217	TGAACCGCTAATCCAAAGCCT	59.996	21	GGGACTGGGAAATTGGGGTT	59.884	20	159	7	165	TGAACCGCTAATCCAAAGCCT	59.996	21	AGAAAGGAGTGGGACTGGGA	59.806	20	169	7	175
Cluster-12013.1	1	p3	(CAG)5	15	332	346	ATTCCCATCCCCATTGGTCC	59.437	20	CTGGAGGGGAAGAGAAGGGA	59.957	20	211	259	469	CATCCCCATTGGTCCAGGAA	59.369	20	CTGGAGGGGAAGAGAAGGGA	59.957	20	206	264	469	ATTCCCATCCCCATTGGTCC	59.437	20	AAATGCTATGGTTGGCGTGC	59.827	20	246	259	504
Cluster-12086.38878	1	p3	(GGT)6	18	185	202	GGGCGGTTCTGTTTGTGTTG	60.249	20	CCACCATTACCACCACCTCC	60.034	20	280	41	320	GGGCGGTTCTGTTTGTGTTG	60.249	20	CCATATCCAACACCACCCCC	60.106	20	241	41	281	TCATGTAGGTGGCACGGTTG	60.321	20	CCACCATTACCACCACCTCC	60.034	20	189	132	320
Cluster-12086.38878	2	p3	(TGG)5	15	316	330	GGGGGTGGTGTTGGATATGG	60.106	20	CCTCCTCCACCACCTCCATA	60.031	20	176	262	437	GGATATGGAGGTGCTGGTGG	59.891	20	CCTCCTCCACCACCTCCATA	60.031	20	164	274	437	GGGGGTGGTGTTGGATATGG	60.106	20	CCATATCCCGAAGCTCCACC	59.965	20	230	262	491
Cluster-12086.38878	3	p3	(GGT)6	18	449	466	TATGGAGGTGGTGGAGGAGG	60.031	20	ATTACCAACTCCGCCACCAG	60.035	20	252	418	669	TATGGAGGTGGTGGAGGAGG	60.031	20	GCAGCTCCTCCATATCCACC	59.964	20	143	418	560	TATGGAGGTGGTGGAGGAGG	60.031	20	CCACCACCTTTACCTCCACC	59.962	20	179	418	596
Cluster-7503.0	1	p1	(A)10	10	216	225	GCATCCACTTCCACTCCGAA	60.036	20	ATCAGCAATGCCTCTGACGT	59.749	20	267	129	395	ATGCATCCACTTCCACTCCG	60.108	20	ATCAGCAATGCCTCTGACGT	59.749	20	269	127	395	GCATCCACTTCCACTCCGAA	60.036	20	AGCAATGCCTCTGACGTACG	60.459	20	264	129	392
Cluster-12086.38871	1	p4	(ATAC)5	20	42	61	ACAGATGGAATGTTCTCACACCA	59.927	23	GTGCTGTTGTGGTTTGCGAT	59.969	20	234	5	238	ACAGATGGAATGTTCTCACACCA	59.927	23	AGTGTGCTGTTGTGGTTTGC	59.827	20	237	5	241	ACAGATGGAATGTTCTCACACCA	59.927	23	GCAGTGTGCTGTTGTGGTTT	59.827	20	239	5	243
Cluster-5472.0	1	p2	(TA)6	12	1040	1051	TCCGCGTGTTAGTTGCTTTT	58.699	20	ACAACTCATAGTGTGGTGGAAA	57.569	22	240	916	1155	TTCCGCGTGTTAGTTGCTTT	58.699	20	ACAACTCATAGTGTGGTGGAAA	57.569	22	241	915	1155	TTTCCGCGTGTTAGTTGCTT	58.699	20	ACAACTCATAGTGTGGTGGAAA	57.569	22	242	914	1155
Cluster-1437.0	1	p1	(A)10	10	268	277	GCTGGAGCATTGAAGGTTCA	58.462	20	TCACTTTTGCTTTCATCATCGGA	58.929	23	209	123	331	GCTGGAGCATTGAAGGTTCA	58.462	20	CTCACTTTTGCTTTCATCATCGGA	59.845	24	210	123	332	GCTGGAGCATTGAAGGTTCA	58.462	20	TGCTTTCATCATCGGATCATTGT	58.798	23	202	123	324
Cluster-12086.23345	1	c	(T)14gcttctgtgaaaaataaatctgttgagttgctaagatcataacaaaataaataaataaatagaaagtctatttgccccgtaacgagatctgcg(T)11	118	445	562	TCTGCCATGGATCTGTGCTT	59.378	20	TCAATTGGATACCTAGCAGATCCA	59.093	24	244	356	599	ATCTGCCATGGATCTGTGCT	59.155	20	TCAATTGGATACCTAGCAGATCCA	59.093	24	245	355	599	TCTGCCATGGATCTGTGCTT	59.378	20	CAATTGGATACCTAGCAGATCCA	57.767	23	243	356	598
Cluster-12086.23345	2	p1	(T)12	12	757	768	GCACCTGAGTCTGAGCAACA	60.25	20	AGGAAATGCAGCATCCACCA	59.96	20	251	714	964	GCACCTGAGTCTGAGCAACA	60.25	20	GCATACCCAATTTGTCCGGC	59.898	20	118	714	831	GCACCTGAGTCTGAGCAACA	60.25	20	ATGGGCACAAGAGCATACCC	60.107	20	130	714	843
Cluster-8847.0	1	p3	(CAG)5	15	632	646	CGCAAGTGGACAGGCTGATA	60.108	20	TGGTTGCCTTCAGTTTTCGC	59.616	20	180	582	761	GTGGACAGGCTGATATGGGG	59.891	20	TGGTTGCCTTCAGTTTTCGC	59.616	20	175	587	761	CGCAAGTGGACAGGCTGATA	60.108	20	GTGGAAGGGTTGTGACCTGA	59.528	20	261	582	842
Cluster-12086.12026	1	p1	(G)14	14	301	314	ACCACAGGACATAGCAGCAG	59.749	20	ACGAGTGGCAGGAGATTGTT	59.313	20	248	151	398	ACCACAGGACATAGCAGCAG	59.749	20	AACGAGTGGCAGGAGATTGT	59.313	20	249	151	399	ACAGGACATAGCAGCAGCAA	59.674	20	ACGAGTGGCAGGAGATTGTT	59.313	20	245	154	398
Cluster-12086.12023	1	p1	(T)15	15	1452	1466	CCGTTGCTGCATTCAACCAT	59.756	20	TTCCCAGTCCTACCACTCCA	59.51	20	276	1287	1562	CGGAGATCGCTTTTTCGGTG	59.63	20	TTCCCAGTCCTACCACTCCA	59.51	20	139	1424	1562	CCGTTGCTGCATTCAACCAT	59.756	20	TCCCAGTCCTACCACTCCAT	59.283	20	275	1287	1561
Cluster-6643.0	1	p1	(T)10	10	88	97	GGCGACACAACTAGTACCCC	60.108	20	TTTCGCCGTCATTCTCATCA	57.622	20	194	34	227	AAAGTGGAGGCGACACAACT	59.82	20	TTTCGCCGTCATTCTCATCA	57.622	20	202	26	227	GTGGAGGCGACACAACTAGT	59.683	20	TTTCGCCGTCATTCTCATCA	57.622	20	199	29	227
Cluster-6643.0	2	p1	(A)11	11	618	628	AGCTAGGGTTTCCAGCAACC	59.962	20	TCGCCTCTCTCTCCAAGTCA	59.962	20	274	454	727	GTGGCGGCCTTTGAAAAGAG	60.039	20	TCGCCTCTCTCTCCAAGTCA	59.962	20	135	593	727	TTGTGGCGGCCTTTGAAAAG	59.896	20	TCGCCTCTCTCTCCAAGTCA	59.962	20	137	591	727
Cluster-12086.4913	1	p3	(AAG)7	21	520	540	CGCAGCTCGAAGGATGTACT	59.899	20	CTACCATCCCCATTACCGGC	59.964	20	260	378	637	CGCAGCTCGAAGGATGTACT	59.899	20	GCTACCATCCCCATTACCGG	59.964	20	261	378	638	CGCAGCTCGAAGGATGTACT	59.899	20	GGCTACCATCCCCATTACCG	59.964	20	262	378	639
Cluster-12086.4913	2	p2	(TG)6	12	1019	1030	ATAACCCAAACGTCACCGCT	59.964	20	ACAACACGATGCTTGCGATG	59.833	20	217	947	1163	ATAACCCAAACGTCACCGCT	59.964	20	GATGCTTGCGATGGTGTTGG	60.179	20	210	947	1156	GCCCTTATCAGCGACACCTT	60.108	20	ACAACACGATGCTTGCGATG	59.833	20	248	916	1163
Cluster-6309.0	1	p1	(A)10	10	57	66	ACACCAAAAAGTTACATCAGATGT	57.04	24	GGGTTCAGCTCAACAGTCCA	59.891	20	188	20	207	ACACCAAAAAGTTACATCAGATGT	57.04	24	TGGGTTCAGCTCAACAGTCC	59.891	20	189	20	208	ACACCAAAAAGTTACATCAGATGT	57.04	24	TCCGAGAGATTAGCCGAGCT	60.179	20	252	20	271
Cluster-6309.0	2	p3	(CTG)5	15	329	343	AGCTCGGCTAATCTCTCGGA	60.179	20	GGCAGCAATGGAGGAAGAGT	60.035	20	219	252	470	GGGAAGTTGAAGCTCGGCTA	59.751	20	GGCAGCAATGGAGGAAGAGT	60.035	20	229	242	470	AGCTCGGCTAATCTCTCGGA	60.179	20	AAAGGGCAGCAATGGAGGAA	59.885	20	223	252	474
Cluster-12086.17017	1	p3	(CAG)8	24	667	690	ATCGCTTTCCTCTCCCTCCT	60.032	20	CTTCCGCTTCCACTGCCTTA	60.036	20	168	637	804	CCCTCTCCTCTCCTTCAGCT	60.032	20	CTTCCGCTTCCACTGCCTTA	60.036	20	202	603	804	TCCCTCTCCTCTCCTTCAGC	60.033	20	CTTCCGCTTCCACTGCCTTA	60.036	20	203	602	804
Cluster-12086.17018	1	p1	(A)10	10	108	117	GCGAACAACCAAATGTGTAGGT	59.708	22	CATGCGGGGAAGAGGTTTGA	60.322	20	277	27	303	GCGAACAACCAAATGTGTAGGT	59.708	22	GCGGGGAAGAGGTTTGACAT	60.323	20	274	27	300	GCGAACAACCAAATGTGTAGGT	59.708	22	ATGCGGGGAAGAGGTTTGAC	60.323	20	276	27	302
Cluster-12086.17018	2	p3	(GCA)7	21	464	484	AATCTGAGGTCCGCTTGCAA	59.963	20	TTGTCGCACTTCCGCAAAAG	59.971	20	226	325	550	TCTTCTCGAGCTGCACTTGG	60.038	20	TTGTCGCACTTCCGCAAAAG	59.971	20	199	352	550	AATCTGAGGTCCGCTTGCAA	59.963	20	GTCGCACTTCCGCAAAAGAG	60.111	20	224	325	548
Cluster-12086.305	1	p1	(A)10	10	51	60	TGCCGTATCTATACATATTCCAGGA	58.808	25	TCTTGCGCGAGAAATCTCCA	59.754	20	255	2	256	TGCCGTATCTATACATATTCCAGGA	58.808	25	CTCCATCGACGGGTTCCTTT	59.751	20	240	2	241	TGCCGTATCTATACATATTCCAGGA	58.808	25	ATCTCCATCGACGGGTTCCT	60.397	20	242	2	243
Cluster-12086.22436	1	p1	(T)15	15	1170	1184	AGTCCCTGCAAGGAATCAGC	60.035	20	TCACAAAATCAGAGTGATTAGTACCT	58.093	26	198	1045	1242	GCCAACGGCCGTTAAACAAT	60.039	20	TCACAAAATCAGAGTGATTAGTACCT	58.093	26	165	1078	1242	AAACAAGCCTGCCTCCAAGT	60.106	20	TCACAAAATCAGAGTGATTAGTACCT	58.093	26	215	1028	1242
Cluster-12086.22438	1	p3	(ATC)6	18	682	699	AATCTTCCCAATGGAGGCCG	60.107	20	GGGTTTCAGTTCATTTTTGTACGG	59.02	24	212	605	816	AATCTTCCCAATGGAGGCCG	60.107	20	GGGTTTCAGTTCATTTTTGTACGGA	60.221	25	212	605	816	AATCTTCCCAATGGAGGCCG	60.107	20	AGGGTTTCAGTTCATTTTTGTACGG	60.221	25	213	605	817
Cluster-12086.39832	1	p2	(AG)7	14	90	103	ATCGCAATTCGCACCCACTA	60.108	20	CGTGAGTGCTGGTGAGTGAA	60.249	20	149	54	202	TTCCACATCGCAATTCGCAC	59.832	20	CGTGAGTGCTGGTGAGTGAA	60.249	20	155	48	202	TCGCAATTCGCACCCACTAA	60.321	20	CGTGAGTGCTGGTGAGTGAA	60.249	20	148	55	202
Cluster-12086.14099	1	p1	(T)10	10	201	210	CAAACAACGCCTTGTCACGT	59.902	20	TCCCTCGTCAACTCCTCTCC	60.324	20	273	44	316	GCTGTCAAACAACGCCTTGT	59.899	20	TCCCTCGTCAACTCCTCTCC	60.324	20	278	39	316	CATAGCTACTCCACCACCGC	60.249	20	GCCATGTCAGCTTTCCCAAC	59.755	20	270	98	367
Cluster-12086.14091	1	p3	(ATC)5	15	1055	1069	AGGTTGCAAGCCAAGGTCTT	60.106	20	GCACGACATCGATGTTGAGC	59.974	20	251	907	1157	TGGTCAACAGTAAGCCGCTT	59.892	20	GCACGACATCGATGTTGAGC	59.974	20	160	998	1157	TTGGTCAACAGTAAGCCGCT	59.892	20	GCACGACATCGATGTTGAGC	59.974	20	161	997	1157
Cluster-12086.14091	2	p3	(TCT)7	21	1322	1342	AGATTGGTAGAAGCGTCGCC	60.179	20	AGTGATGGGATTGAGCTGCC	60.107	20	274	1244	1517	AGATTGGTAGAAGCGTCGCC	60.179	20	GATTGAGCTGCCGTTGTTCC	59.831	20	266	1244	1509	AGATTGGTAGAAGCGTCGCC	60.179	20	GGATTGAGCTGCCGTTGTTC	59.831	20	267	1244	1510
Cluster-12086.6512	1	p2	(CG)6	12	281	292	AAGCTTCCACACTCTCGACG	60.039	20	GTGGCTGCCGGAAAAATGAG	60.109	20	160	228	387	CAACGACCACGATGAAAGCC	59.834	20	GTGGCTGCCGGAAAAATGAG	60.109	20	185	203	387	CCAACGACCACGATGAAAGC	59.834	20	GTGGCTGCCGGAAAAATGAG	60.109	20	186	202	387
Cluster-12086.6512	2	p1	(T)11	11	720	730	ATGATTCCAGCACAACCGGT	59.962	20	GCGGGGAAAGAAAGAGACGA	60.038	20	247	571	817	TGATTCCAGCACAACCGGTT	60.179	20	GCGGGGAAAGAAAGAGACGA	60.038	20	246	572	817	ATGATTCCAGCACAACCGGT	59.962	20	AAAGAGACGAGGAAGCCGAC	59.756	20	237	571	807
Cluster-12086.6518	1	p2	(AT)6	12	93	104	AGGAAGCAAATCAAAACCTTAATACT	57.577	26	TGGACGAGTTGAAGTGGCTG	60.25	20	210	32	241	AGGAAGCAAATCAAAACCTTAATACT	57.577	26	GGACGAGTTGAAGTGGCTGT	60.25	20	209	32	240	AGGAAGCAAATCAAAACCTTAATACT	57.577	26	GTGGACGAGTTGAAGTGGCT	60.25	20	211	32	242
Cluster-7583.0	1	p1	(A)10	10	74	83	TTGGGTTTAGGGTCAGGGTT	58.463	20	TCCCACAAGGATAGTCCAACA	58.373	21	268	25	292	TTTGGGTTTAGGGTCAGGGT	58.463	20	TCCCACAAGGATAGTCCAACA	58.373	21	269	24	292	TTTGGGTTTAGGGTCAGGGTT	59.139	21	TCCCACAAGGATAGTCCAACA	58.373	21	269	24	292
Cluster-12086.40021	1	p1	(A)14	14	1787	1800	CTTCCAGGGTCCAAAGCCAT	59.96	20	AGTTCCTTCGTGTTCACCGG	60.25	20	252	1660	1911	GGCATTCTATCGGACCTGCA	59.893	20	AGTTCCTTCGTGTTCACCGG	60.25	20	280	1632	1911	GCAGACTTCCAGGGTCCAAA	59.89	20	AGTTCCTTCGTGTTCACCGG	60.25	20	257	1655	1911
Cluster-12086.33599	1	p2	(TG)8	16	3908	3923	GCATGGCATGAAACTGAGGG	59.541	20	ATGCAGTTCAACCCCTTCCC	60.252	20	104	3848	3951	ATGGCATGAAACTGAGGGGT	59.294	20	ATGCAGTTCAACCCCTTCCC	60.252	20	102	3850	3951	GCATGGCATGAAACTGAGGG	59.541	20	CCCATGCAGTTCAACCCCTT	60.543	20	107	3848	3954
Cluster-12086.38555	1	p1	(A)10	10	333	342	CCACCGTTCTTATCTGCCCA	59.748	20	CCACACAAAGAACTGCAAGCA	59.865	21	237	245	481	TCGCCACCGTTCTTATCTGC	60.46	20	CCACACAAAGAACTGCAAGCA	59.865	21	240	242	481	CCACCGTTCTTATCTGCCCA	59.748	20	CCCACACAAAGAACTGCAAGC	60.537	21	238	245	482
Cluster-12086.26433	1	p2	(TA)6	12	55	66	TGACTCTCCTATGACACATCTGT	58.396	23	TGATAAGTCGGCTGAACTAAGCT	59.552	23	196	2	197	TGACTCTCCTATGACACATCTGT	58.396	23	TGATAAGTCGGCTGAACTAAGC	58.218	22	196	2	197	TGACTCTCCTATGACACATCTGT	58.396	23	CTGATAAGTCGGCTGAACTAAGC	59.201	23	197	2	198
Cluster-12086.15322	1	p1	(A)12	12	1005	1016	AGTTGGATCTCGCCATCAATGT	60.093	22	AGGTTCCAAATCCGAATCAGTGA	59.991	23	243	918	1160	AGAAAGTTGGATCTCGCCATCA	59.763	22	AGGTTCCAAATCCGAATCAGTGA	59.991	23	247	914	1160	GTTGGATCTCGCCATCAATGT	58.708	21	AGGTTCCAAATCCGAATCAGTGA	59.991	23	242	919	1160
Cluster-17031.0	1	p1	(T)10	10	53	62	ACACCCTATCTCACCTCCCT	58.98	20	TCGGATTCTCCAGCCAAACC	60.035	20	206	13	218	ACACCCTATCTCACCTCCCTC	60.063	21	TCGGATTCTCCAGCCAAACC	60.035	20	206	13	218	ACACCCTATCTCACCTCCCT	58.98	20	ACAGAGCGGATTCGGATGTC	59.897	20	233	13	245
Cluster-12086.19671	1	p2	(CA)6	12	830	841	CCAGATCGGCTAGCCATTGA	59.606	20	GCTTCGTCTCCAAGAAACACG	59.807	21	186	800	985	CCAGATCGGCTAGCCATTGA	59.606	20	ACACGACAACACCTACCTAGC	59.728	21	170	800	969	CCAGATCGGCTAGCCATTGA	59.606	20	TCGTCTCCAAGAAACACGACA	59.594	21	183	800	982
Cluster-12086.18897	1	p3	(GGT)6	18	454	471	ACGGGTCTTTGGAGAGCTTT	59.234	20	CGTGTAGCAATAGCCGCAAC	59.974	20	214	418	631	AACGGGTCTTTGGAGAGCTT	59.234	20	CGTGTAGCAATAGCCGCAAC	59.974	20	215	417	631	AAACGGGTCTTTGGAGAGCT	59.234	20	CGTGTAGCAATAGCCGCAAC	59.974	20	216	416	631
Cluster-12086.31480	1	p3	(TTG)7	21	154	174	CCATCCAATAGACCCCTTCCC	59.575	21	GCCGAAACAGCCACAATTGA	59.686	20	276	103	378	CCATCCAATAGACCCCTTCCC	59.575	21	AGCCGAAACAGCCACAATTG	59.685	20	277	103	379	CCATCCAATAGACCCCTTCCC	59.575	21	CAGCCGAAACAGCCACAATT	59.685	20	278	103	380
Cluster-12086.18898	1	p1	(T)12	12	264	275	GCTACCGATTTCGACCCCAT	59.894	20	GAGAGAAAACGAGACGGGCT	59.756	20	152	241	392	GCTACCGATTTCGACCCCAT	59.894	20	AGAGAGAAAACGAGACGGGC	59.756	20	153	241	393	ATGCTACCGATTTCGACCCC	59.894	20	GAGAGAAAACGAGACGGGCT	59.756	20	154	239	392
Cluster-12086.18898	2	p1	(T)13	13	683	695	AGTGGCTGTTGGTGTTCCTC	60.179	20	TCTCTCAGGCTCAGCAGAGT	59.961	20	219	602	820	AAGTGGCTGTTGGTGTTCCT	59.741	20	TCTCTCAGGCTCAGCAGAGT	59.961	20	220	601	820	AGTGGCTGTTGGTGTTCCTC	60.179	20	GCTTCTCTCTCAGGCTCAGC	60.179	20	224	602	825
Cluster-12086.25161	1	p1	(A)12	12	122	133	GCCTGAGGAAGAGGTGTTCG	60.39	20	AAGCTGATGTGGACACCGAG	60.037	20	270	57	326	GGTGTTCGATCCCACACCTC	60.391	20	AAGCTGATGTGGACACCGAG	60.037	20	258	69	326	GAGGTGTTCGATCCCACACC	60.391	20	AAGCTGATGTGGACACCGAG	60.037	20	260	67	326
Cluster-12086.25168	1	p1	(T)10	10	1801	1810	CTGTGGTGGTGGCTTTTTCG	59.969	20	GTGACTGCTCACAATGCTCA	58.484	20	218	1702	1919	CAGGGTTTGTCTCTGGTCCC	59.963	20	GTGACTGCTCACAATGCTCA	58.484	20	158	1762	1919	GGCGGTGCATGGTGTTTATC	59.899	20	GTGACTGCTCACAATGCTCA	58.484	20	253	1667	1919
Cluster-12086.26096	1	p3	(CAC)6	18	2653	2670	GTTGAGGAGTCCCAAGGTGG	59.963	20	TCTCCGGCCAACTCAGAAAC	59.965	20	228	2629	2856	GTTGAGGAGTCCCAAGGTGG	59.963	20	GCGTAATCCAGCTTGCATCG	60.042	20	175	2629	2803	CGTCCATCTCTCCGTTGAGG	59.899	20	TCTCCGGCCAACTCAGAAAC	59.965	20	241	2616	2856
Cluster-8038.0	1	p1	(T)11	11	91	101	TGCTTCCTTCGTTTTCCTCCA	59.858	21	GGCGACCCTTTTGTCTCTCA	59.965	20	188	15	202	TGCTTCCTTCGTTTTCCTCCA	59.858	21	TGGCGACCCTTTTGTCTCTC	59.965	20	189	15	203	TGCTTCCTTCGTTTTCCTCCA	59.858	21	AAACCCTTCGAATCGAGCGT	60.038	20	161	15	175
Cluster-12086.39486	1	p3	(CTT)5	15	292	306	CCCTCCCACCTCCACAAATC	60.034	20	CCTCTTTGGCTCTGGTTGCT	60.251	20	280	91	370	ACCCAAAGCTCTATGGCTGG	59.743	20	GAACAAGGCAAGGCAAGCTC	60.039	20	279	149	427	AGCTCTATGGCTGGAGTCCT	59.736	20	GAACAAGGCAAGGCAAGCTC	60.039	20	273	155	427
Cluster-12086.28380	1	p1	(A)13	13	830	842	AGGTACCGACTCGTGACTCA	59.964	20	AGGAAAGGATTTTGTTTTCTCGCA	59.659	24	122	764	885	GGTACCGACTCGTGACTCAC	59.832	20	AGGAAAGGATTTTGTTTTCTCGCA	59.659	24	121	765	885	GTGACTCACTCGAATCGCCT	59.829	20	AGGAAAGGATTTTGTTTTCTCGCA	59.659	24	110	776	885
Cluster-12086.38680	1	p2	(CA)6	12	76	87	TGCCATAGCTCGGGATCTCT	60.179	20	AGCGTATTCGAAACCGAGCT	59.827	20	277	12	288	TGCCATAGCTCGGGATCTCT	60.179	20	GCAGAGAAGTCCTGTACGGG	59.826	20	161	12	172	CTGCCATAGCTCGGGATCTC	59.754	20	AGCGTATTCGAAACCGAGCT	59.827	20	278	11	288
Cluster-12086.15055	1	p1	(A)10	10	50	59	ACCTTAAGGCCATTTCCTCTCT	58.806	22	CTCCTTGTTGATGAGGGCGT	60.036	20	241	4	244	ACCTTAAGGCCATTTCCTCTCT	58.806	22	GATGAGGGCGTTGTGTACCA	60.037	20	232	4	235	ACCTTAAGGCCATTTCCTCTCT	58.806	22	TGATGAGGGCGTTGTGTACC	60.037	20	233	4	236
Cluster-12086.15055	2	p3	(AGC)5	15	585	599	TTGAGGCAGGTTCGTCATCC	60.036	20	ACTTTGTGCCAGAGCTACCC	59.963	20	174	536	709	TTGAGGCAGGTTCGTCATCC	60.036	20	CTCCACGTGATGCAACCTCT	60.037	20	270	536	805	AAGGAGGACGTGGGAGCTAT	60.032	20	TGCTCGAGGAAGGTATTGGC	59.822	20	246	413	658
Cluster-12086.39151	1	p1	(T)12	12	213	224	CCTTTTTCTGCGCCACCTTG	60.319	20	AACAACTCACCTCGTCGGTC	59.968	20	245	18	262	CCTTTTTCTGCGCCACCTTG	60.319	20	GTCGGTCGATTTACCAGCCA	60.109	20	232	18	249	GCCATGGAGGTGGAGCATAT	59.597	20	AACAACTCACCTCGTCGGTC	59.968	20	213	50	262
Cluster-12086.39151	2	p1	(T)10	10	698	707	GGGTTGGGGTTGGGAATGAT	59.957	20	TCAGCTTCATGGTGATGGAAGT	59.693	22	265	593	857	TTTTGGTTGGGGTTGGGGTT	60.253	20	TCAGCTTCATGGTGATGGAAGT	59.693	22	274	584	857	TTTTTGGTTGGGGTTGGGGT	60.253	20	TCAGCTTCATGGTGATGGAAGT	59.693	22	275	583	857
Cluster-12086.39150	1	p1	(T)10	10	1927	1936	GCAGAAGGCGTTTGTCATTT	57.578	20	AGAAGGGCTAGTGTGGAAGGA	60.203	21	274	1831	2104	GCAGAAGGCGTTTGTCATTT	57.578	20	GAAGGGCTAGTGTGGAAGGA	58.723	20	273	1831	2103	GCAGAAGGCGTTTGTCATTT	57.578	20	AGAAGGGCTAGTGTGGAAGG	58.72	20	274	1831	2104
Cluster-12086.39150	2	p1	(A)10	10	2051	2060	GCAGAAGGCGTTTGTCATTT	57.578	20	AGAAGGGCTAGTGTGGAAGGA	60.203	21	274	1831	2104	GCAGAAGGCGTTTGTCATTT	57.578	20	GAAGGGCTAGTGTGGAAGGA	58.723	20	273	1831	2103	GCAGAAGGCGTTTGTCATTT	57.578	20	AGAAGGGCTAGTGTGGAAGG	58.72	20	274	1831	2104
Cluster-12086.36683	1	p2	(TA)6	12	105	116	TTGCGCACACAAACACAGTC	60.179	20	TCAGGAATGCAGGCTCTTTGT	59.926	21	276	33	308	TTTGCGCACACAAACACAGT	59.758	20	TCAGGAATGCAGGCTCTTTGT	59.926	21	277	32	308	TTGCGCACACAAACACAGTC	60.179	20	TGATCAGGAATGCAGGCTCT	58.789	20	279	33	311
Cluster-12086.26098	1	p1	(T)10	10	34	43	GTTTGGATGATCTGGGTTTCTTAGA	58.82	25	AGGAGGAAGCACGAAAGAACA	59.584	21	274	0	273	TGGATGATCTGGGTTTCTTAGAAA	57.613	24	AGGAGGAAGCACGAAAGAACA	59.584	21	271	3	273	TTGGATGATCTGGGTTTCTTAGAA	57.613	24	AGGAGGAAGCACGAAAGAACA	59.584	21	272	2	273
Cluster-12086.26098	2	p1	(T)10	10	295	304	TGTTCTTTCGTGCTTCCTCCT	59.584	21	CCAAGCACAGGGACACCATA	59.672	20	123	253	375	TGTTCTTTCGTGCTTCCTCCT	59.584	21	ACGACACAAATCGAGACGGG	60.388	20	155	253	407	TGTCTCGTCTTCATGGGGAA	58.36	20	CCAAGCACAGGGACACCATA	59.672	20	221	155	375
Cluster-12086.7802	1	p3	(ATG)6	18	104	121	ACGTAGGAGATATGGACAGGGT	59.823	22	AGGAGGCCATGTTTTAGGCC	60.033	20	277	71	347	ACGTAGGAGATATGGACAGGGT	59.823	22	GGCCATGTTTTAGGCCCCTT	60.618	20	273	71	343	GGAGATATGGACAGGGTTGTGA	59.228	22	AGGAGGCCATGTTTTAGGCC	60.033	20	272	76	347
Cluster-12086.7802	2	p3	(TAA)6	18	4350	4367	GGTGGCCGAGTTCTTGAGAT	59.749	20	CCAACAAGCCGCCATTTTCA	59.967	20	241	4316	4556	GGTGGCCGAGTTCTTGAGAT	59.749	20	TGTTTTTGCAGTTCACCCGC	60.179	20	109	4316	4424	GGTGGCCGAGTTCTTGAGAT	59.749	20	GAGGCACACTTCGTCCTGAT	59.752	20	140	4316	4455
Cluster-12086.16288	1	p1	(T)10	10	74	83	TGGGTGTCTGTTTGTTTCTTTGG	59.805	23	ACCACACTTCCCGCATCAAA	60.179	20	165	3	167	TGGGTGTCTGTTTGTTTCTTTGG	59.805	23	CCTCATCGCCTCCGTTCATT	60.179	20	243	3	245	TGGGTGTCTGTTTGTTTCTTTGG	59.805	23	AGCTGTCATCACCTCATCGC	60.179	20	254	3	256
Cluster-12086.20481	1	p1	(T)10	10	751	760	TGCATGCGCGATTTGCTTAT	59.619	20	ATCTGTTCTTCCAGGGCACG	60.036	20	190	633	822	TGCATGCGCGATTTGCTTAT	59.619	20	CGACATTCCCCAGGTGGTAC	60.108	20	213	633	845	TGCATGCGCGATTTGCTTAT	59.619	20	GGGCACGACAAAAACCGATC	60.11	20	177	633	809
Cluster-12086.43514	1	p1	(T)11	11	823	833	TGGCCCTTCCTGCTTCAAAT	59.885	20	CGCCAATCATCTAATTTCCCCG	59.774	22	162	730	891	AACAACTCAACGTGGCCCTT	60.395	20	CGCCAATCATCTAATTTCCCCG	59.774	22	174	718	891	AAACAACTCAACGTGGCCCT	60.395	20	CGCCAATCATCTAATTTCCCCG	59.774	22	175	717	891
Cluster-5710.0	1	p3	(TTG)5	15	95	109	CCGCTACCATCATCTGCTGT	59.894	20	AAACTCCCACATCGTCCCAC	59.964	20	240	9	248	TGCTACCATCTCCGACGTTG	59.827	20	AAACTCCCACATCGTCCCAC	59.964	20	177	72	248	TGCTACCATCTCCGACGTTG	59.827	20	CCGTGAAACGCAAGCAATGA	60.041	20	269	72	340
Cluster-12086.37222	1	p1	(T)10	10	426	435	ATTGCCTAGAGACCGGTGTG	59.463	20	TGCGGAGAAAGTCAAGCAGT	59.893	20	215	256	470	GAGACCGGTGTGTGAAGTCT	59.325	20	TGCGGAGAAAGTCAAGCAGT	59.893	20	207	264	470	AGAGACCGGTGTGTGAAGTC	59.325	20	TGCGGAGAAAGTCAAGCAGT	59.893	20	208	263	470
Cluster-10479.0	1	p1	(A)12	12	91	102	AGTCGATTTTTCATTGCTTTTTGGT	58.951	25	TGGTCGGGAAACAAGAGTGT	59.165	20	254	55	308	AGTCGATTTTTCATTGCTTTTTGGT	58.951	25	GGACATGCACGCTGGAAAGA	60.955	20	104	55	158	GTCGATTTTTCATTGCTTTTTGGT	57.714	24	TGGTCGGGAAACAAGAGTGT	59.165	20	253	56	308
Cluster-8332.1	1	p2	(TA)7	14	2526	2539	TCTCTTCGTTTGTTGCCAATTGA	59.37	23	TCACAAAATGACCCACCCAA	57.539	20	220	2476	2695	CTCTTCGTTTGTTGCCAATTGA	58.036	22	TCACAAAATGACCCACCCAA	57.539	20	219	2477	2695	TCTCTTCGTTTGTTGCCAATTG	58.036	22	TCACAAAATGACCCACCCAA	57.539	20	220	2476	2695
Cluster-12086.42644	1	p1	(T)10	10	194	203	TCAAACGCTATAGGTGAACGA	57.146	21	TTATCACCGCACCTCCACTC	59.465	20	238	17	254	TCAAACGCTATAGGTGAACGA	57.146	21	CACCTCCACTCATTCGTCCA	59.392	20	229	17	245	TCAAACGCTATAGGTGAACGA	57.146	21	TATCACCGCACCTCCACTCA	60.614	20	237	17	253
Cluster-846.0	1	c	(T)12gatatttttaccgatttactctc(T)13	48	250	297	GGTCTGCTGTTCGTCGATGA	60.109	20	CCACAATCCAAATTCAACTTTCGG	59.314	24	258	71	328	TGGTCTGCTGTTCGTCGATG	60.389	20	CCACAATCCAAATTCAACTTTCGG	59.314	24	259	70	328	GTGGTCTGCTGTTCGTCGAT	60.389	20	CCACAATCCAAATTCAACTTTCGG	59.314	24	260	69	328
Cluster-12086.30940	1	p3	(ATT)5	15	90	104	CCAGCGGTTTCCTCTCTCTT	59.389	20	ATTCGCCGCTTAAATCACGC	59.972	20	243	9	251	CCAGCGGTTTCCTCTCTCTT	59.389	20	TAAATCACGCCGTTCACCGA	60.038	20	233	9	241	CCAGCGGTTTCCTCTCTCTT	59.389	20	CCGCTTAAATCACGCCGTTC	60.248	20	238	9	246
Cluster-12086.40730	2	p1	(T)10	10	2623	2632	GCACCGGGGAAAGAGTTGTA	59.964	20	ACTGTAACACTGTGACTGGTTCA	59.803	23	260	2472	2731	TAGAAGCAGTGATGCACCGG	60.108	20	ACTGTAACACTGTGACTGGTTCA	59.803	23	273	2459	2731	GATGCACCGGGGAAAGAGTT	60.323	20	ACTGTAACACTGTGACTGGTTCA	59.803	23	263	2469	2731
Cluster-12872.0	1	p1	(A)10	10	186	195	CCACCGCAAACCCAAAATCA	59.609	20	CGTTCGGGTCAGACGAGAAT	59.829	20	206	101	306	ACCGCAAACCCAAAATCACC	59.609	20	CGTTCGGGTCAGACGAGAAT	59.829	20	204	103	306	ACACCCAAAAGACCGCCATA	59.597	20	CGTTCGGGTCAGACGAGAAT	59.829	20	241	66	306
Cluster-12086.6689	1	p3	(AGA)5	15	178	192	GCCAACTTCTCCCTTTCCGA	59.964	20	CACCGCTACTTTTCACCGGA	60.32	20	258	28	285	AGCCAACTTCTCCCTTTCCG	59.963	20	CACCGCTACTTTTCACCGGA	60.32	20	259	27	285	GATTTTGACCCGTCGCCAAC	60.11	20	CACCGCTACTTTTCACCGGA	60.32	20	234	52	285
Cluster-12086.403	1	p2	(TA)9	18	732	749	ATCCTCTGAATGCAATATTGTCG	57.063	23	ATTATCCTGTACACGGGCGG	59.608	20	262	706	967	AATCCTCTGAATGCAATATTGTCG	57.69	24	ATTATCCTGTACACGGGCGG	59.608	20	263	705	967	ATCCTCTGAATGCAATATTGTCG	57.063	23	GGGCGGTGGAAACTTTCAGT	60.822	20	248	706	953
Cluster-12086.29421	1	p1	(T)11	11	248	258	TAAGCCTTTTCTGTCCGCGT	59.966	20	AGGACAAGTCGGGTAAGGGT	60.179	20	170	159	328	TAAGCCTTTTCTGTCCGCGT	59.966	20	TGGTGCGTTTTCCTCCTCAA	59.818	20	213	159	371	TAAGCCTTTTCTGTCCGCGT	59.966	20	GCAATGGTGCGTTTTCCTCC	60.389	20	217	159	375
Cluster-12086.11611	1	c	(A)13c(A)10	24	1108	1131	TCAAAACCCACAAATCAAGAACA	57.332	23	TCTGATGGCCCTCATGAACC	59.452	20	203	1053	1255	TCAAAACCCACAAATCAAGAACA	57.332	23	CTGATGGCCCTCATGAACCT	59.45	20	202	1053	1254	AGGAAGTTCATTCTATCGAAGCT	57.394	23	TGCGGACTTTGTTGTTCACC	59.264	20	251	970	1220
Cluster-1097.0	1	p1	(A)10	10	222	231	GCGTCGGATCCTTTATGGGT	59.894	20	ACAGTTAAGCCAGGTCGGTT	59.237	20	142	150	291	GCGTCGGATCCTTTATGGGT	59.894	20	AACAGTTAAGCCAGGTCGGT	59.237	20	143	150	292	GCGTCGGATCCTTTATGGGT	59.894	20	AACAGTTAAGCCAGGTCGGTT	59.858	21	143	150	292
Cluster-12086.27106	1	p1	(A)11	11	128	138	ACCATTAAAACTGAGTGGGGGT	59.551	22	TGTTGTTGATGATGGGGGCT	59.591	20	100	103	202	ACCATTAAAACTGAGTGGGGGT	59.551	22	GCCTTGCTTTGGGATTGTGT	59.319	20	236	103	338	ACCATTAAAACTGAGTGGGGGT	59.551	22	AGCCTTGCTTTGGGATTGTG	59.029	20	237	103	339
Cluster-12086.23353	1	p3	(TAT)10	30	495	524	TGCAACTGAACCATCTCGGA	59.315	20	ACTTTTGTTGTATGTCGGTGGT	58.452	22	104	450	553	TGCAACTGAACCATCTCGGA	59.315	20	TTGTTGTATGTCGGTGGTACAG	58.345	22	100	450	549	TGCAACTGAACCATCTCGGA	59.315	20	TTGTTGTATGTCGGTGGTACA	57.252	21	100	450	549
Cluster-12086.28488	1	p2	(AT)12	24	302	325	AGCCATTTCAACAAGCAGCAG	59.999	21	GGTTTCTCTGCTGATGGCCT	60.035	20	196	184	379	AGCCATTTCAACAAGCAGCAG	59.999	21	AGGTTTCTCTGCTGATGGCC	60.035	20	197	184	380	AGCAATTGCAGAGTACAGGCT	59.996	21	GGTTTCTCTGCTGATGGCCT	60.035	20	277	103	379
Cluster-12086.15255	1	p2	(TA)11	22	58	79	GATTGGTAGAAAATGGTTGCCA	57.2	22	GGAGCAGGTTTGGTTGTACC	58.755	20	280	32	311	TCCTACCAGGAAGAAAGATTGGT	58.824	23	ACCAGGCATTTGACTTCCTTCT	59.891	22	279	16	294	ACATTTGCTTTTCCTACCAGGA	57.887	22	AGCCACCACTGTATCATTGTGA	59.694	22	242	5	246
Cluster-12086.28487	1	p3	(AAC)6	18	3366	3383	AGAACAAGAGCCAATGCCGT	60.251	20	CCCAAGATCTCACGAGCTCTC	59.933	21	280	3337	3616	AGAACAAGAGCCAATGCCGT	60.251	20	CCCAAGATCTCACGAGCTCT	58.89	20	280	3337	3616	GACCGGAAGAACAAGAGCCA	59.965	20	ACATGCCACTTTGCTCAACT	58.304	20	173	3330	3502
Cluster-8969.0	1	p3	(GAG)5	15	538	552	GTGCTCAAATGCAAGCTGCT	60.039	20	GGTCTCCCTTCCTTTTCCGG	60.035	20	251	393	643	GTGCTCAAATGCAAGCTGCT	60.039	20	GCTGACATGGTCTCCCTTCC	60.107	20	259	393	651	GTGCTCAAATGCAAGCTGCT	60.039	20	GGTGTATAAACGCGGTCCCT	59.824	20	233	393	625
Cluster-5579.0	1	p4	(GATG)5	20	294	313	TGCATTGGTTTGAGGAGCATG	59.453	21	CACATAATAGCATCATATTCAGCCCA	59.4	26	218	143	360	GCATTGGTTTGAGGAGCATGT	59.453	21	CACATAATAGCATCATATTCAGCCCA	59.4	26	217	144	360	TGCATTGGTTTGAGGAGCATG	59.453	21	ACATAATAGCATCATATTCAGCCCA	58.276	25	217	143	359
Cluster-12086.12554	1	p1	(A)11	11	2846	2856	TCCGCAATCGAACTCCACAT	59.751	20	TCCGCCCGATTGATCTTTCC	60.179	20	242	2777	3018	ATCCGCAATCGAACTCCACA	59.751	20	TCCGCCCGATTGATCTTTCC	60.179	20	243	2776	3018	TCCGCAATCGAACTCCACAT	59.751	20	CGTTTGAAATCCGCCCGATT	59.55	20	251	2777	3027
Cluster-12086.12551	1	p3	(GAA)7	21	666	686	GCGAGGAAGCTAGGTTGGTT	60.036	20	GCAGAAGCAGCAACCTTGTC	60.04	20	235	543	777	TGGCGTGGCTCAGAAAGATT	59.963	20	GCAGAAGCAGCAACCTTGTC	60.04	20	186	592	777	TTGGCGTGGCTCAGAAAGAT	59.963	20	GCAGAAGCAGCAACCTTGTC	60.04	20	187	591	777
Cluster-12086.12558	1	p1	(T)10	10	501	510	TAGAATTCAGGCGCGAACGT	60.109	20	TTCTGCCTCGTCACCTCAAC	59.966	20	194	407	600	TAGAATTCAGGCGCGAACGT	60.109	20	CTGCCTCGTCACCTCAACAT	60.037	20	192	407	598	TAGAATTCAGGCGCGAACGT	60.109	20	GCCTCGTCACCTCAACATCA	60.037	20	190	407	596
Cluster-12086.39367	1	p1	(T)10	10	176	185	AGGGTTTGGTGGGGAGAAGA	60.403	20	TGGGCATGGTGAAGCATAGG	60.107	20	279	120	398	AGGGTTTGGTGGGGAGAAGA	60.403	20	ATAGGCCAATTGATCGGGCC	60.251	20	264	120	383	AGGGTTTGGTGGGGAGAAGA	60.403	20	ATTGATCGGGCCTCGCATAC	60.321	20	256	120	375
Cluster-12086.10957	1	c	(GAG)5gaaagagtggggtttggtgaaggattca(GCG)5	58	538	595	TGATGGGGTGACATTGGGTG	59.961	20	CTAGCCTTGGTGCTGGTTCA	59.963	20	247	453	699	TGATGGGGTGACATTGGGTG	59.961	20	AGCACCCAAAACACCATCCA	60.106	20	166	453	618	TGGGTGAGTTCATGGGTTGG	59.888	20	CTAGCCTTGGTGCTGGTTCA	59.963	20	233	467	699
Cluster-12086.10951	1	p1	(T)10	10	75	84	GGGGAATTGAACAGCTAACCC	58.9	21	ACCCTGAGATTCGACCAAGG	59.095	20	162	31	192	GGGGAATTGAACAGCTAACCCT	60.292	22	ACCCTGAGATTCGACCAAGG	59.095	20	162	31	192	AGGGGAATTGAACAGCTAACCC	60.292	22	ACCCTGAGATTCGACCAAGG	59.095	20	163	30	192
Cluster-16444.2	1	p3	(TCT)5	15	139	153	ATCTGCACCCATTTCCCCAC	60.325	20	GCCATGTGGGTGTGGTGATA	60.035	20	198	49	246	CTGCACCCATTTCCCCACTA	59.669	20	GCCATGTGGGTGTGGTGATA	60.035	20	196	51	246	AATCTGCACCCATTTCCCCA	59.587	20	GCCATGTGGGTGTGGTGATA	60.035	20	199	48	246
Cluster-12086.2293	1	p2	(AT)7	14	311	324	AGAGGGTTAGCCATCCTGGT	59.955	20	GCCATTTCAAAGCTCTCTTCCT	58.912	22	201	163	363	AGAGGGTTAGCCATCCTGGT	59.955	20	AGCCATTTCAAAGCTCTCTTCC	58.912	22	202	163	364	AGAGGGTTAGCCATCCTGGT	59.955	20	GCCATTTCAAAGCTCTCTTCCTC	59.872	23	201	163	363
Cluster-12086.2292	1	p3	(TGT)5	15	1096	1110	GTACTGCGAGAGTCCCTCAG	59.264	20	GGAAATACGAAATCCGCCGC	60.042	20	261	919	1179	GTACTGCGAGAGTCCCTCAG	59.264	20	CGGAAATACGAAATCCGCCG	59.769	20	262	919	1180	GTACTGCGAGAGTCCCTCAG	59.264	20	CGGCGGAAATACGAAATCCG	59.769	20	265	919	1183
Cluster-12086.2299	1	p2	(TC)7	14	376	389	TAGGGTTTAGGCGGAGGTGA	59.958	20	TCCAATTCCCAAGAGTCGCC	60.035	20	202	303	504	TAGGGTTTAGGCGGAGGTGA	59.958	20	GAGCCACTCCTTCAAGGGTC	60.036	20	237	303	539	TAGGGTTTAGGCGGAGGTGA	59.958	20	CCCAAGAGTCGCCATCACTT	60.036	20	195	303	497
Cluster-6682.0	1	p2	(TG)10	20	148	167	TGTCAGGCACCAACACTACC	59.892	20	CTTTGCCCTGGAATTGTTGCA	59.93	21	218	75	292	GGCACCAACACTACCCAGAA	59.89	20	CTTTGCCCTGGAATTGTTGCA	59.93	21	213	80	292	TGTCAGGCACCAACACTACC	59.892	20	TTTGCCCTGGAATTGTTGCA	58.874	20	217	75	291
Cluster-12086.29859	1	p1	(C)15	15	270	284	CCGCAGACAGCCTTGGATAT	59.893	20	GTTGAAGGCCACACTCTCCA	59.891	20	238	126	363	CCGCAGACAGCCTTGGATAT	59.893	20	TGTTGAAGGCCACACTCTCC	59.891	20	239	126	364	GCTTGAGGCTTCGTTTTCCC	59.759	20	GTTGAAGGCCACACTCTCCA	59.891	20	264	100	363
Cluster-12086.29858	1	p2	(GA)6	12	89	100	GCTTTTGCGCACACAAACAC	59.975	20	TCGTCACGAAATCCCTCACC	59.754	20	252	39	290	GCTTTTGCGCACACAAACAC	59.975	20	TCCCTCACCCGGACATTTTC	59.673	20	241	39	279	GCTTTTGCGCACACAAACAC	59.975	20	CCCTCACCCGGACATTTTCT	59.672	20	240	39	278
Cluster-12086.29857	1	p1	(T)11	11	352	362	GTGTAGCCGCCGTAGATCTG	60.318	20	TGCAGTCCCACAGAGAGAGA	59.887	20	219	288	506	TCCGTCCAAAAGTGTAGCCG	60.32	20	TGCAGTCCCACAGAGAGAGA	59.887	20	230	277	506	AAGTGTAGCCGCCGTAGATC	59.615	20	TGCAGTCCCACAGAGAGAGA	59.887	20	221	286	506
Cluster-12086.29854	1	p1	(A)10	10	434	443	CATGGACATTCCCCCGGAAA	60.034	20	TGCTACTGACACTTCATCATGA	57.193	22	177	304	480	CATGGACATTCCCCCGGAAA	60.034	20	TGCTACTGACACTTCATCATGAA	57.849	23	177	304	480	CATGGACATTCCCCCGGAAA	60.034	20	TTGCTACTGACACTTCATCATGA	57.849	23	178	304	481
Cluster-3540.0	1	p3	(TTG)5	15	212	226	AGTTGCTTTTGTGTGTGCAT	57.034	20	AGCTTTCATCCTATGCTCGTCA	59.568	22	185	131	315	AGTTGCTTTTGTGTGTGCAT	57.034	20	GCTTTCATCCTATGCTCGTCAC	59.458	22	184	131	314	AGTTGCTTTTGTGTGTGCAT	57.034	20	CAGCATTGAAAGAACACCCAGT	59.375	22	211	131	341
Cluster-12086.5740	1	p3	(ACC)5	15	409	423	CCCAAGGAAAAACCCGTCCT	60.179	20	ATGTCGACAGCCTCGTCAAG	60.109	20	163	305	467	TCCCAAGGAAAAACCCGTCC	60.179	20	ATGTCGACAGCCTCGTCAAG	60.109	20	164	304	467	GCAGGGTCTTCTTCGCAAAC	59.761	20	ATGTCGACAGCCTCGTCAAG	60.109	20	120	348	467
Cluster-12086.20157	1	p1	(A)10	10	362	371	ACCTTGAGCACTTGTGCAGT	60.107	20	TCGAGTCTTGGCTTGTTGCT	59.893	20	259	283	541	ACCTTGAGCACTTGTGCAGT	60.107	20	GTGTTTGCTTATGCGCCCAT	59.827	20	150	283	432	ACCTTGAGCACTTGTGCAGT	60.107	20	ATGTGTTTGCTTATGCGCCC	59.827	20	152	283	434
Cluster-12086.20157	2	p1	(T)10	10	870	879	GCCCAATCTCCCCTTTTCCA	59.959	20	TGGTTTCCGGCACATGTCTT	60.179	20	184	749	932	TGCCCAATCTCCCCTTTTCC	59.959	20	TGGTTTCCGGCACATGTCTT	60.179	20	185	748	932	GTGATACAGGCCCTCCTTCG	59.895	20	TGGTTTCCGGCACATGTCTT	60.179	20	278	655	932
Cluster-12086.20157	3	c	(AC)6(A)11	23	1332	1354	TCACGAGCTAAGGACTTGGC	59.753	20	CTTGCTGCCCGGAGTTGATA	60.108	20	256	1300	1555	TCACGAGCTAAGGACTTGGC	59.753	20	GCTGCCCGGAGTTGATATGT	60.179	20	253	1300	1552	TCACGAGCTAAGGACTTGGC	59.753	20	TGCTGCCCGGAGTTGATATG	60.179	20	254	1300	1553
Cluster-12086.24368	1	p3	(GGC)5	15	561	575	GGCCGACCTTCTTAGCCAAT	60.107	20	CCACCAACCAAGCCCAGTAT	59.96	20	175	495	669	CAGATCAGAAGGCGGTGAGG	60.179	20	CCACCAACCAAGCCCAGTAT	59.96	20	219	451	669	GGCCGACCTTCTTAGCCAAT	60.107	20	AGACAGAACCCTAGCCACCT	59.883	20	109	495	603
Cluster-12086.24369	1	p1	(A)13	13	753	765	TTCGTACCCCTCGCTCAATG	59.825	20	CCCTTTCCTTTGCCCCTCAT	59.958	20	238	665	902	CGTACCCCTCGCTCAATGAG	60.249	20	CCCTTTCCTTTGCCCCTCAT	59.958	20	236	667	902	TTCGTACCCCTCGCTCAATG	59.825	20	ATCCCTTTCCTTTGCCCCTC	59.664	20	240	665	904
Cluster-12086.24366	1	p1	(A)10	10	321	330	CCGAATTCTGCATCTGGGGT	60.107	20	GCTGGGCTGTTACTCCCATC	60.465	20	257	175	431	TCCCGAATTCTGCATCTGGG	59.819	20	GCTGGGCTGTTACTCCCATC	60.465	20	259	173	431	CCGAATTCTGCATCTGGGGT	60.107	20	CTGCTGGGCTGTTACTCCC	60.078	19	259	175	433
Cluster-12086.24366	2	p3	(GAA)5	15	440	454	GATGGGAGTAACAGCCCAGC	60.465	20	GTGGATGTGGGACTGTGAGG	60.036	20	113	412	524	GATGGGAGTAACAGCCCAGC	60.465	20	GGTGGATGTGGGACTGTGAG	60.036	20	114	412	525	GATGGGAGTAACAGCCCAGC	60.465	20	AACATGAGAGGGGAGTGGGT	60.179	20	131	412	542
Cluster-1934.0	1	p1	(T)11	11	139	149	TGAGTCACCTTTCGACTACAATGA	59.72	24	AAGAACTAGGGGGTGGGAGG	60.253	20	258	36	293	TGAAACCTTTGGGTGATTCTCT	57.547	22	AAGAACTAGGGGGTGGGAGG	60.253	20	180	114	293	TGAGTCACCTTTCGACTACAATG	58.444	23	AAGAACTAGGGGGTGGGAGG	60.253	20	258	36	293
Cluster-12086.28818	1	p1	(T)10	10	1324	1333	ACAACGAAACACACTCGGGA	59.824	20	CTTCCGTCTTCCCACTTCCC	60.036	20	150	1272	1421	CACGTATTGTTGCCGCTGTC	60.179	20	CTTCCGTCTTCCCACTTCCC	60.036	20	254	1168	1421	GACACGTATTGTTGCCGCTG	60.179	20	CTTCCGTCTTCCCACTTCCC	60.036	20	256	1166	1421
Cluster-12086.28814	1	p3	(GCA)5	15	322	336	CCCCCACCCCAGAAAACTAC	59.961	20	CACTTTCAAAACCCCTGCCG	59.968	20	240	204	443	TCCCCCACCCCAGAAAACTA	60.104	20	CACTTTCAAAACCCCTGCCG	59.968	20	241	203	443	CAATTCCCCCACCCCAGAAA	59.884	20	CACTTTCAAAACCCCTGCCG	59.968	20	245	199	443
Cluster-12086.19927	1	p1	(A)12	12	820	831	ACAGAACCCCAGAAGGTCAA	58.482	20	ACCCATCCTTTCGTTATTTTCGT	58.671	23	210	668	877	AACAGAACCCCAGAAGGTCA	58.482	20	ACCCATCCTTTCGTTATTTTCGT	58.671	23	211	667	877	TGACCAGAAAACAGAACCCCA	59.433	21	ACCCATCCTTTCGTTATTTTCGT	58.671	23	220	658	877
Cluster-12086.38444	1	p1	(A)10	10	2427	2436	ACAATTCTCTAAAGGGCGGCA	59.996	21	CCACAAATCACTCACTTTTACCCC	60.022	24	179	2286	2464	CACAATTCTCTAAAGGGCGGC	59.598	21	CCACAAATCACTCACTTTTACCCC	60.022	24	180	2285	2464	ACAATTCTCTAAAGGGCGGCA	59.996	21	ACCACAAATCACTCACTTTTACCC	59.417	24	180	2286	2465
Cluster-12086.38443	1	p1	(A)17	17	1480	1496	TGGCGTATCCAACCGTACAA	59.393	20	TGCTACGTTAGAGCGCTCAT	59.261	20	272	1356	1627	TGGCGTATCCAACCGTACAA	59.393	20	ATGCTACGTTAGAGCGCTCA	59.261	20	273	1356	1628	TGGCGTATCCAACCGTACAA	59.393	20	TGATGCTACGTTAGAGCGCT	59.261	20	275	1356	1630
Cluster-12086.4033	1	p2	(TC)6	12	751	762	CAATCCGTCGTCTTTCCCCA	60.037	20	CTCTTTCCCATGGGTGCCAT	60.033	20	273	647	919	CAATCCGTCGTCTTTCCCCA	60.037	20	GGAGTCGTGCAATGGAGGAA	60.036	20	199	647	845	CAATCCGTCGTCTTTCCCCA	60.037	20	TTCTCTTTCCCATGGGTGCC	59.96	20	275	647	921
Cluster-12086.39192	1	p1	(A)10	10	96	105	AGAGTTTCCTAGACCTTGCAACA	59.609	23	TCAGCACTTTCAGTCGGTCC	59.966	20	269	48	316	AGAGTTTCCTAGACCTTGCAACA	59.609	23	CACTTTCAGTCGGTCCACCA	59.894	20	265	48	312	AGAGTTTCCTAGACCTTGCAACA	59.609	23	CAGCACTTTCAGTCGGTCCA	60.25	20	268	48	315
Cluster-12086.17195	1	c	(TA)6ttgccatttca(T)12	35	747	781	AGTGGCATATTTACAGCCGATCT	59.928	23	GAGACAGGCAGCTGGTGAAT	60.036	20	280	666	945	TGGCATATTTACAGCCGATCTCT	59.675	23	GAGACAGGCAGCTGGTGAAT	60.036	20	278	668	945	GTGGCATATTTACAGCCGATCT	58.597	22	GAGACAGGCAGCTGGTGAAT	60.036	20	279	667	945
Cluster-12086.17195	2	p1	(T)11	11	992	1002	ATTCACCAGCTGCCTGTCTC	60.036	20	CGGAGGAGTGACCGGAAAAA	59.966	20	137	926	1062	ATTCACCAGCTGCCTGTCTC	60.036	20	TGTGGATGGGCTTGAGCATT	59.96	20	262	926	1187	ATTCACCAGCTGCCTGTCTC	60.036	20	TTGTGGATGGGCTTGAGCAT	59.96	20	263	926	1188
Cluster-12086.17190	1	p3	(TTA)6	18	131	148	AGACAGACAACTAATTACAGCGA	57.613	23	TGGTTCTCAATGGTGACCGG	59.964	20	203	93	295	AGACAGACAACTAATTACAGCGA	57.613	23	GGCCCAAGTATGTCGAAGGT	59.748	20	273	93	365	AGACAGACAACTAATTACAGCGA	57.613	23	GGTTCTCAATGGTGACCGGA	59.676	20	202	93	294
Cluster-12086.2522	1	p2	(TG)7	14	900	913	GCCTCCACCGGTGACAAATA	60.036	20	GGTGCATGATAAGGCAGTTGC	60.202	21	247	751	997	GAAAAGTTTCACCCGACGCC	60.041	20	GGTGCATGATAAGGCAGTTGC	60.202	21	264	734	997	GGAAAAGTTTCACCCGACGC	60.041	20	GGTGCATGATAAGGCAGTTGC	60.202	21	265	733	997
Cluster-7033.0	1	p3	(GAA)5	15	1354	1368	CTCAGGCATCTCTCTCGCAG	59.969	20	TCTGGCTTGCTTCATCTTCGT	59.998	21	195	1314	1508	TGGTGAAAGTCTCCCCTTGC	59.89	20	TCTGGCTTGCTTCATCTTCGT	59.998	21	214	1295	1508	CTCAGGCATCTCTCTCGCAG	59.969	20	GCAGAATCTGGCTTGCTTCA	58.829	20	201	1314	1514
Cluster-12086.44137	1	p3	(CCA)5	15	247	261	TTGGGTTCGAGAAGTCGTGG	59.967	20	ACGGAGGTGTTTCGAGCTTT	59.894	20	138	202	339	TTGGGTTCGAGAAGTCGTGG	59.967	20	AACTCAGACATGGCACTGCA	59.891	20	100	202	301	CGAGAAGTCGTGGAGCTTGT	60.039	20	ACGGAGGTGTTTCGAGCTTT	59.894	20	131	209	339
Cluster-12086.7071	1	p3	(AGA)5	15	266	280	GCAGAGGCTTCGACCATCTC	60.53	20	ATTAGGCTCCGGTGAGTCCT	60.032	20	219	173	391	GCAGAGGCTTCGACCATCTC	60.53	20	TCCGGTGAGTCCTCAGGATT	59.959	20	212	173	384	GCAGAGGCTTCGACCATCTC	60.53	20	CATTAGGCTCCGGTGAGTCC	59.895	20	220	173	392
Cluster-12086.7073	1	p3	(CAA)5	15	499	513	TACCTAACAGCCACAGCAGC	60.036	20	TTGTTGCCTTAAACGCTGCC	59.969	20	201	362	562	TACCTAACAGCCACAGCAGC	60.036	20	AGACTGATGCTGTTGCTGCT	59.964	20	175	362	536	TCTCGCAAATTTTGTCGCCG	60.11	20	TTGTTGCCTTAAACGCTGCC	59.969	20	235	328	562
Cluster-12086.7073	2	p1	(T)11	11	718	728	GGGTGCGACTGTGATCGTAA	60.109	20	TGTTTCAAGTTGATGATCCTCCT	57.753	23	245	678	922	GGGTGCGACTGTGATCGTAA	60.109	20	TCAAGTTGATGATCCTCCTAAACCA	59.749	25	241	678	918	TAAGGGTGCGACTGTGATCG	59.827	20	TGTTTCAAGTTGATGATCCTCCT	57.753	23	248	675	922
Cluster-12086.44136	1	p1	(T)10	10	522	531	TCCAGCACACACAACATTCA	57.95	20	AGACAATCGGCGAAAGGGAA	59.676	20	271	457	727	TCCAGCACACACAACATTCA	57.95	20	CAGACAATCGGCGAAAGGGA	60.391	20	272	457	728	TCCAGCACACACAACATTCA	57.95	20	TCAGACAATCGGCGAAAGGG	60.391	20	273	457	729
Cluster-12086.14752	1	p1	(A)10	10	84	93	CGACTTTGAACAGTTCCCGC	59.765	20	CCGCCTCATTCATCCATGGA	59.891	20	242	12	253	CGACTTTGAACAGTTCCCGC	59.765	20	ACCGCCTCATTCATCCATGG	60.179	20	243	12	254	CGACTTTGAACAGTTCCCGC	59.765	20	CATGGAGTTCCGGTGGAAGG	60.393	20	228	12	239
Cluster-12086.14759	1	p2	(TC)6	12	859	870	GGCGGTCTCTCCTCTTCAAC	60.109	20	AGGGACTTGATGAGGTTGCG	60.036	20	197	730	926	GGCGGTCTCTCCTCTTCAAC	60.109	20	TCGGAGGGACTTGATGAGGT	59.959	20	201	730	930	AGGCGGTCTCTCCTCTTCAA	60.252	20	AGGGACTTGATGAGGTTGCG	60.036	20	198	729	926
Cluster-12086.14759	2	p1	(A)10	10	2102	2111	TCAGCCGTGGCATCATTTGA	60.322	20	GGAATTTTAGGGCGTAGGGC	58.684	20	249	1900	2148	TCAGCCGTGGCATCATTTGA	60.322	20	GGAATTTTAGGGCGTAGGGCA	60.409	21	249	1900	2148	TCAGCCGTGGCATCATTTGA	60.322	20	TGGAATTTTAGGGCGTAGGGC	60.409	21	250	1900	2149
Cluster-12086.6305	1	p1	(T)10	10	44	53	TCTCCCCCACCAAAGCTTTC	59.888	20	GCAGCATGGTTTTTGAGGCA	59.966	20	216	20	235	TCTCCCCCACCAAAGCTTTC	59.888	20	ATTGGGAGGTGGTGCTGATG	60.034	20	177	20	196	TCTCCCCCACCAAAGCTTTC	59.888	20	CATTGGGAGGTGGTGCTGAT	60.034	20	178	20	197
Cluster-12086.6305	2	p3	(AAC)5	15	604	618	ACTCCACCCTATCCTGTCCC	60.031	20	CTCCAACCGACTCTCTCTGC	59.828	20	236	468	703	ACTCCACCCTATCCTGTCCC	60.031	20	GCATCCTCCAACCGACTCTC	60.179	20	241	468	708	CCACTCTAATCCCGGTGTCG	59.898	20	TGAGAACCCCTCTGTCGACT	59.887	20	206	569	774
Cluster-12086.6305	3	p3	(ACA)8	24	854	877	AGTCGACAGAGGGGTTCTCA	59.887	20	TACTCGTTGTTGTGGTGGGC	60.533	20	198	755	952	GCAGAGAGAGTCGGTTGGAG	59.828	20	TACTCGTTGTTGTGGTGGGC	60.533	20	269	684	952	GAGAGTCGGTTGGAGGATGC	60.179	20	TACTCGTTGTTGTGGTGGGC	60.533	20	264	689	952
Cluster-12086.6309	1	p1	(A)13	13	855	867	GATGGTGGTGTTTCTTGGCG	59.759	20	TTGATTCCATCACTGTCCTTGT	57.628	22	264	672	935	GTGGTGTTTCTTGGCGGTTG	60.249	20	TTGATTCCATCACTGTCCTTGT	57.628	22	260	676	935	GGTGTTTCTTGGCGGTTGAG	59.689	20	TTGATTCCATCACTGTCCTTGT	57.628	22	258	678	935
Cluster-15091.0	1	p1	(T)10	10	40	49	TGGTTTATCTTTTCCTTTCTCTTCTCT	58.559	27	CCAAACACGGGATAACACACG	59.804	21	113	9	121	TGGTTTATCTTTTCCTTTCTCTTCTC	57.377	26	CCAAACACGGGATAACACACG	59.804	21	113	9	121	GGTTTATCTTTTCCTTTCTCTTCTCTG	58.274	27	CCAAACACGGGATAACACACG	59.804	21	112	10	121
Cluster-12086.21466	1	p3	(TCC)7	21	621	641	CTTCATTTCCGCCACCTCCT	60.035	20	CATGGTGACGGTGAATCCCA	60.036	20	170	595	764	TTCATTTCCGCCACCTCCTC	60.035	20	CATGGTGACGGTGAATCCCA	60.036	20	169	596	764	ACCTGATAAGCAGTGGTGGC	60.035	20	GGAGGAGGGAGAGGAAGAGG	60.106	20	278	390	667
Cluster-12086.21462	1	p3	(AGA)5	15	332	346	CTTGATCCCATCGTCGTCGT	59.899	20	CCGAGACCTTGACATTCGCT	60.109	20	134	305	438	CTTGATCCCATCGTCGTCGT	59.899	20	TCCGAGACCTTGACATTCGC	60.109	20	135	305	439	CTTGATCCCATCGTCGTCGT	59.899	20	CTTACGCGCGCAATGTTTCT	60.179	20	157	305	461
Cluster-14147.0	1	p3	(CAG)5	15	363	377	CTCACTCAGTGCTGGACGTT	59.967	20	TTGGTGTGGGACGACAAACA	60.035	20	213	188	400	CTCACTCAGTGCTGGACGTT	59.967	20	TGTTGGTGTGGGACGACAAA	60.035	20	215	188	402	GGATCTGCTCCGTCCTTGAG	59.896	20	TTGGTGTGGGACGACAAACA	60.035	20	169	232	400
Cluster-10709.0	1	p1	(T)10	10	764	773	TGAGCGTATCTGCAGACGAG	59.621	20	CCACACGTCTTGTTGGGACA	60.463	20	230	590	819	AGTAGGAGACGGTCTAGCCA	59.082	20	CCGTTTACATTCACCGCGAC	59.906	20	250	687	936	AGTAGGAGACGGTCTAGCCA	59.082	20	CGAGCATACTGTCCCCGTTT	60.108	20	264	687	950
Cluster-12086.31563	1	p1	(A)20	20	104	123	GGGAGTATTTTGCGAACGCC	59.902	20	GCACTCGTTTCAGCATGCAT	59.83	20	218	6	223	TGCGAACGCCTTATCCATCA	59.823	20	GCACTCGTTTCAGCATGCAT	59.83	20	208	16	223	GGAGTATTTTGCGAACGCCT	58.916	20	GCACTCGTTTCAGCATGCAT	59.83	20	217	7	223
Cluster-12086.31561	1	p1	(A)10	10	537	546	ACCAGAAAAGGGGGATAGAGC	59.153	21	TTTCGGATCTGAAAGCGGCT	60.036	20	253	506	758	ACCAGAAAAGGGGGATAGAGC	59.153	21	GTTTCGGATCTGAAAGCGGC	59.903	20	254	506	759	ACCAGAAAAGGGGGATAGAGC	59.153	21	ACGGGGAGTTCTCCTTCCTT	60.179	20	190	506	695
Cluster-12086.31564	1	p2	(CA)8	16	546	561	AGCGGGTTAACAACAGCCAT	60.251	20	GGGACCCGAGCTTAATTCGA	59.537	20	275	355	629	GCAGCAGAAAGAGCACAGGA	60.605	20	GGGACCCGAGCTTAATTCGA	59.537	20	162	468	629	AGCGGGTTAACAACAGCCAT	60.251	20	GGGACCCGAGCTTAATTCGAT	59.93	21	275	355	629
Cluster-12086.12249	1	p1	(T)11	11	350	360	CAATCAAGCAGCGACCATCG	59.973	20	GAACAGGGTCTGCCTCTGAG	59.751	20	160	280	439	CAATCAAGCAGCGACCATCG	59.973	20	GCCTCTGAGGTTGCCAAAGA	60.251	20	149	280	428	TGTGTCGATGGCCTTGTGAA	59.892	20	GAACAGGGTCTGCCTCTGAG	59.751	20	201	239	439
Cluster-10367.0	1	p3	(TTC)6	18	40	57	CCAGTCACCCACCACCAAAA	60.396	20	GAGATGGCGAAGATGGCGTA	59.968	20	231	1	231	CCAGTCACCCACCACCAAAA	60.396	20	ATTATGTGTTTGCCGGCTGC	59.827	20	189	1	189	CCAGTCACCCACCACCAAAA	60.396	20	GGCGAAGATGGCGTAAAGGA	60.461	20	226	1	226
Cluster-12086.19575	1	p3	(TCT)6	18	2441	2458	GTCCCTTGTCCTCCCACTTG	59.963	20	GTGCTGAAGCTGAACTCCCA	60.25	20	168	2412	2579	AGTCCCTTGTCCTCCCACTT	60.104	20	GTGCTGAAGCTGAACTCCCA	60.25	20	169	2411	2579	TCCCTTGTCCTCCCACTTGA	60.105	20	GTGCTGAAGCTGAACTCCCA	60.25	20	167	2413	2579
Cluster-4259.0	1	p1	(A)10	10	210	219	GCCGGCGGAATCTTGATACT	60.25	20	ACAAAGCCTTAGTCAACCGA	57.077	20	201	142	342	GCCGGCGGAATCTTGATACT	60.25	20	AACAAAGCCTTAGTCAACCGA	57.797	21	202	142	343	GCCGGCGGAATCTTGATACT	60.25	20	ACAAAGCCTTAGTCAACCGATCA	60.244	23	201	142	342
Cluster-12097.0	1	p2	(TG)8	16	563	578	ATGCCACTGTACGAGATCCT	58.218	20	ACGATTCATCCGCTCTGCAT	59.894	20	227	439	665	TGCTAATGCCACTGTACGAGA	59.178	21	ACGATTCATCCGCTCTGCAT	59.894	20	232	434	665	ATGCCACTGTACGAGATCCT	58.218	20	ACCACGATTCATCCGCTCTG	60.179	20	230	439	668
Cluster-10197.0	1	p1	(A)10	10	226	235	CTCCCCAAAGGCTAACTCCG	60.108	20	AACGATGTTCCTGCATCCGT	60.036	20	280	136	415	AAGGCTAACTCCGGTGCAAA	59.89	20	AACGATGTTCCTGCATCCGT	60.036	20	273	143	415	AAAGGCTAACTCCGGTGCAA	59.89	20	AACGATGTTCCTGCATCCGT	60.036	20	274	142	415
Cluster-12086.20739	1	p3	(AAT)5	15	174	188	AAAAGAAGTGGCAACGGGGA	60.106	20	CTGGTTGGAGAGAAGGCAGG	60.036	20	239	67	305	AAAAGAAGTGGCAACGGGGA	60.106	20	TGGAGAGAAGGCAGGGAAGA	59.883	20	234	67	300	GCCTGGCAGGAAAATGAACC	59.753	20	CTGGTTGGAGAGAAGGCAGG	60.036	20	205	101	305
Cluster-12086.32148	1	p3	(TGA)7	21	202	222	TGCTGTACCGTGCTAGCAAA	59.966	20	AACCTGGGCAGCTTTGTTCT	60.106	20	252	17	268	AAATTGCGGCGTTGAATGCT	60.038	20	AACCTGGGCAGCTTTGTTCT	60.106	20	268	1	268	ATCGCACCAGCTTCAGGAAA	59.963	20	TATGTCATGCGGACCCCATG	59.892	20	185	174	358
Cluster-12086.32141	1	p2	(TA)7	14	744	757	GGAGAGAAAACATGGGTGGGA	59.646	21	TGCCCTGCTTAACCCATGAA	59.592	20	275	579	853	AGGGAGAGAAAACATGGGTGG	59.644	21	TGCCCTGCTTAACCCATGAA	59.592	20	277	577	853	GGAGAGAAAACATGGGTGGGA	59.646	21	ATGCCCTGCTTAACCCATGA	59.369	20	276	579	854
Cluster-12086.32141	2	p3	(GCA)5	15	2530	2544	AGCACCCTCAACTTGATCCG	60.036	20	ACAGACCTTGAAATTCGTGATACA	58.453	24	254	2324	2577	CACCCTCAACTTGATCCGCA	60.322	20	ACAGACCTTGAAATTCGTGATACA	58.453	24	252	2326	2577	CCGCATACATCTCTACCCGC	60.389	20	ACAGACCTTGAAATTCGTGATACA	58.453	24	237	2341	2577
Cluster-12086.32145	1	p1	(T)12	12	380	391	CAACAACAGCGGTGCAATGA	59.969	20	ACATTTTAGCGTGAACTATGAACAC	58.401	25	189	231	419	TCAACAACAGCGGTGCAATG	59.969	20	ACATTTTAGCGTGAACTATGAACAC	58.401	25	190	230	419	AGCGGTGCAATGATGTCTGA	60.036	20	ACATTTTAGCGTGAACTATGAACAC	58.401	25	182	238	419
Cluster-12086.32146	1	p1	(T)11	11	756	766	TGTTGGCGTTTTTGGTCTGA	58.535	20	TGCCCCGTACATGTCACAAA	59.891	20	219	710	928	TGTTGGCGTTTTTGGTCTGA	58.535	20	TTGCCCCGTACATGTCACAA	59.891	20	220	710	929	TTGTTGGCTCTGGCATTTGT	58.588	20	CTCGTTCAACTCTCGCCGAT	60.179	20	259	626	884
Cluster-12086.19484	1	p1	(C)11	11	595	605	TCTGTGATAGGAAGGGGGCA	59.956	20	TTCTCGAAGATGGGGAGGGG	60.691	20	250	399	648	TCTGTGATAGGAAGGGGGCA	59.956	20	TCTCGAAGATGGGGAGGGG	60.075	19	249	399	647	CTCTGTGATAGGAAGGGGGC	59.238	20	TTCTCGAAGATGGGGAGGGG	60.691	20	251	398	648
Cluster-2680.0	1	p1	(A)14	14	454	467	TCGGAGGATGACAAGCAAGC	60.392	20	TAAGCCCTCCCAGCTGGATA	59.732	20	262	414	675	CGGAGGATGACAAGCAAGCT	60.392	20	TAAGCCCTCCCAGCTGGATA	59.732	20	261	415	675	TCGGAGGATGACAAGCAAGC	60.392	20	CCGATGATTCGCCGGATCAT	60.39	20	229	414	642
Cluster-12086.30773	1	p1	(T)10	10	1354	1363	TTTGCTGCCATTGATGTGCA	59.32	20	CCACTTCCTTATCCTATGCCGT	59.631	22	238	1220	1457	TGCTGCCATTGATGTGCATT	59.101	20	CCACTTCCTTATCCTATGCCGT	59.631	22	236	1222	1457	TTGCTGCCATTGATGTGCAT	59.101	20	CCACTTCCTTATCCTATGCCGT	59.631	22	237	1221	1457
Cluster-9586.0	1	p1	(A)11	11	38	48	GTGTCGATACCCCTCAACAGA	59.177	21	CCCATAGGGCACTTAGGCAC	60.179	20	109	0	108	GTGTCGATACCCCTCAACAGA	59.177	21	CCATAGGGCACTTAGGCACA	59.454	20	108	0	107	TGTCGATACCCCTCAACAGA	57.775	20	CCCATAGGGCACTTAGGCAC	60.179	20	108	1	108
Cluster-12086.7422	1	p1	(T)11	11	42	52	CGCCCTAGCCTTCAAATATGA	57.874	21	CGAGATAGCAAGGCCCATCA	59.606	20	247	0	246	CGCCCTAGCCTTCAAATATGA	57.874	21	ACGAGATAGCAAGGCCCATC	59.605	20	248	0	247	CGCCCTAGCCTTCAAATATGAA	58.523	22	CGAGATAGCAAGGCCCATCA	59.606	20	247	0	246
[truncated: 6,202 more rows]
